# Supplementary material for: Effects of Varying Light Durations on Sperm Quality in Rams
Source: Animals (Basel). 2024 Dec 12;14(24):3592. doi: 10.3390/ani14243592 (PMC11672411; doi:10.3390/ani14243592)
Supplement: Supplementary file 1 [file animals-14-03592-s001.zip]

Archive with 2 entries (2 files):
- Supplementary excel Table SI.xlsx
- Supplementary Table S2.xlsx
