# Supplementary material for: Effects of Varying Light Durations on Sperm Quality in Rams
Source: Animals (Basel). 2024 Dec 12;14(24):3592. doi: 10.3390/ani14243592 (PMC11672411; doi:10.3390/ani14243592)
Supplement: Supplementary file 1 [file animals-14-03592-s001.zip › Supplementary excel Table SI.xlsx]

## Sheet: Sheet1
Alignment ID	Metabolite name	Average Rt(min)	Average Mz	Adduct type	Formula	Ontology	Inchikey	SMILES	KEGGID	CID	HMDBID	Superclass	Class	h16--1	h16--2	h16--3	h16--4	h16--5	h16--6	cont-1	cont-2	cont-3	cont-4	cont-5	cont-6	P.value	FC	Log2FC	Mean.cont	SD.cont	SE.cont	CV.cont	Mean.h16	SD.h16	SE.h16	CV.h16	FDR	VIP	PLSDA.VIP	NLP
POS132	Cyclopentylamine	3.465	86.0961	[M+H]+	C5H11N	Organonitrogen compounds	NISGSNTVMOOSJQ-UHFFFAOYSA-N	NC1CCCC1	---	2906	HMDB0250671	Organic nitrogen compounds	Organonitrogen compounds	3.34132e+09	5.24526e+09	2.86854e+09	5.59954e+09	8.06804e+09	5.97038e+09	2.97358e+09	2.52856e+09	3.65422e+09	4.37476e+09	3.84532e+09	2.96029e+09	0.0538931	1.52891	0.612506	3.38946e+09	6.8513e+08	2.79703e+08	20.2136	5.18218e+09	1.89046e+09	7.71778e+08	36.4801	0.224602	1.20445	1.34452	1.26847
POS1635	Methionine	2.312	150.057	[M+H]+	C5H11NO2S	---	None	CSCC[C@@H](C(=O)O)N	C00073	6137	HMDB0000696	Organic acids and derivatives	Carboxylic acids and derivatives	1.08709e+09	1.44826e+09	2.57935e+09	1.22685e+09	1.11134e+09	1.13482e+09	1.67545e+09	2.46417e+09	9.97805e+08	1.05062e+09	9.09507e+08	1.07826e+09	0.844667	1.05038	0.0709119	1.36264e+09	6.0463e+08	2.46839e+08	44.372	1.43129e+09	5.77732e+08	2.35858e+08	40.3645	0.913696	0.000858979	0.391013	0.0733145
POS462	Di-N-propylamine	13.292	102.127	[M+H]+	C6H15N	Organonitrogen compounds	WEHWNAOGRSTTBQ-UHFFFAOYSA-N	CCCNCCC	---	8902	HMDB0302261	Organic nitrogen compounds	Organonitrogen compounds	1.09392e+08	1.5183e+08	1.44196e+08	2.12928e+08	1.68682e+08	9.12502e+07	1.05444e+08	1.57452e+08	8.04362e+07	1.63631e+08	1.11439e+08	1.29611e+08	0.346446	1.17415	0.231618	1.24669e+08	3.19949e+07	1.30618e+07	25.6639	1.4638e+08	4.32851e+07	1.76711e+07	29.5704	0.564463	0.565721	0.601945	0.460365
POS871	Indane	11.329	119.085	[M+Na]+	C9H10	Indanes	PQNFLJBBNBOBRQ-UHFFFAOYSA-N	C1CC2=CC=CC=C2C1	---	10326	HMDB0059837	Benzenoids	Indanes	2.15252e+07	1.46962e+07	1.74179e+07	2.94036e+07	1.6074e+07	3.1983e+07	7.56392e+07	2.68235e+07	1.52172e+07	1.48635e+07	1.10542e+07	1.76224e+07	0.64038	0.813174	-0.298364	2.687e+07	2.44706e+07	9.99006e+06	91.0702	2.185e+07	7.26667e+06	2.96661e+06	33.2571	0.777888	0.545295	0.428165	0.193562
POS1027	3-(Hydroxymethyl)furan-2-carbaldehyde	1.008	127.038	[M+H]+	C6H6O3	Organooxygen compounds	CETXOEGRUBXUAL-UHFFFAOYSA-N	OCC1=C(OC=C1)C=O	---	16730373	HMDB0246148	Organic oxygen compounds	Organooxygen compounds	8.68931e+08	6.84345e+08	1.16542e+09	1.77073e+09	7.0298e+08	9.44028e+08	9.35042e+08	1.34308e+09	1.19671e+09	1.81373e+09	5.44104e+08	9.02045e+08	0.690637	0.911165	-0.134216	1.12245e+09	4.35947e+08	1.77975e+08	38.8388	1.02274e+09	4.0656e+08	1.65977e+08	39.7521	0.813094	0.327675	0.25963	0.16075
POS2516	Tyrosine	4.361	182.079	[M+H]+	C9H11NO3	Amino acids and derivatives	OUYCCCASQSFEME-QMMMGPOBSA-N	C1=CC(=CC=C1C[C@@H](C(=O)O)N)O	C00082	6057	HMDB0000158	Organic acids and derivatives	Carboxylic acids and derivatives	1.81947e+10	1.72117e+10	1.69679e+10	1.66127e+10	1.74345e+10	1.72955e+10	1.66215e+10	1.37427e+10	1.61282e+10	1.56622e+10	1.68041e+10	1.71467e+10	0.0428681	1.0792	0.109962	1.60176e+10	1.23061e+09	5.02396e+08	7.6829	1.72862e+10	5.30638e+08	2.16632e+08	3.06973	0.198006	1.34336	1.43396	1.36787
POS2339	Arginine	1.262	175.117	[M+H]+	C6H14N4O2	Amino acids and derivatives	ODKSFYDXXFIFQN-BYPYZUCNSA-N	O=C(O)[C@@H](N)CCC/N=C(\N)N	C00062	6322;28782	HMDB0000517	Organic acids and derivatives	Carboxylic acids and derivatives	2.98125e+09	3.63545e+09	3.66909e+09	4.25836e+09	3.24723e+09	3.21145e+09	3.68473e+09	4.70958e+09	2.60514e+09	3.08233e+09	2.49316e+09	5.7053e+09	0.707401	0.942666	-0.0851811	3.71337e+09	1.27093e+09	5.18856e+08	34.2258	3.50047e+09	4.55699e+08	1.86038e+08	13.0182	0.826621	0.331055	1.34539	0.150334
POS12	Trimethyloxamine	1.346	76.0754	[M+H]+	C3H9NO	Trialkyl amine oxides	UYPYRKYUKCHHIB-UHFFFAOYSA-N	O=N(C)(C)C	C01104	1145	HMDB0000925	Organic nitrogen compounds	Organonitrogen compounds	1.70976e+08	1.65793e+08	1.82335e+08	1.71245e+08	1.70232e+08	1.7547e+08	3.34449e+08	1.39186e+08	3.12353e+08	1.02533e+08	8.6933e+07	160131105	0.713234	0.91235	-0.132341	1.89264e+08	1.07313e+08	4.38102e+07	56.6999	1.72675e+08	5.64587e+06	2.30492e+06	3.26965	0.829108	0.460015	0.52429	0.146768
POS410	1-Pyrrolidinecarboxaldehyde	7.26	100.075	[M+H]+	C5H9NO	Pyrrolidines	AGRIQBHIKABLPJ-UHFFFAOYSA-N	O=CN1CCCC1	---	77372	HMDB0034587	Organoheterocyclic compounds	Pyrrolidines	2.14156e+08	2.38995e+08	1.81573e+08	2.18424e+08	1.95497e+08	1.43672e+08	1.63586e+08	2.1847e+08	1.175e+08	1.36411e+08	1.15696e+08	2.18697e+08	0.148713	1.22874	0.297176	1.61727e+08	4.72959e+07	1.93085e+07	29.2444	1.98719e+08	3.34166e+07	1.36423e+07	16.816	0.369473	0.90095	1.07582	0.827651
POS838	3-Amino-2,2-dimethylpropanoic acid	1.447	118.085	[M+NH4]+	C5H11NO2	Carboxylic acids and derivatives	DGNHGRLDBKAPEH-UHFFFAOYSA-N	CC(C)(CN)C(O)=O	---	95739;36689718	HMDB0245805	Organic acids and derivatives	Carboxylic acids and derivatives	1.19199e+10	1.34572e+10	1.2363e+10	1.28445e+10	1.17731e+10	1.27764e+10	1.02343e+10	1.2596e+10	9.99125e+09	9.17912e+09	1.0035e+10	1.22752e+10	0.015608	1.16829	0.224404	1.07185e+10	1.38193e+09	5.64169e+08	12.8929	1.25224e+10	6.31183e+08	2.57679e+08	5.04045	0.118473	1.44378	1.39658	1.80665
POS839	3-Amino-2,2-dimethylpropanoic acid	10.143	118.085	[M+H]+	C5H11NO2	Carboxylic acids and derivatives	DGNHGRLDBKAPEH-UHFFFAOYSA-N	CC(C)(CN)C(O)=O	---	95739;36689718	HMDB0245805	Organic acids and derivatives	Carboxylic acids and derivatives	1.81926e+08	1.85592e+08	1.66716e+08	9.83262e+07	1.76926e+08	7.49541e+07	1.33264e+08	1.02274e+08	9.97372e+07	1.72404e+08	1.72638e+08	1.17661e+08	0.557995	1.10835	0.148416	1.32996e+08	3.28927e+07	1.34284e+07	24.732	1.47407e+08	4.80671e+07	1.96233e+07	32.6085	0.72084	0.441391	0.721356	0.253369
POS411	1-Pyrrolidinecarboxaldehyde	9.311	100.075	[M+H-H2O]+	C5H9NO	Pyrrolidines	AGRIQBHIKABLPJ-UHFFFAOYSA-N	O=CN1CCCC1	---	77372	HMDB0034587	Organoheterocyclic compounds	Pyrrolidines	8.75763e+07	8.45118e+07	7.18967e+07	6.06243e+07	3.98216e+07	4.14292e+07	4.07616e+07	4.12754e+07	7.1334e+07	3.51698e+07	2.94181e+07	4.68513e+07	0.0795959	1.45712	0.543118	4.4135e+07	1.45855e+07	5.95451e+06	33.0475	6.431e+07	2.07065e+07	8.45338e+06	32.1979	0.278408	1.13773	1.12965	1.09911
POS840	Betaine	1.34	118.085	[M+H]+	C5H11NO2	Amino acids and derivatives	KWIUHFFTVRNATP-UHFFFAOYSA-N	C[N+](C)(C)CC(=O)[O-]	C00719	247	HMDB0000043	Organic acids and derivatives	Carboxylic acids and derivatives	7.09588e+09	1.00796e+10	9.60707e+09	9.85219e+09	9.56539e+09	8.54872e+09	1.58628e+10	1.02463e+10	1.33516e+10	6.94213e+09	7.0026e+09	1.04515e+10	0.337229	0.857366	-0.222017	1.06428e+10	3.51356e+09	1.43441e+09	33.0134	9.1248e+09	1.1239e+09	4.58831e+08	12.317	0.555082	0.918416	0.64407	0.472075
POS1577	Glutamic acid	1.325	148.059	[M+H]+	C5H9NO4	Amino acids and derivatives	WHUUTDBJXJRKMK-VKHMYHEASA-N	O=C(O)CCC(N)C(=O)O	C00025	33032;44272391;88747398	HMDB0000148	Organic acids and derivatives	Carboxylic acids and derivatives	1.60858e+09	1.92811e+09	2.06037e+09	1.99566e+09	2.13195e+09	1712746672	2.59037e+09	2.30215e+09	1.89825e+09	1.81554e+09	1.54587e+09	2.66411e+09	0.282806	0.892414	-0.164214	2.13605e+09	4.51758e+08	1.8443e+08	21.1493	1.90624e+09	2.04556e+08	8.35095e+07	10.7309	0.50861	0.930714	1.1462	0.548511
POS1813	3-Hydroxy-4-oxo-4H-pyran-2-carboxylic acid	1.97	157.011	[M+H]+	C6H4O5	Pyrans	XZUDOWCTKOXYCZ-UHFFFAOYSA-N	OC(=O)C1=C(O)C(=O)C=CO1	---	3010943	HMDB0245887	Organoheterocyclic compounds	Pyrans	1.08681e+09	1.15491e+09	1.15748e+09	1.17857e+09	1.19441e+09	1.10922e+09	9.21083e+08	1.14968e+09	9.71353e+08	1.09124e+09	1.15792e+09	1.23849e+09	0.28652	1.05385	0.075669	1.08829e+09	1.2068e+08	4.92675e+07	11.0889	1.1469e+09	4.1151e+07	1.67998e+07	3.58802	0.509237	0.854833	0.980564	0.542844
POS837	Valine	1.968	118.085	[M+H]+	C5H11NO2	Amino acids and derivatives	KZSNJWFQEVHDMF-BYPYZUCNSA-N	CC(C)[C@H](N)C(=O)O	C00183	6287;6971018;88733505	HMDB0000883	Organic acids and derivatives	Carboxylic acids and derivatives	1.24983e+10	1.35212e+10	1.34322e+10	1.11184e+10	1.25846e+10	1.40151e+10	9.19601e+09	1.4083e+10	9.24222e+09	8.85451e+09	8.14732e+09	1.35049e+10	0.064807	1.22437	0.292044	1.05047e+10	2.58427e+09	1.05503e+09	24.6012	1.28616e+10	1.0333e+09	4.21844e+08	8.03399	0.247086	1.20199	1.28174	1.18838
POS883	Isoindoline	7.216	120.079	[M+NH4]+	C8H9N	Isoindoles and derivatives	GWVMLCQWXVFZCN-UHFFFAOYSA-N	C1NCC2=CC=CC=C12	---	422478	HMDB0253648	Organoheterocyclic compounds	Isoindoles and derivatives	1.9694e+10	2.32142e+10	2.14635e+10	1.81577e+10	2.39008e+10	2.41803e+10	2.29586e+10	2.25343e+10	2.9427e+10	2.25231e+10	2.51896e+10	1.69015e+10	0.461633	0.936046	-0.0953493	2.32557e+10	4.08282e+09	1.6668e+09	17.5562	2.17684e+10	2.44491e+09	9.98129e+08	11.2315	0.652521	0.534424	0.782319	0.335703
POS1916	delta-Valerobetaine	1.397	160.131	[M+H]+	C8H17NO2	Straight chain fatty acids	CDLVFVFTRQPQFU-UHFFFAOYSA-N	C[N+](C)(C)CCCCC(=O)[O-]	---	14274897	HMDB0240732	Lipids and lipid-like molecules	Fatty Acyls	1.18355e+10	1.1728e+10	1.20707e+10	1.17633e+10	1.23588e+10	1.17905e+10	8.36185e+09	1.16646e+10	8.82442e+09	9.17866e+09	9.42881e+09	1.19218e+10	0.00890233	1.20489	0.268907	9.89668e+09	1.51435e+09	6.18232e+08	15.3016	1.19245e+10	2.45136e+08	1.00076e+08	2.05574	0.0956589	1.62106	1.48601	2.0505
POS1636	L-Methionine-35S	1.842	150.057	[M+H]+	C5H11NO2S	Amino acids and derivatives	FFEARJCKVFRZRR-BYPYZUCNSA-N	O=C(O)C(N)CCSC	C00073	6137;6992087	HMDB0000696	Organic acids and derivatives	Carboxylic acids and derivatives	3.50847e+08	2.96282e+08	3.6398e+08	1.4349e+08	4.02762e+08	3.35538e+08	1.39525e+08	3.23554e+08	3.87018e+08	5.08909e+08	3.20713e+08	3.55161e+08	0.708344	0.930226	-0.104347	3.39147e+08	1.19833e+08	4.89214e+07	35.3335	3.15483e+08	9.11842e+07	3.72258e+07	28.903	0.827105	0.0855609	0.347805	0.149756
POS498	Choline	6.611	104.106	[M]+	C5H14NO	Cholines	OEYIOHPDSNJKLS-UHFFFAOYSA-N	C[N+](C)(C)CCO	C00114	305	HMDB0000097	Organic nitrogen compounds	Organonitrogen compounds	1.04893e+09	4.12383e+08	9.10219e+08	4.73023e+08	5.06434e+08	2.98656e+08	2.28841e+08	5.99166e+08	5.04938e+08	3.37684e+08	1.17051e+09	9.53497e+08	0.902431	0.961792	-0.0562035	6.32439e+08	3.63244e+08	1.48294e+08	57.4355	6.08275e+08	2.99417e+08	1.22237e+08	49.224	0.950981	0.149436	0.582808	0.0445861
NEG759	Butanedioic acid, hydroxy-, ion(2)-	0.969	133.011	[M-H]-	C4H4O5-2	Beta hydroxy acids and derivatives	BJEPYKJPYRNKOW-UHFFFAOYSA-L	C(C(C(=O)[O-])O)C(=O)[O-]	C00149	160434	HMDB0000156	Organic acids and derivatives	Hydroxy acids and derivatives	6.3487e+09	7.20957e+09	6.02132e+09	7.02964e+09	7.09294e+09	6.4903e+09	9.9632e+09	5.69285e+09	8.67761e+09	5.17329e+09	5.12623e+09	6.97524e+09	0.78502	0.96597	-0.0499501	6.93474e+09	2.00632e+09	8.19075e+08	28.9314	6.69875e+09	4.79731e+08	1.95849e+08	7.16151	0.876159	0.42149	0.456324	0.105119
POS2700	Nepsilon,nepsilon,nepsilon-trimethyllysine	1.248	189.158	[M+H]+	C9H20N2O2	---	None	C[N+](C)(C)CCCC[C@@H](C(=O)[O-])N	C03793	440120	---	---	---	6.45288e+08	7.75047e+08	7.50232e+08	8.59523e+08	7.50536e+08	6.65992e+08	8.48305e+08	8.28745e+08	6.61225e+08	6.39648e+08	6.26496e+08	7.97624e+08	0.889834	1.01013	0.0145352	7.33674e+08	1.01829e+08	4.15713e+07	13.8793	7.41103e+08	7.7679e+07	3.17123e+07	10.4815	0.942142	0.140809	0.589034	0.0506911
POS3144	Acetylcarnitine	7.074	204.121	[M]+	C9H18NO4	Acyl carnitines	RDHQFKQIGNGIED-UHFFFAOYNA-O	O=C(OC(CC(=O)O)C[N+](C)(C)C)C	---	1	HMDB0000201	Lipids and lipid-like molecules	Fatty Acyls	1.36995e+09	6.72741e+08	1.27931e+09	1.14558e+09	7.84729e+08	1.24476e+09	2.09256e+09	1.17792e+09	1.92829e+09	1.45046e+09	1.50331e+09	9.57612e+08	0.0664106	0.713168	-0.487685	1.51836e+09	4.31952e+08	1.76344e+08	28.4486	1.08285e+09	2.8574e+08	1.16653e+08	26.3879	0.248657	1.23148	1.16469	1.17776
POS949	3-Aminopicolinaldehyde	2.74	123.054	[M+NH4]+	C6H6N2O	Pyridines and derivatives	QNJCRBZVUFRESB-UHFFFAOYSA-N	NC1=C(C=O)N=CC=C1	---	12204009	HMDB0245820	Organoheterocyclic compounds	Pyridines and derivatives	1.20531e+10	1.15096e+10	1.1451e+10	1.13055e+10	1.15602e+10	1.20127e+10	10123035448	1.05909e+10	1.10217e+10	9.83883e+09	1.05086e+10	1.06483e+10	0.000219577	1.11415	0.155939	1.04552e+10	4.17074e+08	1.7027e+08	3.98915	1.16487e+10	3.09871e+08	1.26504e+08	2.66015	0.0404003	1.97213	1.78611	3.65841
POS1494	3-Hydroxyadipic acid 3,6-lactone	13.517	145.048	[M+H]+	C6H8O4	Lactones	BWEICTHJUIJQPH-UHFFFAOYSA-N	[H]OC(=O)CC1([H])CCC(=O)O1	---	194109	HMDB0029171	Organoheterocyclic compounds	Lactones	1.03294e+09	1.43965e+09	9.33079e+08	8.44005e+08	9.96039e+08	7.03907e+08	8.77641e+08	8.34974e+08	5.49359e+08	6.35371e+08	1.73509e+09	8.88252e+08	0.728529	1.0777	0.107953	9.20114e+08	4.2256e+08	1.72509e+08	45.9248	9.91605e+08	2.49182e+08	1.01728e+08	25.1292	0.83872	0.306752	0.286612	0.137553
POS114	Furanone A	6.936	85.0279	[2M+H]+	C4H4O2	Dihydrofurans	RHDGNLCLDBVESU-UHFFFAOYSA-N	O=C1CC=CO1	C17602	140765	HMDB0094691	Organoheterocyclic compounds	Dihydrofurans	3.42331e+08	2.34791e+08	2.40942e+08	5.45327e+08	4.00513e+08	3.01772e+08	2.7382e+08	362165359	1.94398e+08	2.82513e+08	1.76206e+08	2.23794e+08	0.126165	1.36538	0.449301	2.52149e+08	6.84132e+07	2.79296e+07	27.132	3.44279e+08	1.1667e+08	4.76303e+07	33.8882	0.346843	0.959921	0.929417	0.899062
POS5456	Coronaric acid	11.719	279.228	[M+H-H2O]+	C18H32O3	Medium-chain fatty acids	FBUKMFOXMZRGRB-YFHOEESVSA-N	CCCCC/C=C\CC1C(O1)CCCCCCCC(=O)O	---	6246154	HMDB0004701	Lipids and lipid-like molecules	Fatty Acyls	1.15579e+08	9.60532e+07	9.90771e+07	8.37882e+07	8.79199e+07	9.62685e+07	7.11002e+07	9.65372e+07	4.59284e+07	1.92566e+07	2.30856e+07	6.75634e+07	0.00863191	1.78899	0.839143	5.39119e+07	3.00456e+07	1.22661e+07	55.731	9.64477e+07	1.10101e+07	4.49484e+06	11.4156	0.0945888	1.5117	1.4229	2.06389
POS116	Furanone A	1.38	85.0279	[M+H-H2O]+	C4H4O2	Dihydrofurans	RHDGNLCLDBVESU-UHFFFAOYSA-N	O=C1CC=CO1	C17602	140765	HMDB0094691	Organoheterocyclic compounds	Dihydrofurans	3.52526e+09	4.46316e+09	4.0519e+09	4.22643e+09	4.1116e+09	3.97695e+09	3.63441e+09	4.30571e+09	3.66474e+09	3.83917e+09	3.84147e+09	4.16995e+09	0.395405	1.03836	0.0543133	3.90924e+09	2.72019e+08	1.11051e+08	6.95835	4.05922e+09	3.11707e+08	1.27254e+08	7.67898	0.604263	0.506041	0.820185	0.402957
POS1087	4-Oxo-L-proline	2.105	130.048	[M+H]+	C5H7NO3	Carboxylic acids and derivatives	HFXAFXVXPMUQCQ-UHFFFAOYSA-N	OC(=O)C1CC(=O)CN1	C01877	413589;74546988	HMDB0246561	Organic acids and derivatives	Carboxylic acids and derivatives	3.02338e+09	3.03567e+09	2.54897e+09	2.76283e+09	2.75672e+09	2.68967e+09	1.89302e+09	2.5678e+09	2.28157e+09	2.10092e+09	2.0622e+09	2.50694e+09	0.00169649	1.25385	0.326369	2.23541e+09	2.65202e+08	1.08268e+08	11.8637	2.80287e+09	1.91748e+08	7.8281e+07	6.84114	0.0543753	1.80533	1.58704	2.77045
POS3173	Tryptophan	7.394	205.095	[M+H]+	C11H12N2O2	Indolyl carboxylic acids and derivatives	QIVBCDIJIAJPQS-VIFPVBQESA-N	O=C(O)C(N)CC1=CNC=2C=CC=CC21	C00078	6305;6923516	HMDB0000929	Organoheterocyclic compounds	Indoles and derivatives	1.99424e+10	2.20501e+10	1.90141e+10	2.0631e+10	1.82573e+10	1.75912e+10	2.00624e+10	1.95051e+10	2.19466e+10	1.92665e+10	1.81344e+10	1.69611e+10	0.786181	1.01389	0.0199078	1.93127e+10	1.70041e+09	6.94188e+08	8.80461	1.9581e+10	1.63477e+09	6.67392e+08	8.34875	0.87683	0.0511642	0.708126	0.104477
POS1495	3-Hydroxyadipic acid 3,6-lactone	14.315	145.048	[2M+H]+	C6H8O4	Lactones	BWEICTHJUIJQPH-UHFFFAOYSA-N	[H]OC(=O)CC1([H])CCC(=O)O1	---	194109	HMDB0029171	Organoheterocyclic compounds	Lactones	2.63843e+09	2.69247e+09	2.65226e+09	3.11382e+09	1.28259e+09	970844207	1686575713	2.87837e+09	1.67384e+09	2.65957e+09	2.11124e+09	1.70102e+09	0.804	1.05034	0.0708497	2.11844e+09	5.34562e+08	2.18234e+08	25.2338	2.22507e+09	8.74419e+08	3.5698e+08	39.2985	0.884739	0.175606	0.177461	0.0947439
POS1975	Chebi	1.345	162.111	[M]+	C7H16NO3+	Carnitines	PHIQHXFUZVPYII-ZCFIWIBFSA-O	C[N+](C)(C)C[C@H](O)CC(=O)O	C00318	10918	HMDB0000062	Organic nitrogen compounds	Organonitrogen compounds	6.08999e+10	6.79221e+10	6.92447e+10	6.62465e+10	6.94601e+10	6.67447e+10	5.36397e+10	6.87774e+10	5.2399e+10	4.9152e+10	5.26676e+10	6.97479e+10	0.0439926	1.15628	0.209497	5.77306e+10	9.06459e+09	3.7006e+09	15.7015	6.6753e+10	3.14385e+09	1.28347e+09	4.70967	0.198664	1.25406	1.32351	1.35662
POS414	1-Pyrrolidinecarboxaldehyde	13.646	100.075	[M+NH4]+	C5H9NO	Pyrrolidines	AGRIQBHIKABLPJ-UHFFFAOYSA-N	O=CN1CCCC1	---	77372	HMDB0034587	Organoheterocyclic compounds	Pyrrolidines	9.00273e+07	9.81759e+07	7.71526e+07	7.42745e+07	3.68404e+07	9.56876e+07	7.47396e+07	5.09601e+07	6.0557e+07	6.50447e+07	8.93038e+07	7.70984e+07	0.419839	1.13037	0.176791	6.96173e+07	1.35709e+07	5.54031e+06	19.4936	7.86931e+07	2.26733e+07	9.25635e+06	28.8124	0.62359	0.628496	0.668509	0.376917
POS3281	Kynurenine	7.213	209.09	[M+H]+	C10H12N2O3	Ketones	YGPSJZOEDVAXAB-UHFFFAOYSA-N	C1=CC=C(C(=C1)C(=O)CC(C(=O)O)N)N	C00328	846	HMDB0250769	Organic oxygen compounds	Organooxygen compounds	2.36399e+08	2.46084e+08	2.49867e+08	2.46844e+08	2.76212e+08	2.34919e+08	2.71908e+08	2.52185e+08	2.69064e+08	2.56039e+08	2.63908e+08	2.21914e+08	0.456303	0.970884	-0.0426285	2.55836e+08	1.82345e+07	7.44422e+06	7.12742	2.48388e+08	1.48945e+07	6.08064e+06	5.99646	0.648256	0.65796	0.907583	0.340747
POS962	2-Hydroxy-4-imino-2,5-cyclohexadienone	14.091	124.038	[M+H]+	C6H5NO2	Organonitrogen compounds	FYWMPJHTFWPBOS-UHFFFAOYSA-N	OC1=CC(=N)C=CC1=O	---	---	HMDB0031713	Organic nitrogen compounds	Organonitrogen compounds	5.88551e+07	8.50378e+07	1.28476e+08	8.38783e+07	1.57142e+08	1.68876e+08	9.53422e+07	2.16905e+08	9.87551e+07	7.34239e+07	1.22518e+08	1.55525e+08	0.642882	0.894808	-0.160349	1.27078e+08	5.21288e+07	2.12815e+07	41.021	1.13711e+08	4.44268e+07	1.81372e+07	39.07	0.779718	0.305284	1.17109	0.191869
POS1914	2-Ethyl-3-hydroxy-2,4,4-trimethyloxazolidine	2.123	160.131	[M+H]+	C8H17NO2	Azolidines	WZZOSBRJFGEGCU-UHFFFAOYSA-N	CCC1(C)OCC(C)(C)N1O	---	125626	HMDB0245114	Organoheterocyclic compounds	Azolidines	1.54618e+10	1.48682e+10	1.5012e+10	1.53379e+10	1.52292e+10	1.43152e+10	9686192826	1.40178e+10	1.0384e+10	1.15328e+10	1.24732e+10	1.28141e+10	0.000784342	1.27241	0.347566	1.1818e+10	1.60891e+09	6.56833e+08	13.614	1.50374e+10	4.14267e+08	1.69124e+08	2.75492	0.0543753	1.8947	1.64669	3.10549
POS213	Dimethylethanolamine	3.809	90.0908	[M+CH3OH+H]+	C4H11NO	Organonitrogen compounds	UEEJHVSXFDXPFK-UHFFFAOYSA-N	CN(C)CCO	C21521	7902	HMDB0032231	Organic nitrogen compounds	Organonitrogen compounds	1.38949e+08	7.68898e+07	8.27886e+07	1.02566e+08	1.0518e+08	2.49382e+08	4.45942e+07	8.18189e+07	8.62134e+07	1.26957e+08	9.11644e+07	1.06526e+08	0.230821	1.40665	0.492264	8.95455e+07	2.75026e+07	1.12279e+07	30.7136	1.25959e+08	6.42688e+07	2.62376e+07	51.0235	0.463341	0.980015	0.764984	0.636725
POS2702	Trimethyllysine	1.258	189.162	[M]+	C9H21N2O2+	Amino acids and derivatives	MXNRLFUSFKVQSK-QMMMGPOBSA-O	C[N+](C)(C)CCCC[C@H](N)C(=O)O	C03793	6992003	HMDB0001325	Organic acids and derivatives	Carboxylic acids and derivatives	4.76986e+08	5.50266e+08	4.89888e+08	5.58052e+08	5.19891e+08	2.86765e+07	6.24729e+08	6.14157e+08	4.80739e+08	4.81825e+08	4.55919e+08	5.97e+08	0.26279	0.806227	-0.310742	5.42395e+08	7.7277e+07	3.15482e+07	14.2474	4.37293e+08	2.0272e+08	8.27602e+07	46.3579	0.496778	0.884708	0.882364	0.580392
NEG1721	Fluorenone	0.909	179.052	[M-H]-	C13H8O	Fluorenes	YLQWCDOCJODRMT-UHFFFAOYSA-N	O=C1C=2C=CC=CC2C=3C=CC=CC13	C06712	10241	---	Benzenoids	Fluorenes	8.04685e+09	8.1484e+09	8.86901e+09	9.77092e+09	9.27832e+09	8.81346e+09	4.59129e+09	8.72822e+09	4.97799e+09	7.74742e+09	7.06298e+09	8.13533e+09	0.0263889	1.28329	0.359845	6.87387e+09	1.71075e+09	6.9841e+08	24.8877	8.82116e+09	6.5811e+08	2.68672e+08	7.46059	0.157956	1.46676	1.28805	1.57858
POS5006	Octadeca-9,12-dienal	13.085	265.25	[M+H]+	C18H32O	Fatty Acyls	HXLZULGRVFOIDK-UHFFFAOYSA-N	CCCCCC=CCC=CCCCCCCCC=O	---	520201	HMDB0247717	Lipids and lipid-like molecules	Fatty Acyls	4.05382e+07	5.34917e+07	7.74821e+07	8.08142e+07	8.31015e+07	7.16233e+07	9.99939e+07	7.85049e+07	9.82624e+07	1.24789e+08	7.62172e+07	5.38454e+07	0.119303	0.765691	-0.385165	8.86021e+07	2.44783e+07	9.99322e+06	27.6272	6.78418e+07	1.70868e+07	6.97565e+06	25.1862	0.335032	1.15593	1.0585	0.923348
POS1165	1,2-Dihydroquinoline	7.392	132.079	[M+NH4]+	C9H9N	Quinolines and derivatives	IRFSXVIRXMYULF-UHFFFAOYSA-N	C1NC2=CC=CC=C2C=C1	---	5231402	HMDB0244077	Organoheterocyclic compounds	Quinolines and derivatives	2.52906e+08	2.87197e+08	2.66171e+08	2.91299e+08	2.90074e+08	2.84926e+08	2.7156e+08	2.66761e+08	2.94247e+08	2.87766e+08	2.41659e+08	2.38041e+08	0.313685	1.04534	0.0639671	2.66672e+08	2.31286e+07	9.44223e+06	8.67306	2.78762e+08	1.5629e+07	6.38051e+06	5.60657	0.535452	0.522288	1.123	0.503506
POS2365	Indoleacetic acid	9.318	176.069	[M+H]+	C10H9NO2	Indole-3-acetic acid derivatives	SEOVTRFCIGRIMH-UHFFFAOYSA-N	OC(=O)CC1=CNC2=C1C=CC=C2	C00954	---	HMDB0000197	Organoheterocyclic compounds	Indoles and derivatives	6.28079e+07	1.58872e+08	1.12101e+08	7.56639e+07	1.45874e+08	6.59775e+07	4.33114e+08	2.6051e+08	3.34954e+08	4.43465e+07	2.30327e+07	6.1992e+07	0.247754	0.536548	-0.898221	1.92992e+08	1.73501e+08	7.08315e+07	89.9009	1.03549e+08	4.18906e+07	1.71018e+07	40.4548	0.479298	1.01998	0.745037	0.605979
POS1578	5-Hydroxy-4-oxo-L-norvaline	1.852	148.059	[M+H]+	C5H9NO4	Carboxylic acids and derivatives	FRTKOPTWTJLHNO-UHFFFAOYSA-N	NC(CC(=O)CO)C(O)=O	---	10219513	HMDB0246802	Organic acids and derivatives	Carboxylic acids and derivatives	2.7228e+09	1177805952	1.67334e+09	1.42152e+09	1.51027e+09	1.49882e+09	2.39957e+09	1.8089e+09	1.31506e+09	2.23111e+09	1.42031e+09	2.5075e+09	0.378471	0.856374	-0.223686	1.94707e+09	5.09022e+08	2.07807e+08	26.1429	1.66743e+09	5.41698e+08	2.21147e+08	32.4871	0.590114	0.549749	0.778957	0.421967
POS3206	Indole-3-lactic acid	8.801	206.079	[M+H]+	C11H11NO3	Indolyl carboxylic acids and derivatives	XGILAAMKEQUXLS-UHFFFAOYSA-N	C1=CC=C2C(=C1)C(=CN2)CC(C(=O)O)O	C02043	92904	HMDB0000671	Organoheterocyclic compounds	Indoles and derivatives	8.15399e+07	8.00925e+07	6.38404e+07	7.53094e+07	8.11354e+07	7.49683e+07	8.93211e+07	7.07421e+07	8.56274e+07	3.4556e+07	3.68512e+07	7.12345e+07	0.282142	1.17653	0.234542	6.4722e+07	2.36963e+07	9.67398e+06	36.6124	7.61476e+07	6.67952e+06	2.7269e+06	8.7718	0.50861	0.582872	0.688894	0.549532
POS2672	Indole-3-lactic acid	7.393	188.068	[M+H-H2O]+	C11H11NO3	Indolyl carboxylic acids and derivatives	XGILAAMKEQUXLS-UHFFFAOYSA-N	C1=CC=C2C(=C1)C(=CN2)CC(C(=O)O)O	C02043	92904	HMDB0000671	Organoheterocyclic compounds	Indoles and derivatives	1.41189e+10	1.52067e+10	1.47416e+10	1.57528e+10	1.5379e+10	1.57625e+10	1.53312e+10	1.47777e+10	1.55086e+10	1.49201e+10	1.2478e+10	1.27232e+10	0.180502	1.06091	0.085308	1.42898e+10	1.33734e+09	5.45966e+08	9.3587	1.51602e+10	6.3616e+08	2.59711e+08	4.19624	0.403491	0.698108	1.20141	0.743517
POS3914	Spectral Match to Ile-Pro from NIST14	7.311	229.152	[M+H]+	C11H20N2O3	Peptides	BBIXOODYWPFNDT-CIUDSAMLSA-N	CC[C@H](C)[C@@H](C(=O)N1CCC[C@H]1C(=O)O)N	---	444876	HMDB0011174	Organic acids and derivatives	Carboxylic acids and derivatives	2.46943e+09	2.58917e+09	2.62652e+09	2.12726e+09	2.7499e+09	2.52548e+09	4.12098e+09	2.32123e+09	3.85779e+09	2.59746e+09	2.36746e+09	2.30998e+09	0.264387	0.858484	-0.220137	2.92915e+09	8.32019e+08	3.39671e+08	28.4048	2.51463e+09	2.12435e+08	8.67262e+07	8.44796	0.498548	0.946499	0.925107	0.577761
POS2711	Transtorine	7.512	190.047	[M+H]+	C10H7NO3	Quinoline carboxylic acids	HCZHHEIFKROPDY-UHFFFAOYSA-N	OC(=O)C1=CC(=O)C2=CC=CC=C2N1	C01717	---	HMDB0000715	Organoheterocyclic compounds	Quinolines and derivatives	4.59887e+08	4.3751e+08	3.72846e+08	4.68117e+08	4.22194e+08	3.7738e+08	4.00785e+08	3.82773e+08	3.97139e+08	4.88332e+08	4.80631e+08	3.65023e+08	0.888668	1.00925	0.0132774	4.19114e+08	5.22317e+07	2.13235e+07	12.4624	4.22989e+08	4.05068e+07	1.65368e+07	9.57633	0.941543	0.184221	0.770917	0.0512605
POS945	3-Aminopicolinaldehyde	3.196	123.054	[M+H]+	C6H6N2O	Pyridines and derivatives	QNJCRBZVUFRESB-UHFFFAOYSA-N	NC1=C(C=O)N=CC=C1	---	12204009	HMDB0245820	Organoheterocyclic compounds	Pyridines and derivatives	2.65994e+08	1.1221e+09	8.7567e+08	1.50026e+09	1.36639e+09	1.10133e+09	7.66111e+08	8.74626e+08	8.03922e+08	9.19254e+08	1.03626e+09	2.87489e+08	0.243306	1.32939	0.410767	7.81277e+08	2.59745e+08	1.06041e+08	33.2463	1.03862e+09	4.37024e+08	1.78414e+08	42.0772	0.474794	0.668531	1.06941	0.613848
POS3998	Butyrylcarnitine	7.323	232.152	[M+H]+	C11H21NO4	Acyl carnitines	QWYFHHGCZUCMBN-SECBINFHSA-N	O=C([O-])CC(OC(=O)CCC)C[N+](C)(C)C	---	213144	HMDB0002013	Lipids and lipid-like molecules	Fatty Acyls	3.11786e+10	3.29312e+10	3.35523e+10	2.634e+10	3.61647e+10	2.93358e+10	3.24485e+10	3.12089e+10	3.31916e+10	2.38365e+10	2.03385e+10	2.74123e+10	0.196147	1.12507	0.170015	2.80727e+10	5.16499e+09	2.1086e+09	18.3986	3.15838e+10	3.44642e+09	1.407e+09	10.912	0.426299	0.7086	0.839928	0.707419
POS3613	DL-Pantothenic acid	7.264	220.115	[M+H]+	C9H17NO5	Amino acids and derivatives	GHOKWGTUZJEAQD-UHFFFAOYSA-N	CC(C)(CO)C(O)C(O)=NCCC(=O)O	---	---	HMDB0250782	Organic acids and derivatives	Carboxylic acids and derivatives	2.33252e+08	2.27555e+08	2.3409e+08	2.22563e+08	2.20715e+08	2.44071e+08	1.53085e+08	2.18971e+08	1.6884e+08	4.17769e+08	4.59479e+08	2.27378e+08	0.432415	0.840004	-0.251531	2.74254e+08	1.31112e+08	5.35264e+07	47.807	2.30374e+08	8.62512e+06	3.52119e+06	3.74396	0.630907	0.362172	0.546364	0.364099
POS3552	Propionylcarnitine	6.455	218.136	[M+H]+	C10H19NO4	---	None	CCC(=O)OC(CC(=O)[O-])C[N+](C)(C)C	C03017	107738	HMDB0000824	Lipids and lipid-like molecules	Fatty Acyls	1.86197e+09	1.83996e+09	2.0394e+09	1.93554e+09	3.43795e+09	3.29955e+09	9.79302e+08	1.79825e+09	1.77925e+09	3.16598e+09	3.28448e+09	5.24514e+09	0.668777	0.886907	-0.173145	2.70873e+09	1.52694e+09	6.23372e+08	56.3711	2.40239e+09	7.53044e+08	3.07429e+08	31.3456	0.798761	0.131446	0.851157	0.174719
POS1264	m-Toluamide	4.361	136.074	[M+NH4]+	C8H9NO	Benzene and substituted derivatives	WGRPQCFFBRDZFV-UHFFFAOYSA-N	CC1=CC=CC(=C1)C(N)=O	---	69253	HMDB0245928	Benzenoids	Benzene and substituted derivatives	2.73119e+09	2.76754e+09	3.11607e+09	2.93999e+09	3.19447e+09	3.06858e+09	3.05026e+09	2.84047e+09	2.94498e+09	2.69299e+09	3.37258e+09	2.90335e+09	0.985968	1.00074	0.0010702	2.96744e+09	2.3111e+08	9.43503e+07	7.7882	2.96964e+09	1.89927e+08	7.75373e+07	6.39561	0.991664	0.0137434	0.347451	0.00613708
POS3554	Propionyl-L-carnitine	4.79	218.136	[M+H]+	C10H19NO4	Acyl carnitines	UFAHZIUFPNSHSL-UHFFFAOYSA-N	O=C([O-])CC(OC(=O)CC)C[N+](C)(C)C	C03017	107738	HMDB0000824	Lipids and lipid-like molecules	Fatty Acyls	1.07663e+09	1.03891e+09	9.85929e+08	1.33774e+09	1.85853e+09	7.34457e+08	1.48123e+09	6.06001e+08	1.89839e+09	3.6476e+08	7.61765e+08	1550993914	0.83979	1.05539	0.0777706	1.11052e+09	6.13923e+08	2.50633e+08	55.2823	1.17203e+09	3.87727e+08	1.58289e+08	33.0816	0.910693	0.039441	0.186037	0.0758291
POS338	Protoanemonin	1.36	97.0277	[M+H]+	C5H4O2	Dihydrofurans	RNYZJZKPGHQTJR-UHFFFAOYSA-N	C=C1OC(=O)C=C1	C07090	66948	HMDB0060503	Organoheterocyclic compounds	Dihydrofurans	7.28521e+08	1.16492e+09	9.59216e+08	1.16559e+09	9.86593e+08	1.0187e+09	6.94939e+08	1.02055e+09	6.62939e+08	7.99435e+08	7.14526e+08	1095650328	0.113861	1.2076	0.27214	8.3134e+08	1.82914e+08	7.46743e+07	22.0023	1.00392e+09	1.61507e+08	6.59348e+07	16.0875	0.326179	0.979923	1.08245	0.943626
POS1681	Guanine	7.142	152.055	[M+H]+	C5H5N5O	Purines and purine derivatives	UYTPUPDQBNUYGX-UHFFFAOYSA-N	C1=NC2=C(N1)C(=O)NC(=N2)N	C00242	135398634	HMDB0000132	Organoheterocyclic compounds	Imidazopyrimidines	2.80421e+08	2.74514e+08	1.90295e+08	2.48349e+08	2.88685e+08	2.64678e+08	1.64648e+08	2.61334e+08	2.78197e+08	1.18039e+08	1.51016e+08	2.47373e+08	0.110017	1.26735	0.34182	2.03434e+08	6.69579e+07	2.73355e+07	32.9138	2.57824e+08	3.58847e+07	1.46499e+07	13.9183	0.321636	1.08343	1.02882	0.95854
NEG283	2-Methyl-3-oxopropanoic acid	10.318	101.021	[M-H]-	C4H6O3	Organooxygen compounds	VOKUMXABRRXHAR-UHFFFAOYSA-N	CC(C=O)C(O)=O	C00349	296	HMDB0001172	Organic oxygen compounds	Organooxygen compounds	2.37525e+08	1.67713e+08	2.92859e+08	2.75066e+08	2.91358e+08	2.30963e+08	1.81006e+08	1.8342e+08	1.19714e+08	1.68662e+08	2.56533e+08	1.92823e+08	0.0332554	1.35687	0.440281	1.83693e+08	4.40807e+07	1.79959e+07	23.9969	2.49247e+08	4.78777e+07	1.9546e+07	19.2089	0.173853	1.39083	1.28843	1.47814
POS4473	3-Hydroxybutyrylcarnitine	4.739	248.146	[M+H]+	C11H21NO5	Fatty Acyls	UEFRDQSMQXDWTO-BDAKNGLRSA-N	C[C@@H](O)CC(=O)O[C@@H](CC([O-])=O)C[N+](C)(C)C	---	156908001	HMDB0013127	Lipids and lipid-like molecules	Fatty Acyls	1.71868e+09	1.73815e+09	1.8601e+09	9.16403e+08	1.10411e+09	1.88971e+09	1.11761e+09	1.71151e+09	6.03063e+08	8.14541e+08	1.0213e+09	1.52981e+09	0.125731	1.35737	0.44081	1.13297e+09	4.21212e+08	1.71959e+08	37.1776	1.53786e+09	4.18283e+08	1.70763e+08	27.1991	0.346377	1.05373	1.0182	0.900557
POS1102	Pipecolic acid, (-)-	1.133	130.085	[M+H]+	C6H11NO2	Amino acids and derivatives	HXEACLLIILLPRG-YFKPBYRVSA-N	OC(=O)[C@@H]1CCCCN1	---	---	HMDB0000716	Organic acids and derivatives	Carboxylic acids and derivatives	1.24694e+09	1.23608e+09	1.49366e+09	1.52715e+09	1.44195e+09	1.37016e+09	9.8383e+08	1.21977e+09	978371011	1.22334e+09	1.06228e+09	1.13729e+09	0.00178733	1.25906	0.332345	1.10081e+09	1.10142e+08	4.49653e+07	10.0055	1.38599e+09	1.2386e+08	5.05655e+07	8.93655	0.0543753	1.73426	1.62373	2.7478
POS2041	Tyrosine	4.361	165.053	[M+HFA+H]+	C9H11NO3	Amino acids and derivatives	OUYCCCASQSFEME-QMMMGPOBSA-N	N[C@@H](CC1=CC=C(O)C=C1)C(O)=O	C00082	---	HMDB0000158	Organic acids and derivatives	Carboxylic acids and derivatives	3.03132e+09	2.49572e+09	2.76795e+09	2.76553e+09	2.90196e+09	2812497575	2.63123e+09	2.54302e+09	2.64776e+09	2.4457e+09	2.75777e+09	2.5516e+09	0.0405208	1.0769	0.106887	2.59618e+09	1.072e+08	4.37643e+07	4.12915	2.79583e+09	1.7819e+08	7.27459e+07	6.37343	0.193586	1.42091	1.32854	1.39232
POS1028	4-Hydroxy-2H-pyran-3-carboxaldehyde	13.544	127.038	[M+H]+	C6H6O3	Pyrans	ZNUNRMPPGAAKKR-UHFFFAOYSA-N	OC1=C(COC=C1)C=O	---	---	HMDB0031256	Organoheterocyclic compounds	Pyrans	6.53312e+08	1.44387e+09	6.88932e+08	6.78423e+08	658698497	5.26172e+08	8.23822e+08	9.39579e+08	5.13804e+08	8.17342e+08	6.14497e+08	9.32811e+08	0.993605	1.00163	0.00234661	7.73642e+08	1.73286e+08	7.07438e+07	22.3988	7.74902e+08	3.3298e+08	1.35938e+08	42.9706	0.995892	0.121767	0.418644	0.00278642
POS14270	LysoPC(22:6(4Z,7Z,10Z,13Z,16Z,19Z)/0:0)	11.206	568.34	[M+CH3OH+H]+	C30H50NO7P	Glycerophospholipids	LSOWKZULVQWMLY-APPDJCNMSA-N	[H][C@@](O)(COC(=O)CC\C=C/C\C=C/C\C=C/C\C=C/C\C=C/C\C=C/CC)COP([O-])(=O)OCC[N+](C)(C)C	---	10415542	HMDB0010404	Lipids and lipid-like molecules	Glycerophospholipids	5.01349e+08	1.66188e+08	4.55296e+08	1.94468e+08	1.469e+08	3.85512e+08	2.65181e+08	2.55072e+08	2.51744e+08	2.98987e+08	2.29169e+08	3.02931e+08	0.543521	1.15385	0.206452	2.67181e+08	2.87179e+07	1.1724e+07	10.7485	3.08286e+08	1.57506e+08	6.43016e+07	51.091	0.709748	0.56579	0.410675	0.264783
POS2556	Pyridoxic acid	7.115	184.058	[M+H]+	C8H9NO4	Pyridinecarboxylic acids	HXACOUQIXZGNBF-UHFFFAOYSA-N	O=C(O)C1=C(O)C(=NC=C1CO)C	C00847	6723	HMDB0000017	Organoheterocyclic compounds	Pyridines and derivatives	2.36521e+08	1.7009e+08	1.72511e+08	1.73817e+08	1.76078e+08	1.70435e+08	1.38947e+08	1.70426e+08	1.7151e+08	1.37332e+08	1.4343e+08	1.58906e+08	0.037567	1.19434	0.256216	1.53425e+08	1.55863e+07	6.36308e+06	10.1589	1.83242e+08	2.61955e+07	1.06942e+07	14.2955	0.18511	1.44908	1.20008	1.42519
POS2067	2-Pyrazinoylguanidine	3.694	166.071	[M+Na]+	C6H7N5O	Diazines	WNBSDCKJFDZMHT-UHFFFAOYSA-N	NC(N)=NC(=O)C1=NC=CN=C1	---	124704	HMDB0247125	Organoheterocyclic compounds	Diazines	6.85572e+08	6.40813e+08	5.0363e+08	5.98715e+08	5.37149e+08	6.46391e+08	2.88205e+08	5.29856e+08	3.28388e+08	4.27024e+08	3.95648e+08	4.13229e+08	0.000988356	1.51626	0.60052	3.97058e+08	8.40968e+07	3.43324e+07	21.1799	6.02045e+08	6.97917e+07	2.84923e+07	11.5924	0.0543753	1.88255	1.63941	3.00509
NEG314	(S)-3-Hydroxybutyric acid	3.472	103.037	[M-H]-	C4H8O3	Hydroxy acids and derivatives	WHBMMWSBFZVSSR-VKHMYHEASA-N	C[C@H](O)CC(O)=O	C03197	94318	HMDB0000442	Organic acids and derivatives	Hydroxy acids and derivatives	4.83459e+08	2.61726e+08	1.51039e+08	2.02432e+08	2.93657e+08	1.3121e+08	1.23251e+08	1.90179e+08	2.71406e+08	9.56064e+07	1.50841e+08	1.46544e+08	0.149251	1.55807	0.639758	1.62971e+08	6.16946e+07	2.51867e+07	37.8561	2.53921e+08	1.28547e+08	5.2479e+07	50.6248	0.369473	1.07217	0.904503	0.826083
POS4890	gamma-Glutamyl-leucine	7.4	261.141	[M+H]+	C11H20N2O5	Peptides	MYFMARDICOWMQP-YUMQZZPRSA-N	O=C(O)C(N=C(O)CCC(N)C(=O)O)CC(C)C	---	151023	HMDB0011171	Organic acids and derivatives	Carboxylic acids and derivatives	1.92252e+09	1.97496e+09	2.04093e+09	2.27932e+09	2.07653e+09	2.05752e+09	8.15705e+08	2.13384e+09	8.58639e+08	2.33379e+09	1.75026e+09	1.69548e+09	0.111868	1.28829	0.365461	1.59795e+09	6.35585e+08	2.59476e+08	39.775	2.05863e+09	1.22364e+08	4.99551e+07	5.94397	0.323098	1.15828	0.967377	0.951294
POS4946	Spectral Match to Phe-Pro from NIST14	7.435	263.136	[M+H]+	C14H18N2O3	Peptides	WEQJQNWXCSUVMA-RYUDHWBXSA-N	C1C[C@H](N(C1)C(=O)[C@H](CC2=CC=CC=C2)N)C(=O)O	---	7020642	HMDB0011177	Organic acids and derivatives	Carboxylic acids and derivatives	7.80835e+08	9.64645e+08	8.19407e+08	5.7488e+08	6.08533e+08	6.01487e+08	9.70853e+08	5.31691e+08	4.43498e+08	6.36654e+08	6.64694e+08	6.01115e+08	0.409626	1.13025	0.176646	6.41418e+08	1.7996e+08	7.34684e+07	28.0566	7.24965e+08	1.55445e+08	6.34602e+07	21.4417	0.614626	0.415206	0.903156	0.387613
POS1703	Xanthine	4.035	153.039	[M+H]+	C5H4N4O2	---	None	O=C1NC2=C(NC=N2)C(=O)N1	C00385	---	HMDB0000292	Organoheterocyclic compounds	Imidazopyrimidines	4.1273e+08	4.31207e+08	2.99812e+08	7.15296e+08	2.42823e+08	4.19608e+08	3.61327e+08	3.07522e+08	4.64431e+08	4.64046e+08	6.44305e+08	3.95545e+08	0.818884	0.956127	-0.0647251	4.39529e+08	1.17159e+08	4.78298e+07	26.6554	4.20246e+08	1.63227e+08	6.6637e+07	38.8407	0.892965	0.080593	0.393968	0.0867776
POS924	4-Ethylaniline	13.326	122.095	[M+CH3OH+H]+	C8H11N	Benzene and substituted derivatives	HRXZRAXKKNUKRF-UHFFFAOYSA-N	CCC1=CC=C(N)C=C1	---	11504	HMDB0246419	Benzenoids	Benzene and substituted derivatives	1.79101e+09	1.95684e+09	2.17331e+09	2.00123e+09	1.94859e+09	1.93535e+09	2.16723e+09	2.47073e+09	1.51792e+09	1.75405e+09	1.62997e+09	1.86005e+09	0.670212	1.03565	0.0505328	1.89999e+09	3.57476e+08	1.45939e+08	18.8146	1.96772e+09	1.23409e+08	5.03815e+07	6.27166	0.799865	0.130536	0.621898	0.173788
POS2902	Arginine	1.255	197.099	[M+Na]+	C6H14N4O2	Amino acids and derivatives	ODKSFYDXXFIFQN-BYPYZUCNSA-N	N=C(N)NCCC[C@H](N)C(=O)O	C00062	6322;28782	HMDB0000517	Organic acids and derivatives	Carboxylic acids and derivatives	1.75019e+08	2.33111e+08	2.16342e+08	2.65555e+08	2.11026e+08	1.90193e+08	2.14123e+08	2.69134e+08	1.62989e+08	1.63513e+08	1.4193e+08	2.80838e+08	0.72841	1.04764	0.0671427	2.05421e+08	5.90095e+07	2.40905e+07	28.7261	2.15207e+08	3.19844e+07	1.30576e+07	14.8621	0.83872	0.114848	1.05511	0.137624
POS878	Aminobenzoic acid	7.541	120.043	[M+H-H2O]+	C7H7NO2	Aminobenzoic acids and derivatives	ALYNCZNDIQEVRV-UHFFFAOYSA-N	Nc1ccc(C(=O)O)cc1	C00568	---	HMDB0001392	Benzenoids	Benzene and substituted derivatives	6.41127e+08	5.92272e+08	5.28431e+08	5.47093e+08	5.67651e+08	5.75995e+08	1.03891e+09	5.48757e+08	1.05483e+09	7.03211e+08	8.089e+08	5.0663e+08	0.0656833	0.740698	-0.433042	7.76873e+08	2.3556e+08	9.61669e+07	30.3215	5.75428e+08	3.91726e+07	1.59921e+07	6.80756	0.248613	1.27394	1.23296	1.18255
NEG2026	Isocitric acid	0.953	191.016	[M-H2O+H]+	C6H8O8	Tricarboxylic acids and derivatives	ODBLHEXUDAPZAU-UHFFFAOYSA-N	C(C(C(C(=O)O)O)C(=O)O)C(=O)O	C00311	1198	HMDB0000193	Organic acids and derivatives	Carboxylic acids and derivatives	1.27659e+10	1.52736e+10	1.38937e+10	1.47433e+10	1.97152e+10	1.30774e+10	1.20213e+10	1.14892e+10	9.5155e+09	1.12069e+10	9.28606e+09	1.49956e+10	0.0259336	1.30584	0.384977	1.14191e+10	2.06771e+09	8.44141e+08	18.1075	1.49115e+10	2.53922e+09	1.03663e+09	17.0286	0.156903	1.29373	1.26602	1.58614
POS2320	Bicifadine	11.551	174.126	[M+CH3OH+H]+	C12H15N	Piperidines	OFYVIGTWSQPCLF-UHFFFAOYSA-N	CC1=CC=C(C=C1)C12CC1CNC2	---	47953	HMDB0249183	Organoheterocyclic compounds	Piperidines	1.08456e+08	1.78714e+08	1.33033e+08	1.39646e+08	1.51034e+08	1.2786e+08	2.94055e+08	1.75285e+08	1.40714e+08	2.11707e+08	2.41874e+08	1.09416e+08	0.0864066	0.715009	-0.483966	1.95509e+08	6.7745e+07	2.76568e+07	34.6507	1.3979e+08	2.3712e+07	9.68038e+06	16.9625	0.288083	1.27393	1.11115	1.06345
POS832	Benzeneacetonitrile	7.4	118.064	[M+H]+	C8H7N	Benzene and substituted derivatives	SUSQOBVLVYHIEX-UHFFFAOYSA-N	N#CCC1=CC=CC=C1	C16074	8794	HMDB0034171	Benzenoids	Benzene and substituted derivatives	3.70432e+08	4.08065e+08	3.80977e+08	4.37264e+08	4.07376e+08	4.42002e+08	6.44172e+08	4.1662e+08	3.97697e+08	3.84234e+08	3.44925e+08	3.41532e+08	0.777117	0.967158	-0.0481771	4.2153e+08	1.12978e+08	4.61231e+07	26.8019	4.07686e+08	2.88234e+07	1.17671e+07	7.07001	0.871684	0.466186	0.603496	0.109513
POS785	L-(2,3-3H)Proline	1.396	116.069	[M+H]+	C5H9NO2	Amino acids and derivatives	ONIBWKKTOPOVIA-BYPYZUCNSA-N	O=C(O)C1NCCC1	C00148	145742;6971047	HMDB0000162	Organic acids and derivatives	Carboxylic acids and derivatives	6.79663e+09	7.1432e+09	7.25129e+09	7.48008e+09	7.23067e+09	6.90369e+09	4.33786e+09	6.85822e+09	4.21362e+09	3.60324e+09	3.56044e+09	7.27918e+09	0.0102214	1.4339	0.519944	4.97543e+09	1.65675e+09	6.76365e+08	33.2987	7.13426e+09	2.48925e+08	1.01623e+08	3.48915	0.101796	1.5198	1.46456	1.99049
POS1525	Deoxycarnitine	1.39	146.116	[M+H]+	C7H15NO2	---	None	C[N+](C)(C)CCCC(=O)[O-]	---	725	HMDB0001161	Lipids and lipid-like molecules	Fatty Acyls	2.00054e+09	1.83497e+09	1.85384e+09	1.81152e+09	2.00708e+09	1.95141e+09	1.6487e+09	1.94085e+09	1.6731e+09	1.26346e+09	1.44093e+09	1.9184e+09	0.0437749	1.15922	0.213149	1.64757e+09	2.64671e+08	1.08051e+08	16.0643	1.90989e+09	8.69692e+07	3.5505e+07	4.55362	0.198664	1.28327	1.26587	1.35878
POS928	4-Ethylaniline	12.07	122.095	[M+H]+	C8H11N	Benzene and substituted derivatives	HRXZRAXKKNUKRF-UHFFFAOYSA-N	CCC1=CC=C(N)C=C1	---	11504	HMDB0246419	Benzenoids	Benzene and substituted derivatives	1.63499e+09	1.11512e+09	4.37783e+09	1.23636e+09	1.6214e+09	1.18415e+09	8.52411e+08	3.37839e+09	1.42208e+09	9.05857e+08	2.75358e+09	2.06116e+09	0.960052	0.982095	-0.0260652	1.89558e+09	1.02511e+09	4.185e+08	54.0791	1.86164e+09	1.2528e+09	5.11454e+08	67.2957	0.976583	0.0396915	0.600791	0.0177053
POS4956	6,10,14-Trimethyl-5,9,13-pentadecatrien-2-one	12.495	263.234	[M+H]+	C18H30O	Prenol lipids	LTUMRKDLVGQMJU-HSVQFRAPSA-N	CC(C)=CCC\C(C)=C/CC\C(C)=C\CCC(C)=O	---	1711944	HMDB0034495	Lipids and lipid-like molecules	Prenol lipids	6.63631e+07	8.17956e+07	7.91934e+07	1.26587e+08	7.10892e+07	9.03558e+07	8.73674e+07	5.62103e+07	1.14365e+08	1.42789e+08	7.15456e+07	8.69513e+07	0.646256	0.921598	-0.117791	9.32048e+07	3.10395e+07	1.26718e+07	33.3025	8.58973e+07	2.16247e+07	8.82825e+06	25.1751	0.780924	0.375417	0.646661	0.189596
POS632	3,4-Diaminopyridine	1.259	110.07	[M+NH4]+	C5H7N3	Pyridines and derivatives	OYTKINVCDFNREN-UHFFFAOYSA-N	NC1=CNC=CC1=N	---	5918	HMDB0246022	Organoheterocyclic compounds	Pyridines and derivatives	1.90872e+08	2.22223e+08	2.47882e+08	2.85457e+08	2.15506e+08	2.12573e+08	2.48621e+08	2.9602e+08	1.80428e+08	2.63066e+08	2.1255e+08	3.56689e+08	0.314663	0.882585	-0.180192	2.59562e+08	6.2237e+07	2.54081e+07	23.9777	2.29086e+08	3.31527e+07	1.35345e+07	14.4717	0.53625	0.734513	1.39966	0.502154
POS209	2-Amino-2-methyl-1-propanol	13.518	90.0908	[M+H]+	C4H11NO	Organonitrogen compounds	CBTVGIZVANVGBH-UHFFFAOYSA-N	CC(C)(N)CO	---	11807	HMDB0244974	Organic nitrogen compounds	Organonitrogen compounds	5.79651e+07	2.25103e+08	1.04707e+08	1.59646e+08	1.38432e+08	2.42579e+08	1.74078e+07	4.04452e+07	30489598	1.04898e+08	3.91e+07	1.00348e+08	0.0123076	2.79069	1.48062	5.54482e+07	3.74798e+07	1.53011e+07	67.5943	1.54739e+08	7.04633e+07	2.87665e+07	45.537	0.106194	1.47803	1.44037	1.90983
POS1297	Hypoxanthine	7.089	137.044	[M+H]+	C5H4N4O	Purinones	FDGQSTZJBFJUBT-UHFFFAOYSA-N	OC1=NC=NC2=C1NC=N2	C00262	---	HMDB0000157	Organoheterocyclic compounds	Imidazopyrimidines	1.11064e+10	9.76611e+09	1.18638e+10	1.24714e+10	1.06848e+10	1.01469e+10	1.53389e+10	1.07383e+10	1.50799e+10	3.30673e+09	4.15189e+09	1.05793e+10	0.608161	1.11562	0.157851	9.86584e+09	5.17847e+09	2.1141e+09	52.4888	1.10066e+10	1.02682e+09	4.19196e+08	9.32913	0.75634	0.181504	0.372828	0.215981
NEG339	L-Glyceric acid	0.949	105.016	[M-H]-	C3H6O4	Organooxygen compounds	RBNPOMFGQQGHHO-REOHCLBHSA-N	OC[C@H](O)C(O)=O	---	6326776	HMDB0006372	Organic oxygen compounds	Organooxygen compounds	2.27259e+08	2.59377e+08	2.63074e+08	2.48315e+08	2.90235e+08	2.55593e+08	3.54739e+08	2.69414e+08	2.55767e+08	4.48197e+08	4.19218e+08	2.79148e+08	0.0427584	0.761838	-0.392444	3.37747e+08	8.24007e+07	3.364e+07	24.3972	2.57309e+08	2.05351e+07	8.38341e+06	7.98071	0.198006	1.27776	1.19394	1.36898
NEG337	Glyceric acid, D-	1.192	105.016	[M-H]-	C3H6O4	Sugar acids and derivatives	RBNPOMFGQQGHHO-UWTATZPHSA-N	O=C(O)C(O)CO	C00258	439194	HMDB0000139	Organic oxygen compounds	Organooxygen compounds	9.3287e+07	1.7644e+08	1.99121e+08	9.62144e+07	2.09575e+08	1.09651e+08	2.75339e+08	2.02312e+08	2.03194e+08	1.00973e+08	2.12536e+08	2.99915e+08	0.0856203	0.683234	-0.549548	2.15711e+08	6.9508e+07	2.83765e+07	32.2227	1.47381e+08	5.35859e+07	2.18763e+07	36.3586	0.286743	1.23055	1.28476	1.06742
POS5585	9-Octadecenamide	11.89	282.276	[M+NH4]+	C18H35NO	Fatty Acyls	FATBGEAMYMYZAF-UHFFFAOYSA-N	CCCCCCCCC=CCCCCCCCC(N)=O	C19670	1930	HMDB0247607	Lipids and lipid-like molecules	Fatty Acyls	4.52581e+07	4.03229e+07	4.38097e+07	5.5387e+07	5.9337e+07	4.13543e+07	36360695	6.7349e+07	6.15283e+07	6.12702e+07	6.05806e+07	6.88587e+07	0.0696375	0.801998	-0.31833	5.93246e+07	1.17716e+07	4.80573e+06	19.8427	4.75782e+07	7.87665e+06	3.21563e+06	16.5552	0.256155	1.03102	1.60209	1.15716
POS4406	Pivaloylcarnitine	7.613	246.167	[M+H]+	C12H23NO4	Fatty Acyls	YICAQFPUDACYGQ-UHFFFAOYSA-N	CC(C)(C)C(=O)OC(CC([O-])=O)C[N+](C)(C)C	---	126894	HMDB0041993	Lipids and lipid-like molecules	Fatty Acyls	2.46787e+09	3.09869e+09	2.98564e+09	4.02418e+09	2.47414e+09	2.09602e+09	2.98222e+09	3.85551e+09	3.15512e+09	2.91003e+09	4.86214e+09	2.21316e+09	0.335004	0.858263	-0.220508	3.3297e+09	9.16388e+08	3.74114e+08	27.5217	2.85776e+09	6.80347e+08	2.7775e+08	23.807	0.555082	0.649927	0.603879	0.47495
POS4776	sn-Glycero-3-phosphocholine	1.846	258.107	[M]+	C8H21NO6P	Glycerophosphocholines	SUHOQUVVVLNYQR-MRVPVSSYSA-O	C[N+](C)(C)CCOP(O)(=O)OC[C@H](O)CO	C00670	439285;58381695	HMDB0000086	Lipids and lipid-like molecules	Glycerophospholipids	5.64857e+10	5.82572e+10	5.83886e+10	5.62789e+10	5.86664e+10	5.52594e+10	5.29193e+10	5.80808e+10	5.48834e+10	5.42731e+10	3.04902e+10	5.34992e+10	0.146258	1.12885	0.174858	5.0691e+10	1.00592e+10	4.10665e+09	19.8442	5.72227e+10	1.40018e+09	5.71621e+08	2.44689	0.366906	0.832021	0.895176	0.834879
POS1163	Creatine	1.388	132.075	[M+H]+	C4H9N3O2	Amino acids and derivatives	CVSVTCORWBXHQV-UHFFFAOYSA-N	CN(CC(=O)O)C(=N)N	C00300	586	HMDB0000064	Organic acids and derivatives	Carboxylic acids and derivatives	4.22756e+09	4.36505e+09	4.39802e+09	4.26192e+09	4.40963e+09	4.08219e+09	4.09247e+09	4.18348e+09	4.19685e+09	2.7574e+09	2.77092e+09	4.46476e+09	0.116768	1.14593	0.196521	3.74431e+09	7.69337e+08	3.14081e+08	20.5468	4.29073e+09	1.2608e+08	5.14719e+07	2.93843	0.331477	0.919242	1.00319	0.932676
NEG738	Iminodiacetic acid	0.877	132.027	[M-H]-	C4H7NO4	Carboxylic acids and derivatives	NBZBKCUXIYYUSX-UHFFFAOYSA-N	OC(=O)CNCC(O)=O	C19911	8897	HMDB0011753	Organic acids and derivatives	Carboxylic acids and derivatives	2.01043e+08	2.40194e+08	2.34858e+08	2.62885e+08	2.61443e+08	2.20802e+08	2.97237e+08	2.96877e+08	2.20283e+08	4.08552e+08	3.60247e+08	3.44126e+08	0.0135639	0.737409	-0.439463	3.2122e+08	6.48551e+07	2.6477e+07	20.1902	2.36871e+08	2.38221e+07	9.72532e+06	10.057	0.112459	1.46331	1.46833	1.86761
POS1784	Histidine	1.26	156.075	[M+H]+	C6H9N3O2	Amino acids and derivatives	HNDVDQJCIGZPNO-YFKPBYRVSA-N	N[C@@H](CC1=CN=CN1)C(O)=O	C00135	6274;6971009	HMDB0000177	Organic acids and derivatives	Carboxylic acids and derivatives	9.9698e+08	1.14741e+09	1.2722e+09	1.40942e+09	1.14675e+09	1.08828e+09	1.3659e+09	1.52115e+09	9.72572e+08	1.1659e+09	1.13542e+09	1.87676e+09	0.288973	0.878489	-0.186904	1.33962e+09	3.25197e+08	1.32761e+08	24.2753	1.17684e+09	1.45019e+08	5.92037e+07	12.3227	0.510683	0.784032	1.48715	0.539143
NEG1025	Citramalic acid	3.351	147.026	[M-H]-	C5H8O5	Hydroxy fatty acids	XFTRTWQBIOMVPK-UHFFFAOYSA-N	O=C(O)CC(O)(C(=O)O)C	C02612	1081	HMDB0000426	Lipids and lipid-like molecules	Fatty Acyls	7.65916e+08	1.26679e+09	5.01303e+08	8.39024e+08	1.06915e+09	8.95484e+08	1.15781e+09	9.88373e+08	9.29493e+08	6.80303e+08	6.37926e+08	8.12005e+08	0.872874	1.02531	0.0360565	8.67652e+08	1.96755e+08	8.03247e+07	22.6767	8.89611e+08	2.61982e+08	1.06954e+08	29.449	0.934924	0.0880576	0.217253	0.0590486
NEG509	Succinic acid	3.163	117.016	[M-H]-	C4H6O4	Dicarboxylic acids and derivatives	KDYFGRWQOYBRFD-UHFFFAOYSA-N	OC(=O)CCC(O)=O	C00042	---	HMDB0000254	Organic acids and derivatives	Carboxylic acids and derivatives	1.62014e+09	1.83908e+09	9.97749e+08	793468887	1.21063e+09	9.11329e+08	8.60006e+08	2.3669e+09	6.80103e+08	4.7939e+08	4.31708e+08	8.71511e+08	0.427791	1.29576	0.373803	9.48269e+08	7.18997e+08	2.93529e+08	75.8221	1.22873e+09	4.17038e+08	1.70255e+08	33.9405	0.627999	0.521818	0.841849	0.368768
POS925	4-Ethylaniline	10.399	122.095	[2M+H]+	C8H11N	Benzene and substituted derivatives	HRXZRAXKKNUKRF-UHFFFAOYSA-N	CCC1=CC=C(N)C=C1	---	11504	HMDB0246419	Benzenoids	Benzene and substituted derivatives	4.64715e+07	8.7326e+07	7.18084e+07	7.50473e+07	8.48853e+07	1.0621e+08	1.71987e+08	7.46014e+07	1.24041e+08	6.50926e+07	6.96612e+07	8.27823e+07	0.330294	0.802067	-0.318205	9.80276e+07	4.19935e+07	1.71438e+07	42.8385	7.86247e+07	1.9844e+07	8.10128e+06	25.2389	0.551193	0.905865	0.725222	0.481099
POS4720	Hexadecanamide	12.989	256.26	[M+H]+	C16H33NO	Fatty amides	HSEMFIZWXHQJAE-UHFFFAOYSA-N	CCCCCCCCCCCCCCCC(=O)N	---	69421	HMDB0012273	Lipids and lipid-like molecules	Fatty Acyls	7.94646e+08	1.27434e+09	1.15821e+09	1.84368e+09	1.0907e+09	1.57198e+09	2.6591e+09	1.23305e+09	2.59219e+09	3.59199e+09	1.93439e+09	7.42557e+08	0.0929316	0.606397	-0.721665	2.12555e+09	1.0391e+09	4.24211e+08	48.8862	1.28893e+09	3.71153e+08	1.51523e+08	28.7955	0.299022	1.19082	1.21776	1.03184
POS2142	Uric Acid	3.024	169.033	[M+H]+	C5H4N4O3	Xanthines	LEHOTFFKMJEONL-UHFFFAOYSA-N	c12c([nH]c(n2)O)nc(nc1O)O	C00366	1175	HMDB0000289	Organoheterocyclic compounds	Imidazopyrimidines	9.1912e+09	8.91605e+09	8.13913e+09	7.24188e+09	6.03499e+09	6.3688e+09	6.16421e+09	5.90188e+09	6.36235e+09	9.59444e+09	8.4561e+09	7.13178e+09	0.646339	1.05231	0.0735599	7.26846e+09	1.4661e+09	5.98534e+08	20.1708	7.64867e+09	1.31406e+09	5.36461e+08	17.1802	0.780924	0.448734	0.619879	0.18954
POS1516	Indole-3-carbaldehyde	7.393	146.058	[M+H]+	C9H7NO	Indoles	OLNJUISKUQQNIM-UHFFFAOYSA-N	c1ccc2c(c1)c(c[nH]2)C=O	C08493	10256	HMDB0029737	Organoheterocyclic compounds	Indoles and derivatives	5.83375e+08	7.01694e+08	6.82455e+08	6.74752e+08	7.23178e+08	7.60825e+08	6.46689e+08	7.02148e+08	7.29717e+08	6.81367e+08	6.04158e+08	5.96836e+08	0.420284	1.04175	0.0590076	6.60153e+08	5.36254e+07	2.18925e+07	8.12318	6.87713e+08	5.98007e+07	2.44135e+07	8.69559	0.62366	0.432849	0.679685	0.376457
POS3001	Dodecanamide	11.679	200.198	[M+H]+	C12H25NO	Fatty Acyls	ILRSCQWREDREME-UHFFFAOYSA-N	CCCCCCCCCCCC(N)=O	C13831	14256	HMDB0251566	Lipids and lipid-like molecules	Fatty Acyls	7.95866e+08	6.65189e+08	6.9283e+08	7.94615e+08	6.24878e+08	7.70152e+08	1.97723e+09	8.84337e+08	2.1247e+09	9.8483e+08	7.30619e+08	6.09704e+08	0.0976053	0.594075	-0.751284	1.21857e+09	6.5906e+08	2.6906e+08	54.0847	7.23922e+08	7.28513e+07	2.97414e+07	10.0634	0.308362	1.23042	1.06344	1.01053
NEG2385	Indole-3-lactic acid	8.805	204.062	[M-H]-	C11H11NO3	Indolyl carboxylic acids and derivatives	XGILAAMKEQUXLS-UHFFFAOYSA-N	O=C(O)C(O)CC1=CNC=2C=CC=CC21	C02043	92904	HMDB0000671	Organoheterocyclic compounds	Indoles and derivatives	1.06671e+08	1.30978e+08	1.26552e+08	1.14017e+08	1.25662e+08	1.22021e+08	1.73031e+08	1.11901e+08	1.3864e+08	5.21566e+07	4.6652e+07	1.15417e+08	0.488557	1.13814	0.186675	1.063e+08	4.9199e+07	2.00854e+07	46.2834	1.20983e+08	9.02507e+06	3.68447e+06	7.45976	0.669788	0.246288	0.517569	0.311085
POS2075	Phenylalanine	7.215	166.084	[M+H]+	C9H11NO2	Amino acids and derivatives	COLNVLDHVKWLRT-QMMMGPOBSA-N	N[C@@H](CC1=CC=CC=C1)C(O)=O	C00079	---	HMDB0000159	Organic acids and derivatives	Carboxylic acids and derivatives	3.62085e+10	3.92646e+10	4.02475e+10	3.39581e+10	4.03273e+10	3.79047e+10	4.51602e+10	3.6256e+10	4.95865e+10	3.52546e+10	4.5932e+10	3.12686e+10	0.428743	0.93614	-0.0952034	4.05763e+10	7.27321e+09	2.96928e+09	17.9248	3.79851e+10	2.51482e+09	1.02667e+09	6.62053	0.628476	0.619665	0.946551	0.367803
NEG1767	3-Hydroxymethyl xylitol	0.882	181.068	[M-H]-	C6H14O6	Organooxygen compounds	VIQLKPMMHCXYIW-UHFFFAOYSA-N	OCC(O)C(O)(CO)C(O)CO	---	25014560	HMDB0245900	Organic oxygen compounds	Organooxygen compounds	1.79047e+09	1.65042e+09	1.24913e+09	1.70721e+09	1.36197e+09	1.70388e+09	1.99021e+09	1.46747e+09	2.35578e+09	1.88018e+09	1.98652e+09	1.57639e+09	0.0879712	0.840673	-0.250383	1.87609e+09	3.20042e+08	1.30657e+08	17.059	1.57718e+09	2.18059e+08	8.90223e+07	13.8259	0.291439	1.08947	1.10075	1.05566
POS1171	Norleucine, (+/-)-	7.154	132.101	[M+H]+	C6H13NO2	Amino acids and derivatives	LRQKBLKVPFOOQJ-UHFFFAOYSA-N	CCCCC(C(=O)O)N	C01933	9475	HMDB0251526	Organic acids and derivatives	Carboxylic acids and derivatives	7.49684e+08	7.92636e+08	7.16519e+08	6.90866e+08	7.00428e+08	6.43655e+08	2.4975e+08	7.81765e+08	8.09498e+08	8.25146e+08	6.69403e+08	6.88155e+08	0.629935	1.06712	0.0937222	6.7062e+08	2.15852e+08	8.8121e+07	32.1869	7.15632e+08	5.12155e+07	2.09086e+07	7.15668	0.769975	0.522398	0.476724	0.200704
POS585	3-Ethylpyridine	13.392	108.08	[M+H]+	C7H9N	Pyridines and derivatives	MFEIKQPHQINPRI-UHFFFAOYSA-N	CCC1=CC=CN=C1	---	10823	HMDB0029734	Organoheterocyclic compounds	Pyridines and derivatives	2.33782e+08	2.57459e+08	2.67239e+08	2.1978e+08	2.31571e+08	2.99427e+08	3.71348e+08	4.42519e+08	2.02675e+08	2.65016e+08	2.23089e+08	2.57829e+08	0.315521	0.856329	-0.223763	2.93746e+08	9.33353e+07	3.8104e+07	31.7742	2.51543e+08	2.93171e+07	1.19686e+07	11.6549	0.536607	0.813169	0.999772	0.500971
POS1475	8-Methylquinoline	7.393	144.079	[M+H]+	C10H9N	Quinolines and derivatives	JRLTTZUODKEYDH-UHFFFAOYSA-N	CC1=C2N=CC=CC2=CC=C1	---	11910	HMDB0247450	Organoheterocyclic compounds	Quinolines and derivatives	2.89809e+08	3.02513e+08	2.94266e+08	3.34366e+08	3.19e+08	3.49519e+08	3.11298e+08	3.06612e+08	3.06847e+08	3.22348e+08	2.55727e+08	2.77894e+08	0.225557	1.06107	0.0855178	2.96788e+08	2.4918e+07	1.01727e+07	8.3959	3.14912e+08	2.3677e+07	9.66608e+06	7.51859	0.459112	0.687363	0.932498	0.646744
POS1169	Leucine	3.415	132.101	[M+H]+	C6H13NO2	Amino acids and derivatives	ROHFNLRQFUQHCH-YFKPBYRVSA-N	O=C(O)C(N)CC(C)C	C00123	6106;7045798	HMDB0000687	Organic acids and derivatives	Carboxylic acids and derivatives	8.28249e+09	1.14125e+10	1.13285e+10	1.60145e+10	1.24162e+10	1.29574e+10	1.02153e+10	1.19861e+10	1.17143e+10	5.85792e+09	2.23116e+10	1.42483e+10	0.79558	0.948622	-0.0760955	1.27223e+10	5.46343e+09	2.23044e+09	42.9439	1.20686e+10	2.52167e+09	1.02947e+09	20.8944	0.88158	0.100527	0.314759	0.0993163
POS3374	N,N'-Diphenylguanidine	8.118	212.116	[M+H]+	C13H13N3	Benzene and substituted derivatives	OWRCNXZUPFZXOS-UHFFFAOYSA-N	N=C(NC1=CC=CC=C1)NC1=CC=CC=C1	---	7594	---	Benzenoids	Benzene and substituted derivatives	1.31141e+08	1.19612e+08	1.3414e+08	1.49201e+08	1.29679e+08	1.38575e+08	4.7744e+07	1.37853e+08	4.4123e+07	1.62692e+07	1.61055e+07	1.27041e+08	0.0119315	2.06187	1.04395	6.48559e+07	5.41396e+07	2.21024e+07	83.4767	1.33724e+08	9.85326e+06	4.02257e+06	7.36833	0.104732	1.50571	1.44808	1.92331
NEG3634	N-lactoyl-Tyrosine	7.619	252.084	[M-H]-	C12H15NO5	Carboxylic acids and derivatives	XBOGARDIMVJTKF-XVKPBYJWSA-N	C[C@H](O)C(=O)N[C@@H](CC1=CC=C(O)C=C1)C(O)=O	---	57329379	HMDB0062177	Organic acids and derivatives	Carboxylic acids and derivatives	9.58762e+06	9.15538e+06	8.16325e+06	6.92408e+06	7.76717e+06	1.21826e+07	2.8177e+07	9.82696e+06	2.61029e+07	1.04928e+07	1.0219e+07	9.1052e+06	0.102614	0.572593	-0.804419	1.5654e+07	8.93333e+06	3.64702e+06	57.0675	8.96335e+06	1.84498e+06	753209	20.5836	0.313208	1.22056	1.04451	0.988794
NEG2359	Tryptophan, D-	7.415	203.079	[M-H]-	C11H12N2O2	Indolyl carboxylic acids and derivatives	QIVBCDIJIAJPQS-SECBINFHSA-N	NC(Cc1c[nH]c2ccccc12)C(=O)O	C00525	9060	HMDB0013609	Organoheterocyclic compounds	Indoles and derivatives	2.72317e+08	2.16316e+08	2.38194e+08	2.39563e+08	2.61822e+08	4.7716e+08	8.45281e+08	3.19801e+08	6.97732e+08	3.51262e+08	5.11142e+08	2.88236e+08	0.0557157	0.565919	-0.821332	5.02242e+08	2.2709e+08	9.27092e+07	45.2153	2.84229e+08	9.65329e+07	3.94094e+07	33.9631	0.227954	1.32785	1.1712	1.25402
POS5375	D-gamma-Glutamyl-D-glutamic acid	2.086	277.1	[M+NH4]+	C10H16N2O7	Carboxylic acids and derivatives	OWQDWQKWSLFFFR-UHFFFAOYSA-N	NC(CCC(=O)NC(CCC(O)=O)C(O)=O)C(O)=O	---	558343	HMDB0250751	Organic acids and derivatives	Carboxylic acids and derivatives	2.35035e+08	2.50546e+08	2.85672e+08	294459902	2.62975e+08	2.78689e+08	1.8385e+08	3.36365e+08	1.74422e+08	3.16675e+08	3.1594e+08	2.65479e+08	0.937546	1.0092	0.0132059	2.65455e+08	7.09181e+07	2.89522e+07	26.7156	2.67896e+08	2.25532e+07	9.20729e+06	8.41862	0.970928	0.179137	0.582632	0.0280073
NEG1765	(±)-2-Hydroxy-3-(2-hydroxyphenyl)propanoic acid	7.537	181.047	[M-H]-	C9H10O4	Phenylpropanoic acids	HXQBZGMVGIDZAJ-UHFFFAOYSA-N	OC(CC1=C(O)C=CC=C1)C(O)=O	---	3083977	HMDB0033624	Phenylpropanoids and polyketides	Phenylpropanoic acids	1.4821e+08	1.40893e+08	1.26768e+08	1.56738e+08	1.37086e+08	1.89127e+08	3.87963e+08	1.53179e+08	3.56833e+08	1.57931e+08	1.31226e+08	1.0279e+08	0.233005	0.696803	-0.521177	2.14987e+08	1.23871e+08	5.05703e+07	57.6181	1.49804e+08	2.17656e+07	8.88579e+06	14.5294	0.464527	0.983437	0.916666	0.632635
POS5479	sn-Glycero-3-phosphocholine	1.278	280.088	[M-H+Na]+	C8H21NO6P+	Glycerophosphocholines	SUHOQUVVVLNYQR-MRVPVSSYSA-O	C[N+](C)(C)CCOP(=O)(O)OC[C@H](O)CO	C00670	439285;58381695	HMDB0000086	Lipids and lipid-like molecules	Glycerophospholipids	2.54206e+10	2.46176e+10	2.27695e+10	2.1509e+10	2.19746e+10	2.26252e+10	1.89248e+10	2.00147e+10	2.19898e+10	1.87956e+10	1.84174e+10	1.96371e+10	0.00157412	1.17946	0.238132	1.96299e+10	1.29465e+09	5.2854e+08	6.59532	2.31528e+10	1.53648e+09	6.27265e+08	6.63627	0.0543753	1.78376	1.69149	2.80296
POS3773	1,3-Dicyclohexylurea	10.838	225.193	[M+H]+	C13H24N2O	Ureas	ADFXKUOMJKEIND-UHFFFAOYSA-N	C1CCC(CC1)NC(=O)NC2CCCCC2	---	4277	HMDB0244166	Organic acids and derivatives	Organic carbonic acids and derivatives	1.81393e+08	1.8293e+08	1.75101e+08	2.20237e+08	2.06725e+08	1.89624e+08	2.73913e+08	4.21415e+08	2.77768e+08	2.44424e+08	1.91495e+08	2.19123e+08	0.0412673	0.71002	-0.494069	2.71356e+08	8.04943e+07	3.28616e+07	29.6637	1.92668e+08	1.73061e+07	7.06517e+06	8.98232	0.195282	1.36518	1.54752	1.38439
NEG1745	Tyrosine	3.865	180.063	[M-H]-	C9H11NO3	Amino acids and derivatives	OUYCCCASQSFEME-QMMMGPOBSA-N	O=C(O)C(N)CC1=CC=C(O)C=C1	C00082	6057;6942100	HMDB0000158	Organic acids and derivatives	Carboxylic acids and derivatives	2.63715e+08	4.07072e+08	2.95191e+08	2.36149e+08	2.53851e+08	3.08492e+08	3.19666e+08	3.74192e+08	4.35145e+08	3.20649e+08	3.17266e+08	4.37239e+08	0.0585849	0.800519	-0.320992	3.67359e+08	5.74294e+07	2.34455e+07	15.633	2.94078e+08	6.1437e+07	2.50816e+07	20.8914	0.233001	1.2266	1.43168	1.23221
POS5392	9,11-Octadecadienoic acid, 13-oxo-, (E,Z)-	11.508	277.213	[M+H-H2O]+	C18H30O3	Lineolic acids and derivatives	JHXAZBBVQSRKJR-BSZOFBHHSA-N	CCCCCC(=O)/C=C/C=C\CCCCCCCC(=O)O	C14765	---	HMDB0004668	Lipids and lipid-like molecules	Fatty Acyls	1.01908e+08	1.06199e+08	9.57498e+07	1.05701e+08	9.89387e+07	89963179	5.51631e+07	1.00159e+08	6.55605e+07	1.249e+07	1.30517e+07	9.84107e+07	0.0252337	1.7355	0.795348	5.74725e+07	3.88985e+07	1.58802e+07	67.6819	9.97433e+07	6.23061e+06	2.54364e+06	6.24665	0.154458	1.33811	1.33019	1.59802
NEG2419	2-Acetamido-4-methylphenyl acetate	8.6	206.078	[M-H]-	C11H13NO3	Phenol esters	GPJFMEZBKSINFK-UHFFFAOYSA-N	CC(=O)NC1=CC(C)=CC=C1OC(C)=O	---	734306	HMDB0061682	Benzenoids	Phenol esters	7.58409e+06	1.96856e+07	1.0857e+07	8.2735e+06	1.53344e+07	1.40088e+07	2.75931e+07	3.18027e+07	1.75534e+07	2.76737e+07	2.36364e+07	6.51258e+06	0.0408562	0.562011	-0.83133	2.2462e+07	9.17166e+06	3.74431e+06	40.8319	1.26239e+07	4.61692e+06	1.88485e+06	36.5729	0.194595	1.39609	1.18552	1.38874
NEG1005	N-lactoyl-Glycine	0.88	146.042	[M-H]-	C5H9NO4	Carboxylic acids and derivatives	CLNVOWMDSFOIPV-VKHMYHEASA-N	C[C@H](O)C(=O)NCC(O)=O	---	101947384	HMDB0062183	Organic acids and derivatives	Carboxylic acids and derivatives	3.50685e+09	4.12029e+09	3.923e+09	4.21812e+09	4.46067e+09	3.75894e+09	4.55351e+09	4.33567e+09	3.7741e+09	3.82884e+09	3.41188e+09	4.60781e+09	0.725385	0.978624	-0.0311733	4.0853e+09	4.83949e+08	1.97571e+08	11.8461	3.99798e+09	3.41021e+08	1.39221e+08	8.52984	0.838259	0.469191	0.782673	0.139431
POS4921	3-Hydroxyisovalerylcarnitine	7.122	262.162	[M+H]+	C12H23NO5	Fatty Acyls	IGLHHSKNBDXCEY-SECBINFHSA-N	CC(C)(O)CC(=O)O[C@H](CC([O-])=O)C[N+](C)(C)C	---	131668011	HMDB0061189	Lipids and lipid-like molecules	Fatty Acyls	3.91949e+09	2.66429e+09	2.51321e+09	2.2871e+09	2.23092e+09	2.67856e+09	2.70853e+09	3.31882e+09	3.83225e+09	4.95174e+09	3.36229e+09	2.21261e+09	0.17062	0.799244	-0.323293	3.39771e+09	9.47709e+08	3.86901e+08	27.8926	2.7156e+09	6.18523e+08	2.52511e+08	22.7767	0.393178	0.786872	0.868673	0.767971
POS740	Creatinine	1.387	114.065	[M+H]+	C4H7N3O	Amino acids and derivatives	DDRJAANPRJIHGJ-UHFFFAOYSA-N	N=C1N=C(O)CN1C	C00791	588	HMDB0000562	Organic acids and derivatives	Carboxylic acids and derivatives	1.15789e+09	1.27338e+09	1.26696e+09	1.30831e+09	1.28261e+09	1.16757e+09	8.46089e+08	1.13e+09	8.61333e+08	7.94782e+08	7.99146e+08	1.24269e+09	0.00480431	1.31418	0.394167	9.45673e+08	1.91554e+08	7.82017e+07	20.2559	1.24279e+09	6.36628e+07	2.59902e+07	5.12257	0.07453	1.61107	1.5147	2.31837
POS4253	2,8-Quinolinediol 2-sulfate	7.746	242.009	[2M+H]+	C9H7NO5S	Quinolines and derivatives	YMKOHJHPMVDCRW-UHFFFAOYSA-N	OC1=CC=CC2=C1N=C(OS(O)(=O)=O)C=C2	---	129672163	HMDB0240657	Organoheterocyclic compounds	Quinolines and derivatives	3.70791e+08	3.43304e+08	3.26546e+08	3.65825e+08	3.44471e+08	3.5418e+08	2.38607e+08	3.53951e+08	2.54553e+08	2.38779e+08	2.32217e+08	3.03712e+08	0.0032118	1.298	0.376289	2.70303e+08	4.86007e+07	1.98411e+07	17.9801	3.50853e+08	1.62561e+07	6.63652e+06	4.6333	0.0633046	1.71237	1.54612	2.49325
POS5340	gamma-Glutamylglutamine	1.392	276.115	[M+H]+	C10H17N3O6	Peptides	JBFYFLXEJFQWMU-WDSKDSINSA-N	O=C(O)C(N=C(O)CCC(N)C(=O)O)CCC(=N)O	C05283	150914	HMDB0029147	Organic acids and derivatives	Carboxylic acids and derivatives	6.59426e+08	8.11447e+08	9.31591e+08	1.0213e+09	8.65475e+08	9.11249e+08	5.19609e+08	1.01767e+09	5.69006e+08	1.09402e+09	1.00213e+09	8.86708e+08	0.87171	1.02188	0.0312237	8.48191e+08	2.4505e+08	1.00041e+08	28.8909	8.66748e+08	1.2338e+08	5.03697e+07	14.2348	0.934924	0.217041	0.448316	0.0596278
POS745	1-Piperidinecarboxaldehyde	7.657	114.09	[M+H]+	C6H11NO	Piperidines	FEWLNYSYJNLUOO-UHFFFAOYSA-N	O=CN1CCCCC1	---	17429	HMDB0031702	Organoheterocyclic compounds	Piperidines	9.05196e+07	9.72231e+07	1.23859e+08	1.44555e+08	1.10466e+08	1.08589e+08	1.21152e+08	1.16245e+08	9.9126e+07	6.25582e+07	1.22144e+08	1.61625e+08	0.935915	0.988815	-0.0162273	1.13808e+08	3.24282e+07	1.32387e+07	28.4937	1.12535e+08	1.94551e+07	7.94251e+06	17.288	0.970928	0.0945181	0.802015	0.0287637
POS3003	N-Methyldodecylamine	10.387	200.235	[M+H]+	C13H29N	Secondary amines	OMEMQVZNTDHENJ-UHFFFAOYSA-N	CCCCCCCCCCCCNC	---	81746	---	Organic nitrogen compounds	Organonitrogen compounds	3.23922e+07	3.8738e+07	5.07518e+07	5.18866e+07	4.70517e+07	4.0172e+07	1.06763e+08	8.21856e+07	1.66574e+08	3.64852e+07	3.37203e+07	4.57321e+07	0.131809	0.553583	-0.853128	7.85767e+07	5.17949e+07	2.11452e+07	65.9163	4.34987e+07	7.65082e+06	3.12343e+06	17.5886	0.35401	1.12944	0.917932	0.880053
NEG4871	Aurapten	11.161	297.148	[M-H]-	C19H22O3	Terpene lactones	RSDDHGSKLOSQFK-RVDMUPIBSA-N	O=C1OC=2C=C(OCC=C(C)CCC=C(C)C)C=CC2C=C1	---	1550607	HMDB0034054	Lipids and lipid-like molecules	Prenol lipids	1.0589e+06	5.4903e+07	5.44878e+07	7.40763e+07	6.60592e+07	4.92958e+07	6.36553e+06	6.45056e+07	6.19215e+07	6.00449e+07	3.30804e+07	3.23859e+07	0.633073	1.16096	0.215321	4.30506e+07	2.30832e+07	9.42368e+06	53.6187	4.99802e+07	2.56026e+07	1.04522e+07	51.2256	0.772128	0.281912	0.310954	0.198546
POS1852	2,2,6,6-Tetramethylpiperidin-1-ol	10.86	158.152	[M+H]+	C9H19NO	Piperidines	VUZNLSBZRVZGIK-UHFFFAOYSA-N	CC1(C)CCCC(C)(C)N1O	---	549976	HMDB0245345	Organoheterocyclic compounds	Piperidines	6.29515e+07	6.66585e+07	5.58762e+07	7.72185e+07	7.12592e+07	5.76941e+07	1.19471e+08	8.02323e+07	1.29243e+08	7.98449e+07	6.22564e+07	6.91366e+07	0.0614223	0.725045	-0.463857	9.00307e+07	2.76118e+07	1.12725e+07	30.6693	6.52763e+07	8.14344e+06	3.32454e+06	12.4753	0.240022	1.36791	1.11103	1.21167
POS2460	Hippuric acid	8.015	180.063	[M+H]+	C9H9NO3	Benzamides	QIAFMBKCNZACKA-UHFFFAOYSA-N	OC(=O)CNC(=O)C1=CC=CC=C1	C01586	---	HMDB0000714	Benzenoids	Benzene and substituted derivatives	6.43632e+09	5.64215e+09	5.70881e+09	6.88148e+09	5.47521e+09	6.06138e+09	3.78779e+09	5.98083e+09	3.875e+09	3.27325e+09	3.55473e+09	5.53599e+09	0.00771525	1.39211	0.477271	4.3346e+09	1.13122e+09	4.61819e+08	26.0975	6.03423e+09	5.38958e+08	2.20029e+08	8.93168	0.0915966	1.6032	1.47213	2.11265
NEG1880	o-Cresol sulfate	8.518	187.003	[M-H]-	C7H8O4S	Organic sulfuric acids and derivatives	CYGSXDXRHXMAOV-UHFFFAOYSA-N	CC1=C(OS(O)(=O)=O)C=CC=C1	---	11615528	HMDB0240655	Organic acids and derivatives	Organic sulfuric acids and derivatives	1.19587e+09	1.15166e+09	1.07985e+09	1.3086e+09	1.19476e+09	1.27043e+09	1.92697e+09	1.17012e+09	2.12871e+09	4.97627e+08	4.36699e+08	1.2635e+09	0.90029	0.970033	-0.0438944	1.23727e+09	7.01932e+08	2.86563e+08	56.7322	1.2002e+09	8.19411e+07	3.34523e+07	6.82731	0.949364	0.257799	0.188065	0.0456176
POS1104	Dibutylamine	7.644	130.157	[M+H]+	C8H19N	Organonitrogen compounds	JQVDAXLFBXTEQA-UHFFFAOYSA-N	CCCCNCCCC	---	8148	HMDB0251174	Organic nitrogen compounds	Organonitrogen compounds	2.44862e+07	2.48806e+07	3.545e+07	2.90626e+07	3.07617e+07	2.41955e+07	1.24316e+08	3.38069e+07	1.19264e+08	3.30142e+07	2.85509e+07	4.58893e+07	0.080048	0.438717	-1.18864	6.41402e+07	4.50519e+07	1.83924e+07	70.2397	2.81394e+07	4.4876e+06	1.83205e+06	15.9477	0.278487	1.30862	1.06204	1.09665
POS4773	sn-Glycero-3-phosphocholine	13.776	258.107	[M+H]+	C8H20NO6P	Glycerophosphocholines	SUHOQUVVVLNYQR-QMMMGPOBSA-N	O=P([O-])(OCC[N+](C)(C)C)OCC(O)CO	C00670	71920	HMDB0000086	Lipids and lipid-like molecules	Glycerophospholipids	3.59869e+08	8.90089e+07	2.09667e+08	9.85455e+07	4.97631e+07	1.63384e+08	5.32577e+07	7.18613e+07	7.70539e+07	4.94165e+07	9.98667e+07	1.12492e+08	0.103372	2.09126	1.06437	7.73247e+07	2.50316e+07	1.02191e+07	32.372	1.61706e+08	1.12585e+08	4.59626e+07	69.6232	0.313922	1.24938	1.0057	0.985598
NEG3386	Uridine	4.154	243.058	[M-H]-	C9H12N2O6	Pyrimidine nucleosides	DRTQHJPVMGBUCF-XVFCMESISA-N	O=c1nc(O)ccn1C1OC(CO)C(O)C1O	C00299	6029	HMDB0000296	Nucleosides, nucleotides, and analogues	Pyrimidine nucleosides	7.65265e+07	1.89528e+08	6.15904e+07	5.00091e+07	1.89037e+08	1.36096e+08	2.39013e+08	1.72905e+08	6.14847e+07	8.89573e+07	1.59683e+07	1.65343e+08	0.875766	0.945024	-0.0815775	1.23945e+08	8.26268e+07	3.37322e+07	66.6639	1.17131e+08	6.32619e+07	2.58266e+07	54.0094	0.936741	0.31452	0.475168	0.0576117
POS2344	alpha-Methyltryptamine	13.348	175.121	[M+H]+	C11H14N2	Indoles and derivatives	QSQQQURBVYWZKJ-UHFFFAOYSA-N	CC(N)CC1=CNC2=CC=CC=C12	C20127	9287	HMDB0245770	Organoheterocyclic compounds	Indoles and derivatives	6.30549e+07	5.88434e+07	8.38337e+07	6.71119e+07	7.28293e+07	4.4972e+07	8.62363e+07	9.33481e+07	4.71651e+07	4.91798e+07	5.97596e+07	6.39254e+07	0.877917	0.977556	-0.0327493	6.66024e+07	1.91633e+07	7.8234e+06	28.7727	6.51075e+07	1.31393e+07	5.36409e+06	20.1809	0.937479	0.25746	0.538299	0.0565466
NEG332	Serine	0.852	104.032	[M-H]-	C3H7NO3	Amino acids and derivatives	MTCFGRXMJLQNBG-REOHCLBHSA-N	O=C(O)C(N)CO	C00065	5951;6857581	HMDB0000187	Organic acids and derivatives	Carboxylic acids and derivatives	2.11214e+08	1.6421e+08	1.90187e+08	1.87559e+08	2.03195e+08	1.84688e+08	1.51196e+08	1.57922e+08	1.31804e+08	2.75697e+08	2.76364e+08	1.76021e+08	0.867165	0.976092	-0.0349114	1.94834e+08	6.44662e+07	2.63182e+07	33.0878	1.90176e+08	1.62683e+07	6.64152e+06	8.55436	0.931355	0.0629738	0.410499	0.0618984
POS4918	Succinylcarnitine	3.895	262.126	[M+H]+	C11H19NO6	Fatty Acyls	HAEVNYBCYZZDFL-MRVPVSSYSA-N	C[N+](C)(C)C[C@@H](CC([O-])=O)OC(=O)CCC(O)=O	---	131802075	HMDB0061717	Lipids and lipid-like molecules	Fatty Acyls	244421143	1.49073e+08	3.92269e+08	3.2872e+08	2.45182e+08	2.74773e+08	3.92335e+08	2.56718e+08	5.49833e+08	5.41743e+08	6.51492e+08	3.27272e+08	0.0280678	0.60103	-0.73449	4.53232e+08	1.51437e+08	6.18237e+07	33.4126	2.72406e+08	8.28002e+07	3.3803e+07	30.3958	0.161673	1.29062	1.28129	1.55179
POS2193	N,N-Diphenylamine	11.486	170.095	[M+H]+	C12H11N	Aniline and substituted anilines	DMBHHRLKUKUOEG-UHFFFAOYSA-N	N(C1=CC=CC=C1)C1=CC=CC=C1	C11016	11487	HMDB0032562	Benzenoids	Benzene and substituted derivatives	4.02214e+07	4.95456e+07	4.35709e+07	4.13283e+07	3.63508e+07	4.35782e+07	6.53724e+07	5.28969e+07	4.58449e+07	6.32106e+07	6.75531e+07	3.84292e+07	0.0285376	0.763845	-0.388647	5.55512e+07	1.17778e+07	4.80828e+06	21.2018	4.24325e+07	4.38861e+06	1.79164e+06	10.3426	0.162784	1.42004	1.2706	1.54458
POS1551	Polyglutamine	1.273	147.075	[M+H]+	C5H10N2O3	Amino acids and derivatives	ZDXPYRJPNDTMRX-VKHMYHEASA-N	O=C(O)C(N)CCC(=N)O	C00064	5961;6992086	HMDB0000641	Organic acids and derivatives	Carboxylic acids and derivatives	2.87649e+09	2.17645e+09	3.72298e+09	2.38068e+09	3.53362e+09	1.70589e+09	6.95902e+09	3.4336e+09	4.5723e+09	3.93385e+09	2.11248e+09	6.22e+09	0.0480119	0.602106	-0.73191	4.53854e+09	1.79775e+09	7.33927e+08	39.6106	2.73268e+09	7.91261e+08	3.23031e+08	28.9555	0.207258	1.40254	1.26323	1.31865
POS1370	Betaine	1.337	140.067	[M+Na]+	C5H11NO2	Amino acids and derivatives	KWIUHFFTVRNATP-UHFFFAOYSA-N	O=C([O-])C[N+](C)(C)C	C00719	247	HMDB0000043	Organic acids and derivatives	Carboxylic acids and derivatives	3.883e+08	3.35767e+08	3.21018e+08	3.08438e+08	3.55199e+08	3.87514e+08	1.67683e+08	2.55102e+08	2.56726e+08	2.39527e+08	3.19434e+08	2.32322e+08	0.00155761	1.42524	0.511205	2.45132e+08	4.88845e+07	1.9957e+07	19.9421	3.49372e+08	3.36713e+07	1.37462e+07	9.63764	0.0543753	1.91687	1.69341	2.80754
NEG2029	Citric acid, anhydrous	7.158	191.016	[M-H]-	C6H8O7	Tricarboxylic acids and derivatives	KRKNYBCHXYNGOX-UHFFFAOYSA-N	C(C(=O)O)C(CC(=O)O)(C(=O)O)O	C00158	---	HMDB0000094	Organic acids and derivatives	Carboxylic acids and derivatives	1.34045e+09	1.24485e+09	1.20021e+09	1.15139e+09	1.54782e+09	1.03489e+09	1.4432e+09	1.04839e+09	1.096e+09	1.9062e+09	1.79516e+09	8.54917e+08	0.594101	0.923348	-0.115054	1.35731e+09	4.2813e+08	1.74784e+08	31.5426	1.25327e+09	1.76249e+08	7.19535e+07	14.0632	0.743694	0.346788	0.928192	0.22614
POS3335	(3S,8aS)-3-Isobutylhexahydropyrrolo[1,2-a]pyrazine-1,4-dione	8.24	211.142	[M+H]+	C11H18N2O2	Amino acids and derivatives	SZJNCZMRZAUNQT-IUCAKERBSA-N	O=C1N2CCCC2C(O)=NC1CC(C)C	---	7074739	HMDB0034276	Organic acids and derivatives	Carboxylic acids and derivatives	1.3317e+08	1.13893e+08	1.14724e+08	1.32549e+08	1.20729e+08	1.18473e+08	9.12771e+07	1.0337e+08	9.28074e+07	2.22868e+07	2.526e+07	1.17301e+08	0.0209296	1.62178	0.697582	7.53838e+07	4.10565e+07	1.67612e+07	54.4633	1.22256e+08	8.58366e+06	3.50427e+06	7.02104	0.138969	1.36008	1.30935	1.67924
POS172	Morpholine	13.314	88.0752	[M+H]+	C4H9NO	Morpholines	YNAVUWVOSKDBBP-UHFFFAOYSA-N	C1COCCN1	C14452	8083	HMDB0031581	Organoheterocyclic compounds	Oxazinanes	8.93553e+08	6.43242e+08	8.56369e+08	6.53015e+08	6.25211e+08	4.76603e+08	4.49739e+08	1.13456e+09	4.60647e+08	3.78733e+08	5.00081e+08	7.1872e+08	0.537695	1.13878	0.187493	6.07079e+08	2.83014e+08	1.1554e+08	46.619	6.91332e+08	1.56456e+08	6.38728e+07	22.6311	0.705592	0.487845	1.04912	0.269464
NEG619	Fluroxene	7.293	125.021	[M-H]-	C4H5F3O	Organofluorides	DLEGDLSLRSOURQ-UHFFFAOYSA-N	FC(F)(F)COC=C	---	9844	HMDB0252413	Organohalogen compounds	Organofluorides	3.51074e+07	6.13681e+07	7.41957e+07	4.84699e+07	3.92328e+07	1.46829e+07	5.24886e+07	4.27354e+07	9.97195e+07	2.7264e+07	1.26456e+07	1.24835e+08	0.480215	0.759149	-0.397546	5.9948e+07	4.34736e+07	1.7748e+07	72.5188	4.55095e+07	2.08856e+07	8.5265e+06	45.8928	0.66475	0.555409	0.84646	0.318564
POS4084	1,10-Epoxygermacrone	11.831	235.166	[M+H]+	C15H22O2	Prenol lipids	BRHJBHVGLHMQCU-WZUFQYTHSA-N	CC(C)=C1C\C=C(C)/CCC2OC2(C)CC1=O	---	15139241	HMDB0035408	Lipids and lipid-like molecules	Prenol lipids	2.42751e+07	2.80224e+07	2.41913e+07	2.50278e+07	2.26253e+07	2.48648e+07	4.01842e+07	2.27876e+07	2.4957e+07	2.46826e+07	2.57948e+07	2.48989e+07	0.402078	0.912443	-0.132193	2.72175e+07	6.42955e+06	2.62485e+06	23.6228	2.48345e+07	1.7781e+06	725907	7.15982	0.609311	0.806653	0.754403	0.395689
POS600	1,2-Benzoquinone	0.979	109.027	[M+Na]+	C6H4O2	Organooxygen compounds	WOAHJDHKFWSLKE-UHFFFAOYSA-N	O=C1C=CC=CC1=O	C02351	11421	HMDB0012133	Organic oxygen compounds	Organooxygen compounds	1.7802e+08	7.14469e+07	1.04526e+08	1.47783e+08	6.54011e+07	1.06336e+08	1.31562e+08	7.96044e+07	1.21018e+08	5.39998e+07	4.75302e+07	1.6341e+08	0.634973	1.12793	0.173674	9.95207e+07	4.63518e+07	1.8923e+07	46.575	1.12252e+08	4.36865e+07	1.78349e+07	38.9182	0.773118	0.351435	0.424469	0.197245
POS520	p-Hydroxybenzaldehyde	8.015	105.033	[M+H-H2O]+	C7H6O2	Aldehydes	RGHHSNMVTDWUBI-UHFFFAOYSA-N	O=Cc1ccc(O)cc1	C00633	126	HMDB0011718	Organic oxygen compounds	Organooxygen compounds	3.94258e+09	3.91418e+09	3.6558e+09	4.12485e+09	3.76513e+09	3.7722e+09	2.25623e+09	4.05213e+09	2.41205e+09	2.20206e+09	2.32765e+09	3.20729e+09	0.00473811	1.40816	0.493815	2.7429e+09	7.40405e+08	3.02269e+08	26.9935	3.86246e+09	1.66294e+08	6.78893e+07	4.3054	0.07453	1.6525	1.51627	2.32439
NEG2125	Gluconic acid	0.894	195.047	[M-H]-	C6H12O7	Sugar acids and derivatives	RGHNJXZEOKUKBD-SQOUGZDYSA-N	O=C(O)[C@H](O)[C@@H](O)[C@H](O)[C@H](O)CO	C00257	10690	HMDB0000625	Organic oxygen compounds	Organooxygen compounds	5.81811e+08	6.78401e+08	5.71989e+08	6.56382e+08	6.52123e+08	5.65106e+08	6.9648e+08	6.34342e+08	5.61842e+08	3.93128e+08	4.23699e+08	6.89398e+08	0.395463	1.0903	0.124727	5.66481e+08	1.31964e+08	5.38742e+07	23.2954	6.17635e+08	5.00189e+07	2.04201e+07	8.09845	0.604263	0.399816	0.724258	0.402895
POS2765	N-Acetylmethionine, DL-	7.629	192.067	[M+H]+	C7H13NO3S	Amino acids and derivatives	XUYPXLNMDZIRQH-UHFFFAOYSA-N	CSCCC(N=C(C)O)C(=O)O	---	6180	---	Organic acids and derivatives	Carboxylic acids and derivatives	3.53162e+07	3.2093e+07	3.49246e+07	3.36324e+07	3.48009e+07	2.97335e+07	2.5216e+07	3.36664e+07	3.28131e+07	2.94865e+07	4.04088e+07	2.9093e+07	0.491931	1.05148	0.0724245	3.17806e+07	5.18937e+06	2.11855e+06	16.3287	3.34168e+07	2.15233e+06	878687	6.44088	0.673219	0.673039	0.482898	0.308096
NEG4782	2-Hydroxylinolenic acid	11.517	293.208	[M-H]-	C18H30O3	Fatty Acyls	JQXGCBKGIBTCHY-FVCZIJCZSA-N	CC\C=C/C\C=C/C\C=C\CCCCCCC(O)C(O)=O	---	131751135	HMDB0031103	Lipids and lipid-like molecules	Fatty Acyls	2.70129e+07	2.75408e+07	2.44038e+07	2.7129e+07	2.85917e+07	2.88464e+07	1.60856e+07	2.23177e+07	1.38237e+07	2.63234e+06	3.34531e+06	2.58371e+07	0.00736187	1.94575	0.96033	1.4007e+07	9.55435e+06	3.90055e+06	68.2115	2.72541e+07	1.58777e+06	648204	5.8258	0.0915966	1.52897	1.45649	2.13301
NEG1414	Tropic acid	8.701	165.052	[M-H]-	C9H10O3	Beta hydroxy acids and derivatives	JACRWUWPXAESPB-UHFFFAOYSA-N	O=C(O)C(C=1C=CC=CC1)CO	C01456	---	HMDB0062590	Organic acids and derivatives	Hydroxy acids and derivatives	7.72592e+08	1.06707e+09	1.02314e+09	1.10335e+09	7.75357e+08	9.02297e+08	3.22221e+09	7.20858e+08	2.70327e+09	4.30044e+08	5.06177e+08	1.0439e+09	0.341854	0.654245	-0.612098	1.43774e+09	1.21146e+09	4.94576e+08	84.2613	9.40635e+08	1.45804e+08	5.95244e+07	15.5006	0.559755	0.865036	0.72256	0.466159
POS8415	4',5,6,7-Tetramethoxyflavone	1.355	365.1	[M+Na]+	C19H18O6	7-O-methylated flavonoids	URSUMOWUGDXZHU-UHFFFAOYSA-N	O=C1C=C(OC=2C=C(OC)C(OC)=C(OC)C12)C=3C=CC(OC)=CC3	C14472	96118	HMDB0030575	Phenylpropanoids and polyketides	Flavonoids	1.89135e+08	1.53597e+08	1.78469e+08	1.23116e+08	1.68522e+08	1.31838e+08	8.25652e+07	1.46932e+08	56825437	8.9006e+07	1.02178e+08	1.569e+08	0.0220787	1.48907	0.574414	1.05734e+08	3.88239e+07	1.58498e+07	36.7184	1.57446e+08	2.61459e+07	1.0674e+07	16.6062	0.144759	1.49365	1.3358	1.65603
POS6162	(3R,4R)-3,4-bis[(3-hydroxyphenyl)methyl]oxolan-2-one	8.911	299.124	[M+H]+	C18H18O4	9,9'-epoxylignans	HVDGDHBAMCBBLR-WMLDXEAASA-N	O=C1OCC(CC=2C=CC=C(O)C2)C1CC=3C=CC=C(O)C3	C18165	---	HMDB0006101	Lignans, neolignans and related compounds	Furanoid lignans	5.22086e+08	5.37598e+08	4.74907e+08	5.37224e+08	5.37132e+08	4.6505e+08	3.02439e+08	4.87077e+08	3.02447e+08	3.37901e+08	3.68443e+08	4.44239e+08	0.00227574	1.37076	0.454979	3.73758e+08	7.65433e+07	3.12487e+07	20.4794	5.12333e+08	3.34793e+07	1.36679e+07	6.53467	0.0575473	1.75367	1.56985	2.64288
NEG1145	Histidine	8.608	154.06	[M-H]-	C6H9N3O2	Amino acids and derivatives	HNDVDQJCIGZPNO-YFKPBYRVSA-N	O=C(O)C(N)CC1=CN=CN1	C00135	6274;6971009	HMDB0000177	Organic acids and derivatives	Carboxylic acids and derivatives	7.22775e+07	6.94609e+07	7.96777e+07	8.97083e+07	2.75374e+07	7.81003e+07	7.67585e+07	5.57774e+07	4.55821e+06	8.22626e+07	7.13092e+07	7.12214e+07	0.547547	1.15164	0.203684	6.03145e+07	2.871e+07	1.17208e+07	47.6004	6.94604e+07	2.17002e+07	8.85907e+06	31.2411	0.713222	0.414549	0.405321	0.261578
NEG508	Threonolactone	0.944	117.016	[M-H]-	C4H6O4	Lactones	SGMJBNSHAZVGMC-STHAYSLISA-N	O[C@H]1COC(=O)[C@@H]1O	---	2724794	HMDB0000940	Organoheterocyclic compounds	Lactones	2.20688e+08	3.14553e+08	2.67505e+08	2.63434e+08	2.85577e+08	2.7814e+08	2.11899e+08	2.9228e+08	2.56588e+08	2.51729e+08	1.96585e+08	3.20495e+08	0.481905	1.06559	0.0916496	2.54929e+08	4.68242e+07	1.91159e+07	18.3675	2.7165e+08	3.08497e+07	1.25944e+07	11.3564	0.665325	0.43594	0.939846	0.317039
POS3138	Acetyl-DL-carnitine	13.882	204.12	[M+H]+	C9H17NO4	Acyl carnitines	RDHQFKQIGNGIED-UHFFFAOYSA-N	CC(=O)OC(CC(=O)[O-])C[N+](C)(C)C	---	1	HMDB0240773	Lipids and lipid-like molecules	Fatty Acyls	4.89555e+08	3.33676e+08	2.87862e+08	2.12005e+08	3.32251e+08	4.29491e+08	1.00409e+08	8.2812e+07	1.77545e+08	2.05288e+08	3.80066e+08	5.19743e+07	0.0171803	2.08882	1.06269	1.66349e+08	1.1977e+08	4.8896e+07	71.9993	3.47473e+08	9.92384e+07	4.05139e+07	28.56	0.122929	1.61227	1.66266	1.76497
POS5646	Stearic acid amide	12.11	284.291	[M+H]+	C18H37NO	Carboximidic acids	LYRFLYHAGKPMFH-UHFFFAOYSA-N	CCCCCCCCCCCCCCCCCC(=O)N	C13846	31292	HMDB0034146	Organic acids and derivatives	Carboximidic acids and derivatives	8.4244e+07	3.7051e+08	9.63047e+08	9.65754e+08	9.9402e+08	8.11974e+08	1.09527e+08	1.28736e+09	9.38545e+08	4.66347e+08	1.07792e+09	5.9435e+08	0.844891	0.93641	-0.094787	7.45675e+08	4.35113e+08	1.77634e+08	58.3516	6.98258e+08	3.81184e+08	1.55618e+08	54.5907	0.913696	0.0816132	0.519497	0.0731991
NEG1409	Arabinonic acid	0.89	165.037	[M-H]-	C5H10O6	Organooxygen compounds	QXKAIJAYHKCRRA-JJYYJPOSSA-N	OC[C@@H](O)[C@@H](O)[C@H](O)C(O)=O	C00878	122045	HMDB0000539	Organic oxygen compounds	Organooxygen compounds	1.75706e+09	2.01124e+09	1.83128e+09	2.08233e+09	2.06525e+09	1.55502e+09	1.65514e+09	1.93087e+09	1.3469e+09	1.55916e+09	1.39047e+09	2.20337e+09	0.232278	1.12059	0.164261	1.68098e+09	3.30711e+08	1.35012e+08	19.6737	1.8837e+09	2.07605e+08	8.47542e+07	11.0211	0.463668	0.732587	1.03241	0.633993
POS4862	3-Methylpentanoylcarnitine	8.312	260.182	[M+NH4]+	C13H25NO4	Fatty Acyls	HPKZJKWIYUYEKQ-UHFFFAOYSA-N	CCC(C)CC(=O)OC(CC([O-])=O)C[N+](C)(C)C	---	156961420	HMDB0241033	Lipids and lipid-like molecules	Fatty Acyls	9.03687e+08	8.93911e+08	1.00224e+09	1.10518e+09	1.02074e+09	8.82195e+08	8.43464e+08	8.69709e+08	1.44755e+09	8.09476e+08	8.66432e+08	8.29131e+08	0.829861	1.0251	0.035758	9.44294e+08	2.47589e+08	1.01078e+08	26.2194	9.67992e+08	8.91735e+07	3.64049e+07	9.21222	0.902423	0.124092	0.457148	0.0809949
NEG740	5-Hydroxyindole	7.333	132.046	[M-H]-	C8H7NO	Hydroxyindoles	LMIQERWZRIFWNZ-UHFFFAOYSA-N	OC=1C=CC=2NC=CC2C1	---	16054	HMDB0059805	Organoheterocyclic compounds	Indoles and derivatives	4.13005e+07	9.38082e+07	9.94954e+07	9.15346e+07	1.06239e+08	8.86534e+07	2.50616e+08	1.89674e+08	3.49426e+08	8.43322e+06	6.88096e+06	8.75811e+07	0.305312	0.583716	-0.776661	1.48768e+08	1.38477e+08	5.6533e+07	93.0823	8.68386e+07	2.31699e+07	9.45907e+06	26.6816	0.52748	0.874045	0.666479	0.515256
POS672	1H-Imidazole-4-carboxamide	2.46	112.05	[M+H]+	C4H5N3O	Carboxylic acids and derivatives	ZBNZAJFNDPPMDT-UHFFFAOYSA-N	NC(=O)C1=CN=CN1	---	152917	HMDB0244880	Organic acids and derivatives	Carboxylic acids and derivatives	4.7107e+08	3.8645e+08	4.42998e+08	3.8917e+08	5.14184e+08	2.19956e+08	4.3704e+08	3.92106e+08	4.14669e+08	1.59066e+08	3.78676e+08	2.97811e+08	0.356957	1.16566	0.221143	3.46561e+08	1.03404e+08	4.22145e+07	29.8371	4.03971e+08	1.02528e+08	4.18568e+07	25.3799	0.569322	0.561205	0.639152	0.447384
POS1555	1,3-Dimethylpyrrolo[1,2-a]pyrazine	11.667	147.09	[M+H]+	C9H10N2	Pyrrolopyrazines	OZKVDBMWPNGAHE-UHFFFAOYSA-N	CC1=CN2C=CC=C2C(C)=N1	---	12382419	HMDB0030908	Organoheterocyclic compounds	Pyrrolopyrazines	4.24991e+08	2.81663e+08	3.51434e+08	3.79315e+08	2.39574e+08	3.5816e+08	3.72565e+08	4.16093e+08	4.52214e+08	2.53073e+08	5.1413e+08	432873136	0.167234	0.833749	-0.262316	4.06825e+08	8.84899e+07	3.61259e+07	21.7514	3.3919e+08	6.74006e+07	2.75162e+07	19.8711	0.389385	0.771824	1.07535	0.776675
POS2176	Indoleacrylic acid	8.845	170.058	[M+H-H2O]+	C11H9NO2	Indoles	PLVPPLCLBIEYEA-AATRIKPKSA-N	O=C(O)C=Cc1c[nH]c2ccccc12	C21283	5375048	HMDB0000734	Organoheterocyclic compounds	Indoles and derivatives	5.2944e+08	5.38435e+08	4.66783e+08	5.60607e+08	5.53398e+08	5.10907e+08	2.61716e+08	4.94445e+08	2.52246e+08	3.97084e+08	4.53801e+08	3.8555e+08	0.00512633	1.40748	0.493114	3.7414e+08	9.89678e+07	4.04034e+07	26.452	5.26595e+08	3.41968e+07	1.39608e+07	6.49394	0.0754185	1.71667	1.48258	2.29019
POS1443	5-Hydroxymaltol	13.682	143.032	[M+H]+	C6H6O4	Pyrans	SSSNQLHKSUJJTE-UHFFFAOYSA-N	CC1=C(O)C(=O)C(O)=CO1	---	70627	HMDB0032988	Organoheterocyclic compounds	Pyrans	3.93885e+08	2.19607e+08	5.13139e+08	2.35273e+08	3.03328e+08	3.37741e+08	2.62759e+08	3.75104e+08	4.95146e+08	2.7194e+08	8.59697e+08	2.57673e+08	0.430781	0.7941	-0.332607	4.20386e+08	2.34091e+08	9.55671e+07	55.6847	3.33829e+08	1.09055e+08	4.45213e+07	32.6678	0.629492	0.373391	0.54305	0.365744
POS7540	Erucamide	12.117	338.345	[M+H]+	C22H43NO	Fatty amides	UAUDZVJPLUQNMU-KTKRTIGZSA-N	CCCCCCCC/C=C\CCCCCCCCCCCC(=O)N	---	5365371	HMDB0244507	Lipids and lipid-like molecules	Fatty Acyls	2.88455e+09	7.60022e+07	1.21021e+09	7.69504e+08	3.2421e+08	1.76111e+09	4.55959e+09	9.40077e+07	2.22742e+09	3.67656e+09	8.32332e+08	1.1531e+09	0.291335	0.560119	-0.836194	2.0905e+09	1.73657e+09	7.08953e+08	83.0697	1.17093e+09	1.03569e+09	4.22819e+08	88.4504	0.512143	0.775167	0.885237	0.535607
NEG2290	4-Ethylphenylsulfate	9.306	201.019	[M-H]-	C8H10O4S	---	DWZGLEPNCRFCEP-UHFFFAOYSA-N	CCC1=CC=C(OS(O)(=O)=O)C=C1	---	20822574	HMDB0062551	---	---	1.41893e+08	1.2074e+08	1.52993e+08	1.22862e+08	1.50169e+08	1.61344e+08	2.33796e+08	1.3536e+08	3.20569e+08	7.54976e+07	8.22709e+07	1.12971e+08	0.657185	0.884992	-0.176264	1.60077e+08	9.71901e+07	3.96777e+07	60.7144	1.41667e+08	1.66094e+07	6.78077e+06	11.7243	0.789731	0.435676	0.458224	0.182312
POS7075	Quinine	10.031	325.194	[M+H]+	C20H24N2O2	Cinchona alkaloids	LOUPRKONTZGTKE-VOMFEXJBSA-N	OC(C=1C=CN=C2C=CC(OC)=CC21)C3N4CCC(C3)C(C=C)C4	C06526	---	HMDB0014611	Alkaloids and derivatives	Cinchona alkaloids	7.90178e+07	7.2638e+07	7.37416e+07	8.34518e+07	8.98456e+07	7.86089e+07	1.46994e+08	8.58283e+07	1.45792e+08	2.98478e+07	2.83185e+07	7.45797e+07	0.798817	0.933399	-0.099434	8.52268e+07	5.27304e+07	2.15271e+07	61.8707	7.95506e+07	6.38602e+06	2.60708e+06	8.02762	0.88158	0.371608	0.270598	0.0975529
POS1265	Octopamine, (-)-	3.309	136.074	[M+H-H2O]+	C8H11NO2	1-hydroxy-2-unsubstituted benzenoids	QHGUCRYDKWKLMG-QMMMGPOBSA-N	C1=CC(=CC=C1[C@H](CN)O)O	C04227	---	HMDB0004825	Benzenoids	Phenols	8.12428e+08	3.25874e+08	7.14666e+08	9.97249e+08	7.62377e+08	6.12254e+08	7.25859e+08	7.90005e+08	3.81305e+08	1.04549e+09	4.49582e+08	7.14214e+08	0.886389	1.02883	0.0410076	6.84408e+08	2.41309e+08	9.85138e+07	35.258	7.04141e+08	2.24797e+08	9.17731e+07	31.925	0.941038	0.0995299	0.181525	0.0523756
POS5349	3-Hydroxyhexanoylcarnitine	7.351	276.178	[M+H]+	C13H25NO5	Fatty Acyls	VYEONLJQPYRKAN-WDEREUQCSA-N	CCC[C@H](O)CC(=O)O[C@H](CC([O-])=O)C[N+](C)(C)C	---	156908002	HMDB0013131	Lipids and lipid-like molecules	Fatty Acyls	2.53178e+08	2.93053e+08	2.60798e+08	2.38199e+08	2.77676e+08	2.28684e+08	1.87014e+08	2.7538e+08	2.1654e+08	3.01984e+08	2.38755e+08	2.29816e+08	0.403931	1.07044	0.098202	2.41581e+08	4.13326e+07	1.6874e+07	17.1092	2.58598e+08	2.40676e+07	9.82554e+06	9.30695	0.609576	0.637193	0.528853	0.393693
POS2465	beta-D-Glucosamine	7.198	180.086	[M+H]+	C6H13NO5	Monosaccharides	MSWZFWKMSRAUBD-QZABAPFNSA-N	N[C@H]1[C@H](O)O[C@H](CO)[C@@H](O)[C@@H]1O	C08349	441477	HMDB0030091	Organic oxygen compounds	Organooxygen compounds	1.24037e+08	1.40353e+08	1.25262e+08	1.69363e+08	1.82523e+08	1.51644e+08	1.88282e+08	1.94044e+08	1.67754e+08	1.2749e+08	1.66221e+08	1.03006e+08	0.619821	0.943373	-0.0840996	1.578e+08	3.55917e+07	1.45302e+07	22.555	1.48864e+08	2.36928e+07	9.67253e+06	15.9157	0.763494	0.490357	0.3748	0.207734
POS5780	Spectral Match to Arg-Ile from NIST14	4.787	288.199	[M+H]+	C12H25N5O3	Peptides	QYLJIYOGHRGUIH-CIUDSAMLSA-N	CC[C@H](C)[C@@H](C(=O)O)NC(=O)[C@H](CCCN=C(N)N)N	---	7009553	HMDB0028712	Organic acids and derivatives	Carboxylic acids and derivatives	5.47752e+08	5.475e+08	5.76138e+08	5.6138e+08	5.62492e+08	5.79148e+08	6.78031e+07	5.35485e+08	1.31833e+08	1.04353e+09	1.10227e+09	4.21985e+08	0.948557	1.02165	0.0308987	5.50485e+08	4.41033e+08	1.80051e+08	80.1172	5.62402e+08	1.34675e+07	5.49808e+06	2.39464	0.972358	0.231968	0.216391	0.0229365
NEG1026	3-methylmalate(2-)	2.015	147.026	[M-H]-	C5H8O5	Fatty Acyls	NPYQJIHHTGFBLN-UHFFFAOYSA-N	CC(C(O)C(O)=O)C(O)=O	---	558882	HMDB0062739	Lipids and lipid-like molecules	Fatty Acyls	1.23471e+08	2.15573e+08	1.28275e+08	9.33795e+07	2.41424e+08	2.0618e+08	1.2048e+08	1.80604e+08	1.45986e+08	5.22857e+07	19065584	2.49023e+08	0.364797	1.31384	0.393794	1.27907e+08	8.41346e+07	3.43478e+07	65.7778	1.6805e+08	6.04003e+07	2.46583e+07	35.9418	0.576247	0.562462	0.897667	0.437948
NEG727	2-Acetolactate	7.219	131.031	[M-H]-	C5H8O4	Keto acids and derivatives	NMDWGEGFJUBKLB-UHFFFAOYSA-N	CC(=O)C(C)(O)C(O)=O	C00900	22	HMDB0006833	Organic acids and derivatives	Keto acids and derivatives	2.4656e+08	2.20325e+08	2.06119e+08	2.06992e+08	1.80358e+08	1.94569e+08	3.53596e+08	1.84334e+08	1.85902e+08	7.61147e+07	8.90388e+07	2.00603e+08	0.523968	1.15174	0.203816	1.81598e+08	9.96641e+07	4.06877e+07	54.8817	2.09154e+08	2.2715e+07	9.27336e+06	10.8604	0.695812	0.243179	0.481837	0.280695
NEG560	3-(2-Furanyl)-2-propenal	13.649	121.026	[M-H]-	C7H6O2	Heteroaromatic compounds	VZIRCHXYMBFNFD-IWQZZHSRSA-N	O=C\C=C/C1=CC=CO1	---	1715056	HMDB0032918	Organoheterocyclic compounds	Heteroaromatic compounds	6.10451e+07	7.88089e+07	1.26814e+08	1.11707e+08	6.44983e+07	6.38178e+07	1.11478e+08	5.96e+07	1.23128e+08	1.41631e+08	1.05578e+08	1.58306e+08	0.104592	0.724134	-0.465671	1.1662e+08	3.40742e+07	1.39107e+07	29.2181	8.44486e+07	2.8075e+07	1.14616e+07	33.2451	0.315434	1.09773	0.988759	0.980501
NEG2773	Diethyl phthalate	10.58	221.078	[M-H]-	C12H14O4	Benzoic acid esters	FLKPEMZONWLCSK-UHFFFAOYSA-N	CCOC(=O)C1=CC=CC=C1C(=O)OCC	C14175	6781	HMDB0094660	Benzenoids	Benzene and substituted derivatives	1.43362e+08	1.63608e+08	171158962	1.73649e+08	1.76917e+08	1.63885e+08	2.84671e+08	1.89509e+08	2.31544e+08	1.2908e+08	1.0268e+08	1.9751e+08	0.409436	0.874524	-0.19343	1.89166e+08	6.64486e+07	2.71275e+07	35.1272	1.6543e+08	1.20416e+07	4.91598e+06	7.279	0.614626	0.812533	0.5838	0.387814
NEG985	Adipic acid	7.475	145.047	[M-H]-	C6H10O4	Medium-chain fatty acids	WNLRTRBMVRJNCN-UHFFFAOYSA-N	C(CCC(=O)O)CC(=O)O	C06104	---	HMDB0000448	Lipids and lipid-like molecules	Fatty Acyls	2.47365e+08	2.5362e+08	2.71079e+08	2.57699e+08	2.45726e+08	2.83912e+08	4.33015e+08	3.14482e+08	3.56452e+08	2.75579e+08	2.35362e+08	2.8413e+08	0.0813196	0.821161	-0.284263	3.16503e+08	6.99738e+07	2.85667e+07	22.1084	2.599e+08	1.48584e+07	6.06591e+06	5.71696	0.279617	1.34209	1.04957	1.0898
NEG1316	Meglutol	4.638	161.042	[M-H]-	C6H10O5	Hydroxy fatty acids	NPOAOTPXWNWTSH-UHFFFAOYSA-N	CC(CC(=O)O)(CC(=O)O)O	C03761	1662	HMDB0000355	Lipids and lipid-like molecules	Fatty Acyls	2.2941e+09	2.40072e+09	9.69695e+08	2.3939e+09	2.22316e+09	2.26614e+09	1.58739e+09	1.37191e+09	9.13468e+08	1.87079e+09	1.60584e+09	1.99527e+09	0.0813666	1.34277	0.425209	1.55744e+09	3.85291e+08	1.57294e+08	24.7387	2.09129e+09	5.53965e+08	2.26155e+08	26.4892	0.279617	1.16963	1.04975	1.08955
POS1991	4-Methylphthalic anhydride	10.369	163.037	[M+H]+	C9H6O3	Phthalic anhydrides	ZOXBWJMCXHTKNU-UHFFFAOYSA-N	CC1=CC2=C(C=C1)C(=O)OC2=O	---	88069	---	Organoheterocyclic compounds	Benzofurans	1.94524e+08	1.91206e+08	2.4288e+08	2.2605e+08	1.71517e+08	2.15715e+08	2.25081e+08	2.47461e+08	1.87548e+08	2.06096e+08	1.61261e+08	2.39802e+08	0.810038	0.97999	-0.0291606	2.11208e+08	3.28785e+07	1.34226e+07	15.5669	2.06982e+08	2.60398e+07	1.06307e+07	12.5807	0.888264	0.271997	0.844936	0.0914945
NEG991	Glutamine	0.853	145.058	[M-H]-	C5H10N2O3	Alpha amino acids	ZDXPYRJPNDTMRX-UHFFFAOYNA-N	C(CC(=N)O)[C@@H](C(=O)O)N	C00303	---	HMDB0000641	Organic acids and derivatives	Carboxylic acids and derivatives	3.31271e+09	3.17509e+09	3.27836e+09	3.29908e+09	3.28245e+09	3.16105e+09	4.09158e+09	3.26655e+09	3.10197e+09	3.77673e+09	3.72496e+09	3.62896e+09	0.0426622	0.903569	-0.146293	3.59846e+09	3.60153e+08	1.47032e+08	10.0085	3.25145e+09	6.58925e+07	2.69005e+07	2.02656	0.198006	1.35644	1.17153	1.36996
NEG780	2-Aminopurine	7.229	134.044	[M-H]-	C5H5N5	Imidazopyrimidines	MWBWWFOAEOYUST-UHFFFAOYSA-N	N=C1NC=C2N=CN=C2N1	---	9955	HMDB0245025	Organoheterocyclic compounds	Imidazopyrimidines	3.70699e+07	2.10267e+07	4.21867e+07	4.81171e+07	2.71597e+07	1.81798e+07	4.9404e+07	4.0299e+07	4.28717e+07	3.08574e+08	4.03562e+08	9.77126e+07	0.0833017	0.205576	-2.28225	1.5707e+08	1.58432e+08	6.46796e+07	100.867	3.229e+07	1.20297e+07	4.9111e+06	37.2552	0.284387	0.986	1.04069	1.07935
POS1445	Kojic acid	13.951	143.032	[M+H]+	C6H6O4	Pyranones and derivatives	BEJNERDRQOWKJM-UHFFFAOYSA-N	C1=C(OC=C(C1=O)O)CO	C14516	3840	HMDB0032923	Organoheterocyclic compounds	Pyrans	2.5801e+08	4.93812e+08	3.48359e+08	3.28663e+08	2.3766e+08	4.61446e+08	2.50213e+08	4.24604e+08	2.18096e+08	4.13278e+08	3.13939e+08	2.55981e+08	0.468833	1.13423	0.181718	3.12685e+08	8.79903e+07	3.59219e+07	28.1402	3.54658e+08	1.04415e+08	4.26271e+07	29.4409	0.65889	0.482852	0.459974	0.328981
NEG5887	8alpha-8-Hydroxy-12-oxo-13-abieten-18-oic acid	10.834	333.202	[M-H]-	C20H30O4	Prenol lipids	BDGVLOCEQIJJDJ-UHFFFAOYSA-N	CC(C)C1=CC2(O)CCC3C(C)(CCCC3(C)C(O)=O)C2CC1=O	---	245310	HMDB0035878	Lipids and lipid-like molecules	Prenol lipids	3.23617e+09	2.85001e+09	3.04697e+09	3.05913e+09	3.22677e+09	3.24161e+09	1.86178e+09	2.73396e+09	1.82409e+09	2792364696	3.04536e+09	2.73438e+09	0.0203028	1.24471	0.315814	2.49866e+09	5.20909e+08	2.1266e+08	20.8475	3.11011e+09	1.55582e+08	6.35162e+07	5.00247	0.137725	1.5996	1.30803	1.69244
NEG1589	Aconitic acid	3.169	173.006	[M-H]-	C6H6O6	Tricarboxylic acids and derivatives	GTZCVFVGUGFEME-IWQZZHSRSA-N	OC(=O)C\C(=C\C(O)=O)C(O)=O	C00417	643757	HMDB0000072	Organic acids and derivatives	Carboxylic acids and derivatives	6.6709e+09	4.94083e+09	6.14862e+09	5.18982e+09	9.15787e+09	5.66448e+09	6.04567e+09	4.29098e+09	3.66799e+09	5.83038e+09	6.40742e+09	3.652e+09	0.135945	1.26353	0.33746	4.98241e+09	1.25347e+09	5.11728e+08	25.158	6.29542e+09	1.53698e+09	6.27469e+08	24.4142	0.35863	0.99288	1.27587	0.866636
POS1999	4,4alpha,5,6-Tetrahydro-7-methyl-2(3H)-naphthalenone	10.166	163.11	[M+H]+	C11H14O	Organooxygen compounds	NGSXTBFUMNXJDK-UHFFFAOYSA-N	CC1=CC2=CC(=O)CCC2CC1	---	61935	HMDB0039803	Organic oxygen compounds	Organooxygen compounds	1.32158e+08	1.51414e+08	1.38828e+08	1.48262e+08	1.48175e+08	1.45184e+08	1.15247e+08	1.55141e+08	1.15142e+08	1.13387e+08	1.36013e+08	1.28925e+08	0.0452865	1.13113	0.177768	1.27309e+08	1.6373e+07	6.68424e+06	12.8608	1.44004e+08	7.19665e+06	2.93802e+06	4.99755	0.198754	1.28367	1.20116	1.34403
NEG2704	DL-Pantothenic acid	7.29	218.099	[M-H]-	C9H17NO5	Amino acids and derivatives	GHOKWGTUZJEAQD-UHFFFAOYSA-N	CC(C)(CO)C(O)C(O)=NCCC(=O)O	---	---	HMDB0250782	Organic acids and derivatives	Carboxylic acids and derivatives	7.70453e+07	1.01269e+08	1.27125e+08	1.10385e+08	1.33698e+08	1.45816e+08	1.28946e+08	1.06902e+08	1.15431e+08	2.39762e+08	2.2481e+08	1.00544e+08	0.209563	0.758776	-0.398254	1.52733e+08	6.25309e+07	2.55281e+07	40.9415	1.1589e+08	2.48673e+07	1.0152e+07	21.4577	0.443182	0.784116	0.894912	0.678686
POS5786	4-Methylheptanoylcarnitine	9.231	288.213	[M+H]+	C15H29NO4	Fatty Acyls	LZPPUOVHBXZDDN-UHFFFAOYSA-N	CCCC(C)CCC(=O)OC(CC([O-])=O)C[N+](C)(C)C	---	156961438	HMDB0241042	Lipids and lipid-like molecules	Fatty Acyls	2.0599e+08	2.22101e+08	2.27569e+08	2.68381e+08	3.05683e+08	1.61919e+08	2.3671e+08	238968133	1.82437e+08	7.21533e+07	9.50304e+07	1.83197e+08	0.0997065	1.37992	0.464583	1.68083e+08	7.02966e+07	2.86984e+07	41.8226	2.31941e+08	4.99163e+07	2.03782e+07	21.5212	0.311856	0.90741	1.00145	1.00128
POS1394	Methylimidazoleacetic acid	1.394	141.064	[M+H]+	C6H8N2O2	Substituted imidazoles	ZHCKPJGJQOPTLB-UHFFFAOYSA-N	O=C(O)CC=1N=CN(C1)C	C05828	75810	HMDB0002820	Organoheterocyclic compounds	Azoles	2.50314e+07	1.17035e+08	4.6384e+07	3.60912e+07	1.08652e+08	2.84869e+07	3.81494e+08	1.84957e+08	3.77944e+08	2.40844e+07	5.82407e+06	1.79223e+07	0.190545	0.364514	-1.45595	1.65371e+08	1.78571e+08	7.29013e+07	107.982	6.02801e+07	4.14546e+07	1.69238e+07	68.7701	0.418771	1.08722	0.833014	0.720002
POS4561	Hexadeca-7,10,13-trienoic acid	10.714	251.198	[M+H-H2O]+	C16H26O2	Fatty Acyls	KBGYPXOSNDMZRV-UHFFFAOYSA-N	CCC=CCC=CCC=CCCCCCC(O)=O	---	2826712	HMDB0302990	Lipids and lipid-like molecules	Fatty Acyls	2.37059e+07	2.05689e+07	2.50355e+07	2.76379e+07	2.35626e+07	2.19972e+07	2.69861e+07	2.37314e+07	3.24393e+07	5.05404e+06	6.43797e+06	2.12626e+07	0.364656	1.22945	0.298018	1.93186e+07	1.11677e+07	4.55919e+06	57.808	2.37513e+07	2.44936e+06	999945	10.3125	0.576247	0.483637	0.587357	0.438117
POS5439	Spectral Match to Tyr-Pro from NIST14	7.216	279.131	[M+H]+	C14H18N2O4	Peptides	VNYDHJARLHNEGA-RYUDHWBXSA-N	C1C[C@H](N(C1)C(=O)[C@H](CC2=CC=C(C=C2)O)N)C(=O)O	---	9795637	---	Organic acids and derivatives	Carboxylic acids and derivatives	6.87953e+07	7.99442e+07	8.26173e+07	7.75305e+07	7.8225e+07	7.84526e+07	1.33325e+08	7.93222e+07	1.03643e+08	6.68465e+07	6.55138e+07	6.51421e+07	0.498289	0.906133	-0.142205	8.56322e+07	2.76272e+07	1.12788e+07	32.2627	7.75942e+07	4.67574e+06	1.90886e+06	6.0259	0.677073	0.729935	0.715132	0.302519
NEG567	3-(2-Furanyl)-2-propenal	7.991	121.026	[M-H2O-H]-	C7H6O2	Heteroaromatic compounds	VZIRCHXYMBFNFD-IWQZZHSRSA-N	O=C\C=C/C1=CC=CO1	---	1715056	HMDB0032918	Organoheterocyclic compounds	Heteroaromatic compounds	3.8827e+08	4.42355e+08	3.63518e+08	4.30469e+08	3.69909e+08	3.54609e+08	5.6803e+08	4.47233e+08	3.85318e+08	3.65665e+08	2.23443e+08	2.99499e+08	0.848409	1.02619	0.0372909	3.81531e+08	1.19236e+08	4.86778e+07	31.2519	3.91522e+08	3.66753e+07	1.49726e+07	9.36737	0.916235	0.13703	0.423476	0.0713945
POS1259	Methylmalonic acid	2.274	136.06	[M+NH4]+	C4H6O4	Dicarboxylic acids and derivatives	ZIYVHBGGAOATLY-UHFFFAOYSA-N	CC(C(=O)O)C(=O)O	C02170	487	HMDB0000202	Organic acids and derivatives	Carboxylic acids and derivatives	4.27452e+08	4.56713e+08	4.0056e+08	3.64543e+08	4.41385e+08	1.67197e+08	1.24124e+08	2.2634e+08	1.39603e+08	2.03655e+08	2.62446e+08	1.68633e+08	0.00316298	2.00733	1.00528	1.87467e+08	5.30153e+07	2.16434e+07	28.2798	3.76308e+08	1.07489e+08	4.38822e+07	28.5641	0.0633046	1.69888	1.63206	2.4999
POS1961	2,8-Dihydroxyquinoline	7.745	162.053	[M+H]+	C9H7NO2	Quinolones and derivatives	ZXZKYYHTWHJHFT-UHFFFAOYSA-N	OC=1N=C2C(O)=CC=CC2=CC1	C06342	97250	HMDB0240311	Organoheterocyclic compounds	Quinolines and derivatives	3.75281e+08	3.44836e+08	3.40565e+08	3.82327e+08	3.42317e+08	3.43047e+08	2.2005e+08	3.40184e+08	2.36608e+08	2.30046e+08	2.39472e+08	3.31199e+08	0.00364663	1.33227	0.413882	2.6626e+08	5.42689e+07	2.21552e+07	20.3819	3.54729e+08	1.88314e+07	7.68787e+06	5.30866	0.0670447	1.72074	1.5474	2.43811
POS6349	Benzododecinium	10.943	304.296	[M]+	C21H38N+	Phenylmethylamines	CYDRXTMLKJDRQH-UHFFFAOYSA-N	CCCCCCCCCCCC[N+](C)(C)CC1=CC=CC=C1	---	8754	---	Benzenoids	Benzene and substituted derivatives	1.53078e+07	4.32274e+07	2.46493e+07	8.14111e+07	1.28568e+07	2.24919e+07	3.28352e+07	3.09312e+07	5.63889e+07	3.00688e+07	1.32023e+07	1.03428e+07	0.735037	1.15063	0.202426	2.89615e+07	1.65371e+07	6.75125e+06	57.1003	3.33241e+07	2.58709e+07	1.05618e+07	77.6344	0.842578	0.0912189	0.535854	0.133691
NEG1781	Pyridoxic acid	7.166	182.042	[M-H]-	C8H9NO4	Pyridinecarboxylic acids	HXACOUQIXZGNBF-UHFFFAOYSA-N	O=C(O)C1=C(O)C(=NC=C1CO)C	C00847	6723	HMDB0000017	Organoheterocyclic compounds	Pyridines and derivatives	3.82627e+08	3.86442e+08	2.83572e+08	3.2253e+08	3.52776e+08	3.02391e+08	3.86911e+08	2.38516e+08	2.9099e+08	5.67841e+08	4.08759e+08	1.91828e+08	0.879402	0.973856	-0.0382201	3.47474e+08	1.36499e+08	5.57256e+07	39.2833	3.3839e+08	4.24862e+07	1.73449e+07	12.5554	0.937847	0.109797	1.06788	0.0558127
POS2825	Phenylacetylglycine	8.3	194.079	[M+H]+	C10H11NO3	Amino acids and derivatives	UTYVDVLMYQPLQB-UHFFFAOYSA-N	O=C(O)CN=C(O)CC=1C=CC=CC1	C05598	68144	HMDB0000821	Organic acids and derivatives	Carboxylic acids and derivatives	5.48695e+08	5.08763e+08	6.13818e+08	6.28729e+08	5.71855e+08	5.31415e+08	8.13446e+08	5.2166e+08	1.01692e+09	5.78305e+08	5.849e+08	5.5407e+08	0.206581	0.836329	-0.257857	6.78217e+08	1.95765e+08	7.99206e+07	28.8646	5.67213e+08	4.69439e+07	1.91648e+07	8.27624	0.441025	0.964076	0.905105	0.68491
POS9212	14C -dehp	12.783	391.28	[M+H]+	C24H38O4	Benzoic acid esters	BJQHLKABXJIVAM-UHFFFAOYSA-N	CCCCC(CC)COC(=O)C1=CC=CC=C1C(=O)OCC(CC)CCCC	C03690	8343	HMDB0249243	Benzenoids	Benzene and substituted derivatives	2.00884e+07	74758765	1.09448e+08	1.21458e+08	9.63863e+07	1.06557e+08	2.37481e+07	9.08996e+07	1.33835e+08	1.01287e+08	7.75508e+07	8.26246e+07	0.884869	1.03677	0.0520966	8.49908e+07	3.60496e+07	1.47172e+07	42.4159	8.8116e+07	3.68276e+07	1.50348e+07	41.7944	0.940698	0.110795	0.0949743	0.0531212
NEG667	(3R,5S)-1-pyrroline-3-hydroxy-5-carboxylic Acid	2.668	128.032	[M-H]-	C5H7NO3	Carboxylic acids and derivatives	WFOFKRKDDKGRIK-DMTCNVIQSA-N	[H][C@@]1(O)C[C@]([H])(N=C1)C(O)=O	C04281	11966267	HMDB0062585	Organic acids and derivatives	Carboxylic acids and derivatives	9.43944e+08	9.66477e+08	7.06837e+08	1.17245e+09	9.16416e+08	9.91069e+08	1.11864e+09	1.01269e+09	8.26831e+08	6.54597e+08	6.24958e+08	1.08666e+09	0.576389	1.07002	0.0976407	8.87395e+08	2.17077e+08	8.86213e+07	24.4623	9.49532e+08	1.49488e+08	6.10282e+07	15.7433	0.734311	0.251393	0.639928	0.239284
NEG4781	Myrsinone	12.912	293.175	[M-H2O-H]-	C17H26O4	Prenol lipids	JPFXYNDBKFIYLX-UHFFFAOYSA-N	CCCCCCCCCCCC1=CC(=O)C(O)=C(O)C1=O	---	137177207	HMDB0040646	Lipids and lipid-like molecules	Prenol lipids	9.24373e+06	2.90652e+08	7.8008e+08	4.04256e+08	4.73043e+08	9.23808e+08	3.42485e+07	2.52563e+08	1.16505e+09	8.69693e+08	4.98718e+08	4.87647e+08	0.747997	0.870965	-0.199313	5.5132e+08	4.10235e+08	1.67478e+08	74.4097	4.8018e+08	3.31742e+08	1.35433e+08	69.0869	0.853686	0.16673	0.353609	0.1261
NEG1451	Uric Acid	2.609	167.017	[M-H]-	C5H4N4O3	Xanthines	LEHOTFFKMJEONL-UHFFFAOYSA-N	OC=1N=C(O)C=2N=C(O)NC2N1	C00366	1175	HMDB0000289	Organoheterocyclic compounds	Imidazopyrimidines	5.14694e+09	5.42292e+09	5.27605e+09	5.46839e+09	5.3085e+09	4.67535e+09	6.45213e+09	4.682e+09	5.57254e+09	6.42013e+09	6.10587e+09	5.36872e+09	0.101725	0.904535	-0.144752	5.7669e+09	6.90578e+08	2.81927e+08	11.9749	5.21636e+09	2.88359e+08	1.17722e+08	5.52797	0.313208	1.16896	1.18448	0.992573
POS5345	2-Ethylpropanedioylcarnitine	7.066	276.141	[M+Na]+	C12H21NO6	Fatty Acyls	HWVVDTFMNSFBTH-UHFFFAOYSA-N	CCC(C(O)=O)C(=O)OC(CC([O-])=O)C[N+](C)(C)C	---	156962952	HMDB0241868	Lipids and lipid-like molecules	Fatty Acyls	1.24302e+08	3.81844e+06	8.31766e+07	1.10701e+08	9.74084e+07	7.41479e+07	1.82925e+08	9.57256e+07	2.21959e+08	4.70868e+06	1.52083e+08	2.33696e+06	0.519075	0.748106	-0.418685	1.09956e+08	9.2201e+07	3.76409e+07	83.8523	8.2259e+07	4.24867e+07	1.73451e+07	51.6499	0.692247	0.478573	0.632397	0.28477
POS2313	L-Acetylleucine	8.315	174.11	[M+H]+	C8H15NO3	Amino acids and derivatives	WXNXCEHXYPACJF-ZETCQYMHSA-N	CC(C)C[C@@H](C(=O)O)NC(=O)C	C02710	70912	HMDB0011756	Organic acids and derivatives	Carboxylic acids and derivatives	2.18457e+07	4.25376e+07	4.56134e+07	3.56925e+07	4.55605e+07	3.53006e+07	3.75241e+07	7.96776e+07	2.62931e+07	1.06049e+08	7.47069e+07	3.44606e+07	0.132503	0.631567	-0.662992	5.97852e+07	3.16776e+07	1.29323e+07	52.9856	3.77584e+07	9.04366e+06	3.69206e+06	23.9514	0.35401	0.961418	0.949531	0.877775
NEG988	2,2-Dimethylsuccinic acid	7.304	145.047	[M-H]-	C6H10O4	Fatty Acyls	GOHPTLYPQCTZSE-UHFFFAOYSA-N	CC(C)(CC(O)=O)C(O)=O	---	11701	HMDB0002074	Lipids and lipid-like molecules	Fatty Acyls	3.11863e+07	2.45532e+07	5.11013e+07	2.58567e+07	5.22375e+07	2.0791e+07	4.59639e+07	2.22405e+07	5.65322e+07	2.79049e+07	8.90397e+06	4.04473e+07	0.946568	1.01848	0.0264206	3.36655e+07	1.73031e+07	7.06394e+06	51.3971	3.42877e+07	1.38745e+07	5.66426e+06	40.4651	0.972358	0.0901817	0.263083	0.023848
POS5080	2-(6-Aminopurin-9-yl)-5-(hydroxymethyl)oxolane-3,4-diol	7.075	268.1	[M+H]+	C10H13N5O4	Purine nucleosides	OIRDTQYFTABQOQ-UHFFFAOYSA-N	OCC1OC(N2C=NC=3C(=NC=NC32)N)C(O)C1O	---	---	HMDB0247583	Nucleosides, nucleotides, and analogues	Purine nucleosides	3.38425e+07	5.96785e+07	1.2396e+08	1.00192e+08	6.05736e+07	3.94873e+07	3.55324e+07	1.02915e+08	2.52261e+07	2.94974e+10	3.30147e+10	3.61398e+07	0.146472	0.00666115	-7.23001	1.0452e+10	1.61531e+10	6.59448e+09	154.546	6.96222e+07	3.53726e+07	1.44408e+07	50.8065	0.366906	0.835506	0.924166	0.834244
NEG4249	Glu-Gln	0.951	274.1	[M-H]-	C10H17N3O6	Peptides	MGHKSHCBDXNTHX-UHFFFAOYSA-N	O=C(O)CCC(N)C(O)=NC(C(=O)O)CCC(=N)O	---	19922802	HMDB0028817	Organic acids and derivatives	Carboxylic acids and derivatives	1.39723e+08	2.37051e+08	3.15927e+08	3.10534e+08	3.46551e+08	2.4504e+08	2.31297e+08	1.91057e+08	2.44631e+08	2.53395e+08	1.83973e+08	2.41101e+08	0.235398	1.18534	0.245305	2.24242e+08	2.94022e+07	1.20034e+07	13.1118	2.65804e+08	7.50831e+07	3.06526e+07	28.2475	0.466923	0.642376	0.914701	0.628196
NEG2384	Cinnamoylglycine	8.989	204.062	[M-H]-	C11H11NO3	Amino acids and derivatives	YAADMLWHGMUGQL-VOTSOKGWSA-N	O=C(O)CN=C(O)C=CC=1C=CC=CC1	---	709625	HMDB0011621	Organic acids and derivatives	Carboxylic acids and derivatives	3.07939e+08	2.7764e+08	2.94038e+08	2.79258e+08	2.74004e+08	2.63091e+08	2.29535e+08	2.161e+08	1.65139e+08	1.28624e+08	1.21016e+08	2.6412e+08	0.00307483	1.50815	0.592783	1.87422e+08	5.80379e+07	2.36939e+07	30.9664	2.82661e+08	1.58943e+07	6.48883e+06	5.6231	0.0633046	1.62185	1.5358	2.51218
NEG2538	Indican	7.986	211.998	[M-H]-	C8H7NO4S	Arylsulfates	BXFFHSIDQOFMLE-UHFFFAOYSA-N	O=S(=O)(O)Oc1c[nH]c2ccccc12	C08481	10258	HMDB0000682	Organic acids and derivatives	Organic sulfuric acids and derivatives	2.36718e+07	2.61172e+07	2.34689e+07	2.89453e+07	2.46863e+07	2.28801e+07	4.85985e+07	2.74251e+07	4.35638e+07	1.78413e+07	1.73971e+07	2.23493e+07	0.430143	0.84532	-0.24243	2.95292e+07	1.34193e+07	5.47839e+06	45.4441	2.49616e+07	2.25855e+06	922050	9.04811	0.629351	0.770567	0.607645	0.366387
POS2849	Ethyl 4-ethoxybenzoate	11.508	195.1	[M+H]+	C11H14O3	Benzene and substituted derivatives	HRAQMGWTPNOILP-UHFFFAOYSA-N	[H]C1=C([H])C(=C([H])C([H])=C1OC([H])([H])C([H])([H])[H])C(=O)OC([H])([H])C([H])([H])[H]	---	90232	HMDB0059898	Benzenoids	Benzene and substituted derivatives	1.59626e+07	2.01595e+07	1.02169e+07	2.49745e+07	1.85682e+07	1.25759e+07	3.41778e+07	1.42299e+07	1.66156e+07	1.6247e+07	1.22539e+07	3.40788e+07	0.389481	0.802941	-0.316635	2.12672e+07	1.00839e+07	4.11672e+06	47.4151	1.70763e+07	5.34151e+06	2.18066e+06	31.2803	0.601297	0.754382	0.712284	0.409514
POS11061	(1S,2R,5R,6R,10R,13S,15S)-5-[(E,2R,5R)-5,6-dimethylhept-3-en-2-yl]-6,10-dimethyl-16,17-dioxapentacyclo[13.2.2.01,9.02,6.010,15]nonadec-18-en-13-ol	9.998	451.32	[M+Na]+	C28H44O3	Ergostane steroids	VXOZCESVZIRHCJ-LNSUSAKYSA-N	OC1CCC2(C)C3CCC4(C)C(CCC4C53OOC2(C=C5)C1)C(C=CC(C)C(C)C)C	---	13830976	---	Lipids and lipid-like molecules	Steroids and steroid derivatives	1.42456e+08	1.15489e+08	1.39553e+08	1.33209e+08	1.45122e+08	1.18178e+08	6.80269e+07	1.03812e+08	7.59735e+07	1.05309e+08	1.38902e+08	8.07946e+07	0.0109847	1.38614	0.471076	9.54696e+07	2.60819e+07	1.06479e+07	27.3196	1.32335e+08	1.26728e+07	5.17363e+06	9.57631	0.103259	1.66125	1.51181	1.95921
POS5157	Octadecylamine	11.408	270.312	[M+H]+	C18H39N	Primary amines	REYJJPSVUYRZGE-UHFFFAOYSA-N	CCCCCCCCCCCCCCCCCCN	---	15793	HMDB0029586	Organic nitrogen compounds	Organonitrogen compounds	4.65283e+07	1.51733e+08	1.37111e+08	1.22755e+08	1.4083e+08	1.3224e+08	2.56906e+08	2.43402e+08	1.53756e+08	1.02652e+08	6.35755e+07	5.10301e+07	0.567463	0.83918	-0.252948	1.4522e+08	8.89225e+07	3.63025e+07	61.2328	1.21866e+08	3.81267e+07	1.55652e+07	31.2858	0.728865	0.663606	0.436545	0.246062
NEG1393	Polyphenylalanine	7.251	164.068	[M-H]-	C9H11NO2	Amino acids and derivatives	COLNVLDHVKWLRT-UHFFFAOYSA-N	C1=CC=C(C=C1)CC(C(=O)O)N	C00079	994	HMDB0250791	Organic acids and derivatives	Carboxylic acids and derivatives	3.69486e+08	3.64377e+08	3.06931e+08	2.82348e+08	2.97299e+08	2.93939e+08	5.73917e+08	3.05227e+08	4.36154e+08	3.79473e+08	3.39595e+08	2.45844e+08	0.245221	0.839563	-0.25229	3.80035e+08	1.14873e+08	4.68966e+07	30.2269	3.19063e+08	3.79365e+07	1.54875e+07	11.89	0.476729	0.960362	1.04817	0.610442
NEG4037	Inosine	13.788	267.07	[M-H]-	C10H12N4O5	Purine nucleosides	UGQMRVRMYYASKQ-KQYNXXCUSA-N	OC[C@@H](O1)[C@@H](O)[C@@H](O)[C@@H]1n(c3)c(N=2)c(n3)C(=O)NC2	C00294	135398641	HMDB0000195	Nucleosides, nucleotides, and analogues	Purine nucleosides	2.56435e+08	1.77928e+08	1.94218e+08	2.35185e+08	1.11438e+08	3.41871e+08	1.43141e+08	2.96988e+08	2.27958e+08	1.19157e+08	1.29284e+08	1.47575e+08	0.349076	1.23773	0.3077	1.7735e+08	7.01827e+07	2.8652e+07	39.5729	2.19512e+08	7.82683e+07	3.19529e+07	35.6555	0.564861	0.712715	0.648481	0.45708
POS7707	3-(Dodecanoylamino)propyl(carboxymethyl)dimethylammonium	10.356	343.295	[M]+	C19H39N2O3	Amino acids and derivatives	MRUAUOIMASANKQ-UHFFFAOYSA-O	CCCCCCCCCCCC(=O)NCCC[N+](C)(C)CC(O)=O	---	20281	---	Organic acids and derivatives	Carboxylic acids and derivatives	3.34399e+07	2.46028e+07	7.09093e+07	6.5746e+07	2.75107e+07	7.28406e+07	8.05827e+07	1.64983e+08	8.97677e+07	5.68621e+07	4.40118e+07	3.71903e+07	0.192932	0.623259	-0.682096	7.88996e+07	4.68482e+07	1.91257e+07	59.3769	4.91749e+07	2.29249e+07	9.35907e+06	46.6192	0.421066	0.939643	1.0774	0.714595
NEG794	Threonate	0.91	135.026	[M-H]-	C4H8O5	Sugar acids and derivatives	JPIJQSOTBSSVTP-STHAYSLISA-N	C([C@@H]([C@H](C(=O)O)O)O)O	C01620	5460407	HMDB0000943	Organic oxygen compounds	Organooxygen compounds	1.50501e+09	2.35436e+09	1.42037e+09	1.76806e+09	2.23517e+09	1.5441e+09	2.07989e+09	2.1838e+09	1.65437e+09	1.62349e+09	1.3927e+09	1.25645e+09	0.642336	1.06245	0.0873892	1.69845e+09	3.68096e+08	1.50274e+08	21.6724	1.80451e+09	3.98551e+08	1.62708e+08	22.0864	0.77966	0.106382	0.410268	0.192238
POS1125	Cinnamic acid	8.982	131.048	[M+H-H2O]+	C9H8O2	Cinnamic acids	WBYWAXJHAXSJNI-VOTSOKGWSA-N	O=C(O)C=Cc1ccccc1	C10438	444539	HMDB0000930	Phenylpropanoids and polyketides	Cinnamic acids and derivatives	1.96849e+08	2.19348e+08	1.98755e+08	2.40245e+08	1.88107e+08	2.07503e+08	1.44339e+08	1.90669e+08	1.7902e+08	1.17635e+08	1.19348e+08	1.74312e+08	0.00476411	1.35175	0.43483	1.5422e+08	3.16208e+07	1.29091e+07	20.5037	2.08468e+08	1.88308e+07	7.68765e+06	9.03297	0.07453	1.58012	1.49072	2.32202
NEG1951	3-Dehydroquinic acid	7.212	189.037	[M-H]-	C7H10O6	Hydroxy acids and derivatives	WVMWZWGZRAXUBK-SYTVJDICSA-N	O[C@@H]1C[C@@](O)(CC(=O)[C@H]1O)C(O)=O	C00944	439351	HMDB0012710	Organic acids and derivatives	Hydroxy acids and derivatives	2.75109e+07	4.15705e+07	2.98845e+07	4.36343e+07	3.21307e+07	2.50507e+07	6.42669e+07	3.75136e+07	5.08213e+07	2.15671e+07	1.86178e+07	3.46829e+07	0.564691	0.878278	-0.18725	3.79116e+07	1.73853e+07	7.09751e+06	45.8574	3.32969e+07	7.61307e+06	3.10802e+06	22.8642	0.726616	0.667378	0.44875	0.248189
NEG3725	Pyro-L-glutaminyl-L-glutamine	2.741	256.089	[M-H]-	C10H15N3O5	Organooxygen compounds	ILAITOFTZJRIFJ-WDSKDSINSA-N	NC(=O)CC[C@H](NC(=O)[C@@H]1CCC(=O)N1)C(O)=O	---	11010621	HMDB0039229	Organic oxygen compounds	Organooxygen compounds	1.08131e+08	1.15299e+08	1.1164e+08	1.19604e+08	1.18743e+08	1.06256e+08	1.56901e+08	1.03281e+08	1.37381e+08	1.05445e+08	1.00604e+08	1.13155e+08	0.531448	0.948248	-0.0766642	1.19461e+08	2.27003e+07	9.26735e+06	19.0022	1.13279e+08	5.52172e+06	2.25423e+06	4.87445	0.700992	0.683982	0.684363	0.27454
POS1560	Lysine, DL-	1.131	147.111	[M+H]+	C6H14N2O2	Amino acids and derivatives	KDXKERNSBIXSRK-UHFFFAOYSA-N	O=C(O)C(N)CCCCN	C00047	866;5248709	---	Organic acids and derivatives	Carboxylic acids and derivatives	3.00098e+09	2.96359e+09	3.28194e+09	3.22319e+09	2.86241e+09	3.03307e+09	2.15623e+09	3.33135e+09	2.32392e+09	2.75904e+09	2.65885e+09	3.09237e+09	0.108557	1.1252	0.170175	2.72029e+09	4.45508e+08	1.81878e+08	16.3772	3.06086e+09	1.60268e+08	6.54293e+07	5.23605	0.319754	1.15566	1.17905	0.964341
POS206	beta-Alanine	1.268	90.0544	[M+H]+	C3H7NO2	Amino acids and derivatives	UCMIRNVEIXFBKS-UHFFFAOYSA-N	O=C(O)CCN	C00099	239	HMDB0000056	Organic acids and derivatives	Carboxylic acids and derivatives	6.09197e+08	8.01629e+08	9.62437e+08	7.59522e+08	7.78145e+08	5.5112e+08	1.29967e+09	1.30596e+09	8.46797e+08	9.03821e+08	5.56981e+08	1.37568e+09	0.0650007	0.709511	-0.495102	1.04815e+09	3.28519e+08	1.34117e+08	31.3427	7.43675e+08	1.46844e+08	5.9949e+07	19.7458	0.247223	1.34665	1.55984	1.18708
POS1604	Phthalic anhydride	10.573	149.022	[M+H]+	C8H4O3	Phthalic anhydrides	LGRFSURHDFAFJT-UHFFFAOYSA-N	C1=CC=C2C(=C1)C(=O)OC2=O	---	6811	HMDB0256501	Organoheterocyclic compounds	Benzofurans	1.93688e+08	2.4458e+08	2.30728e+08	2.64608e+08	2.42277e+08	2.11173e+08	2.77038e+08	2.79935e+08	2.651e+08	1.81382e+08	1.81625e+08	2.6748e+08	0.628982	0.954903	-0.0665738	2.42093e+08	4.72635e+07	1.92952e+07	19.5228	2.31176e+08	2.5402e+07	1.03703e+07	10.9882	0.769975	0.554199	0.792611	0.201362
POS6517	5alpha-Androstane-3beta,7alpha,17beta-triol	11.67	309.238	[M+H-H2O]+	C19H32O3	Steroids and steroid derivatives	UFGLFVVFQFFPSV-UHFFFAOYSA-N	CC12CCC3C(C1CCC2O)C(O)CC1CC(O)CCC31C	---	623296	HMDB0247012	Lipids and lipid-like molecules	Steroids and steroid derivatives	9.90017e+07	1.3064e+08	1.00006e+08	1.06757e+08	9.86245e+07	8.45297e+07	5.00568e+07	1.0735e+08	5.21223e+07	1.73589e+06	1.92262e+06	9.80386e+07	0.0248176	1.9907	0.993277	5.18711e+07	4.52131e+07	1.84582e+07	87.1644	1.0326e+08	1.52508e+07	6.22612e+06	14.7693	0.152507	1.32028	1.32812	1.60524
POS3960	Aspartyl-proline	2.733	231.094	[M+H]+	C9H14N2O5	Peptides	UKGGPJNBONZZCM-WDSKDSINSA-N	C1C[C@H](N(C1)C(=O)[C@H](CC(=O)O)N)C(=O)O	---	170612	HMDB0002335	Organic acids and derivatives	Carboxylic acids and derivatives	9.80878e+09	1.01188e+10	10673010023	1.12725e+10	1.0417e+10	1.0708e+10	5.94332e+09	1.17088e+10	5.79945e+09	4.62041e+09	4.55865e+09	1.10355e+10	0.0364789	1.44272	0.528792	7.27769e+09	3.23035e+09	1.31879e+09	44.3871	1.04997e+10	5.09871e+08	2.08154e+08	4.85606	0.182046	1.30854	1.36494	1.43796
POS7068	Sucrose	1.347	325.109	[M+H-H2O]+	C12H22O11	Glycosyl compounds	CZMRCDWAGMRECN-UGDNZRGBSA-N	C([C@@H]1[C@H]([C@@H]([C@H]([C@H](O1)O[C@]2([C@H]([C@@H]([C@H](O2)CO)O)O)CO)O)O)O)O	C00089	5988	HMDB0000258	Organic oxygen compounds	Organooxygen compounds	7.29029e+08	9.91416e+08	9.69806e+08	9.96806e+08	9.34116e+08	8.46415e+08	5.33631e+08	1.16456e+09	4.07273e+08	7.36462e+08	7.47481e+08	1.3612e+09	0.593119	1.10443	0.143299	8.25101e+08	3.67709e+08	1.50116e+08	44.5653	9.11265e+08	1.04982e+08	4.28588e+07	11.5205	0.743534	0.411598	1.22682	0.226858
NEG1406	C8h8o5	7.986	165.016	[M-H-H2O]-	C8H8O5	Formula predicted	---	---	---	---	---	---	---	3.18806e+08	5.32055e+08	4.41353e+08	5.01407e+08	2.68259e+08	3.37021e+08	6.8011e+08	5.65563e+08	2.74166e+08	4.45505e+08	3.85813e+08	3.96079e+08	0.446806	0.873206	-0.195606	4.57872e+08	1.44152e+08	5.88497e+07	31.483	3.99817e+08	1.07095e+08	4.37212e+07	26.7859	0.641764	0.755614	0.543783	0.349881
POS5455	alpha-Eleostearic acid	11.325	279.228	[M+NH4]+	C18H30O2	Fatty Acyls	CUXYLFPMQMFGPL-UHFFFAOYSA-N	CCCCC=CC=CC=CCCCCCCCC(O)=O	C08315	93077	HMDB0248208	Lipids and lipid-like molecules	Fatty Acyls	1.17839e+08	1.36355e+08	1.30154e+08	1.10775e+08	1.10981e+08	1.05396e+08	5.92361e+07	9.25085e+07	6.89063e+07	4.66482e+06	4.38688e+06	1.01458e+08	0.00534858	2.14851	1.10333	5.51934e+07	4.21228e+07	1.71966e+07	76.3185	1.18583e+08	1.21898e+07	4.97647e+06	10.2795	0.0758073	1.55531	1.48037	2.27176
POS2848	Aminohippuric acid	7.543	195.074	[M+H]+	C9H10N2O3	Benzamides	HSMNQINEKMPTIC-UHFFFAOYSA-N	O=C(O)CNC(=O)C1=CC=C(N)C=C1	---	2148	HMDB0001867	Benzenoids	Benzene and substituted derivatives	6.31585e+08	5.62537e+08	5.29976e+08	5.89549e+08	5.75931e+08	5.93228e+08	1.05997e+09	5.53403e+08	1.14597e+09	7.92478e+08	7.95465e+08	5.0752e+08	0.0569448	0.717393	-0.479165	8.09135e+08	2.58152e+08	1.0539e+08	31.9047	5.80468e+08	3.39109e+07	1.38441e+07	5.842	0.231095	1.30529	1.26029	1.24455
NEG2091	4-Hydroxyhippuric acid	7.427	194.042	[M-H]-	C9H9NO4	Benzamides	ZMHLUFWWWPBTIU-UHFFFAOYSA-N	O=C(O)CNC(=O)C1=CC=C(O)C=C1	---	151012	HMDB0013678	Benzenoids	Benzene and substituted derivatives	2.86279e+07	1.98115e+07	2.06625e+07	2.01804e+07	2.42086e+07	3.70773e+07	3.42033e+07	3.10515e+07	2.81264e+07	1.74986e+07	2.44371e+07	2.20705e+07	0.766393	0.956673	-0.0639027	2.62312e+07	6.11833e+06	2.4978e+06	23.3246	2.50947e+07	6.76104e+06	2.76018e+06	26.9421	0.863984	0.223333	0.232881	0.115549
POS4321	Tiglylcarnitine	7.46	244.151	[M+H]+	C12H21NO4	Fatty Acyls	WURBQCVBQNMUQT-OLKPEBQYSA-N	C\C=C(/C)C(=O)O[C@H](CC([O-])=O)C[N+](C)(C)C	---	91825636	HMDB0002366	Lipids and lipid-like molecules	Fatty Acyls	6.29259e+07	6.65235e+07	7.00652e+07	6.19712e+07	6.5918e+07	6.49385e+07	6.86758e+07	5.11613e+07	5.41167e+07	6.21469e+07	4.52113e+07	6.01437e+07	0.0416166	1.14903	0.200414	5.69093e+07	8.41457e+06	3.43523e+06	14.7859	6.53904e+07	2.87699e+06	1.17452e+06	4.39971	0.195835	1.10676	1.42901	1.38073
POS1580	4-(2-Furanylmethylene)-3,4-dihydro-2H-pyrrole	8.925	148.074	[M+H-H2O]+	C9H9NO	Heteroaromatic compounds	UEGNEKZXKDRCHZ-VURMDHGXSA-N	C1C\C(=C\C2=CC=CO2)C=N1	---	91748325	HMDB0040009	Organoheterocyclic compounds	Heteroaromatic compounds	4.06119e+07	4.26903e+07	3.67244e+07	3.98027e+07	4.00529e+07	3.81976e+07	2.82925e+07	3.26952e+07	3.0023e+07	4.41959e+07	5.11739e+07	3.74483e+07	0.538087	1.06367	0.0890499	3.73048e+07	8.89216e+06	3.63021e+06	23.8365	3.968e+07	2.05024e+06	837007	5.16694	0.705592	0.616626	0.533758	0.269147
POS1656	6-Methoxypurine	7.15	151.06	[M+H]+	C6H6N4O	Purinones	GOILPRCCOREWQE-UHFFFAOYSA-N	COc1ncnc2[nH]cnc12	---	70632	---	Organoheterocyclic compounds	Imidazopyrimidines	2.9325e+08	3.97204e+08	3.01544e+08	2.74662e+08	4.12636e+08	3.40438e+08	2.55447e+08	3.01263e+08	3.0533e+08	2.54592e+08	2.80408e+08	3.08591e+08	0.0669148	1.18416	0.243861	2.84272e+08	2.46993e+07	1.00834e+07	8.68863	3.36622e+08	5.7295e+07	2.33906e+07	17.0205	0.249063	1.15594	1.08336	1.17448
POS387	2-Furanmethanol	1.361	99.0433	[M+H]+	C5H6O2	Heteroaromatic compounds	XPFVYQJUAUNWIW-UHFFFAOYSA-N	OCC1=CC=CO1	C20441	7361	HMDB0013742	Organoheterocyclic compounds	Heteroaromatic compounds	3.69253e+08	1.02448e+09	6.0427e+08	7.61204e+08	6.14594e+08	4.80126e+08	4.1079e+08	4.39662e+08	2.96958e+08	6.06751e+08	3.22192e+08	6.40116e+08	0.116567	1.41873	0.504596	4.52745e+08	1.42878e+08	5.83298e+07	31.5582	6.42321e+08	2.29464e+08	9.36781e+07	35.7241	0.331477	0.906352	0.968261	0.933423
POS2286	Glycylproline	2.134	173.09	[M+H]+	C7H12N2O3	Peptides	KZNQNBZMBZJQJO-YFKPBYRVSA-N	O=C(O)C1N(C(=O)CN)CCC1	---	3013625;6993386	HMDB0000721	Organic acids and derivatives	Carboxylic acids and derivatives	1.17436e+08	1.19569e+08	1.26408e+08	1.25293e+08	1.22805e+08	1.12695e+08	1.33704e+08	1.24252e+08	1.04336e+08	1.22642e+08	1.3173e+08	1.20558e+08	0.658547	0.982344	-0.0257004	1.2287e+08	1.04566e+07	4.26891e+06	8.5103	1.20701e+08	5.17894e+06	2.1143e+06	4.29073	0.790155	0.411952	0.298082	0.181413
NEG373	Imidazole-4-acetaldehyde	9.988	109.038	[M-H]-	C5H6N2O	Azoles	MQSRGWNVEZRLDK-UHFFFAOYSA-N	O=CCC1=CN=CN1	C05130	150841	HMDB0003905	Organoheterocyclic compounds	Azoles	4.82932e+07	7.63992e+07	7.41526e+07	8.03116e+07	1.33171e+08	7.61516e+07	8.64952e+07	7.44717e+07	1.07355e+08	1.48324e+08	5.02476e+07	5.60701e+07	0.765226	0.934061	-0.0984114	8.71605e+07	3.64399e+07	1.48765e+07	41.8079	8.14132e+07	2.7866e+07	1.13762e+07	34.2279	0.863289	0.323104	0.587122	0.11621
POS4278	Tetrabutylammonium	10.046	242.282	[M]+	C16H36N+	Tetraalkylammonium salts	DZLFLBLQUQXARW-UHFFFAOYSA-N	CCCC[N+](CCCC)(CCCC)CCCC	---	16028	---	Organic nitrogen compounds	Organonitrogen compounds	9.25658e+07	9.95224e+07	9.4182e+07	1.0804e+08	1.15294e+08	8.90016e+07	1.31407e+08	1.3286e+08	1.13134e+08	1.18404e+08	8.56868e+07	1.24099e+08	0.0545591	0.848376	-0.237225	1.17598e+08	1.73481e+07	7.08233e+06	14.752	9.97676e+07	1.00849e+07	4.11713e+06	10.1084	0.225124	1.39984	1.43678	1.26313
NEG4039	Arabinosylhypoxanthine	13.886	267.07	[M-H]-	C10H12N4O5	Purine nucleosides	UGQMRVRMYYASKQ-KBNQYOMWSA-N	OC[C@H]1OC([C@@H](O)[C@@H]1O)N1C=NC2=C1NC=NC2=O	---	135992491	HMDB0003040	Nucleosides, nucleotides, and analogues	Purine nucleosides	6.69328e+07	1.32889e+08	5.36933e+07	1.25696e+08	2.09948e+08	3.87493e+08	8.62935e+07	3.29148e+08	2.5019e+08	1.30926e+08	1.72175e+07	5.49193e+07	0.803747	1.12428	0.168996	1.44783e+08	1.20882e+08	4.935e+07	83.4924	1.62776e+08	1.2335e+08	5.03575e+07	75.7793	0.884739	0.155754	0.30954	0.0948808
NEG2094	Salicylurate	8.022	194.042	[M-H]-	C9H9NO4	Benzamides	ONJSZLXSECQROL-UHFFFAOYSA-N	O=C(O)CN=C(O)c1ccccc1O	C07588	10253	HMDB0000840	Benzenoids	Benzene and substituted derivatives	3.55942e+07	3.85683e+07	3.31968e+07	3.52109e+07	4.0534e+07	4.66096e+07	3.28511e+07	4.44485e+07	2.50785e+07	2.1351e+07	2.4294e+07	3.66437e+07	0.0974772	1.24394	0.314913	3.07778e+07	8.82021e+06	3.60083e+06	28.6577	3.82856e+07	4.8377e+06	1.97498e+06	12.6358	0.308362	1.04417	1.13411	1.0111
POS3172	3h-Indole-3-propanoic acid,a-amino-	13.875	205.095	[M+NH4]+	C11H12N2O2	Indoles and derivatives	RDTOURARQPNLFK-UHFFFAOYSA-N	NC(CC1C=NC2=CC=CC=C12)C(O)=O	---	12998164	HMDB0246269	Organoheterocyclic compounds	Indoles and derivatives	2.85961e+07	5.8273e+07	3.51695e+07	3.00145e+07	7.71338e+07	1.36518e+08	3.18915e+07	7.64159e+07	4.17873e+07	4.84096e+07	1.78318e+08	1.05689e+07	0.905602	0.94402	-0.0831104	6.45652e+07	5.9738e+07	2.4388e+07	92.5236	6.09509e+07	4.15887e+07	1.69785e+07	68.2331	0.953681	0.0394861	0.247227	0.0430627
POS6316	8-hydroxy-5Z,9E,11Z,14Z-eicosatetraenoic acid	9.707	303.229	[M+H-H2O]+	C20H32O3	Hydroxyeicosatetraenoic acids	NLUNAYAEIJYXRB-HEJOTXCHSA-N	CCCCC/C=C\C/C=C\C=C\C(C/C=C\CCCC(=O)O)O	---	11976122	HMDB0062433	Lipids and lipid-like molecules	Fatty Acyls	1.58338e+09	1.54903e+09	1.23585e+09	1.19401e+09	1.63264e+09	1.37585e+09	1.17111e+09	1.41447e+09	1.03164e+09	1.11993e+09	1.50264e+09	1.27819e+09	0.129072	1.14004	0.18908	1.25299e+09	1.80246e+08	7.35853e+07	14.3852	1.42846e+09	1.87115e+08	7.63896e+07	13.0991	0.350717	1.11596	0.924623	0.889169
NEG3186	1-Carboxyethylphenylalanine	8.648	236.089	[M-H]-	C12H15NO4	Carboxylic acids and derivatives	MSBSJGQKNVMMQB-SCZZXKLOSA-N	C[C@@H](N[C@@H](CC1=CC=CC=C1)C(O)=O)C(O)=O	---	127261991	HMDB0240628	Organic acids and derivatives	Carboxylic acids and derivatives	2.02915e+07	2.70227e+07	3.32703e+07	2.58759e+07	2.58176e+07	2.59944e+07	8.15417e+07	2.16781e+07	7.60119e+07	4.01652e+07	3.29467e+07	3.21528e+07	0.0699302	0.556325	-0.846	4.74161e+07	2.50584e+07	1.02301e+07	52.848	2.63787e+07	4.13954e+06	1.68996e+06	15.6927	0.256629	1.34282	1.16357	1.15534
POS3259	N-Acetylphenylalanine	8.617	208.094	[M+H]+	C11H13NO3	Amino acids and derivatives	CBQJSKKFNMDLON-JTQLQIEISA-N	CC(=O)N[C@@H](CC1=CC=CC=C1)C(O)=O	C03519	---	HMDB0000512	Organic acids and derivatives	Carboxylic acids and derivatives	1.20397e+07	3.25433e+07	2.02622e+07	1.70883e+07	3.68953e+07	2.07886e+07	2.91119e+07	6.02168e+07	1.83881e+07	3.6595e+07	3.58014e+07	1.99794e+07	0.198914	0.697764	-0.519189	3.33488e+07	1.52247e+07	6.21547e+06	45.653	2.32696e+07	9.49927e+06	3.87806e+06	40.8227	0.428491	0.917492	1.04706	0.701335
POS5283	Heptanoylcarnitine	8.831	274.198	[M+CH3OH+H]+	C14H27NO4	Fatty Acyls	VDPCTFWULDLKHT-UHFFFAOYSA-N	CCCCCCC(=O)OC(CC([O-])=O)C[N+](C)(C)C	---	6426896	HMDB0013238	Lipids and lipid-like molecules	Fatty Acyls	2.63758e+07	2.63711e+07	2.30813e+07	2.87857e+07	2.71759e+07	2.62692e+07	24586598	2.36472e+07	3.24072e+07	6.01634e+06	9.16809e+06	1.87745e+07	0.111038	1.37922	0.463857	1.91e+07	9.9779e+06	4.07346e+06	52.2403	2.63432e+07	1.86046e+06	759530	7.06241	0.322214	0.934301	0.988127	0.95453
POS3061	Capric dimethyl amine oxide	9.576	202.214	[M+H]+	C12H27NO	Long-chain alkyl amine oxides	ZRKZFNZPJKEWPC-UHFFFAOYSA-N	CCCCCCCCCC[N+](C)(C)[O-]	---	62452	---	Organic nitrogen compounds	Organonitrogen compounds	5.34462e+07	5.05784e+07	5.83007e+07	6.98022e+07	6.43617e+07	5.65689e+07	1.42395e+08	1.05502e+08	2.06653e+08	7.03985e+07	6.19808e+07	8.71694e+07	0.0379111	0.523748	-0.933056	1.1235e+08	5.43576e+07	2.21914e+07	48.3825	5.8843e+07	7.11976e+06	2.90663e+06	12.0996	0.18511	1.41372	1.21173	1.42123
POS9953	(E)-3-(acetyloxymethyl)-5-(2-formyl-4-hydroxy-5,5,8a-trimethyl-1,4,4a,6,7,8-hexahydronaphthalen-1-yl)pent-2-enoic acid	11.211	415.207	[M+Na]+	C22H32O6	Diterpenoids	XMWOVKVFIVCVPN-XNTDXEJSSA-N	CC(=O)OC\C(CCC1C(C=O)=CC(O)C2C(C)(C)CCCC12C)=C\C(O)=O	---	45359952	---	Lipids and lipid-like molecules	Prenol lipids	6.2396e+07	6.07815e+07	5.91813e+07	5.79597e+07	5.9019e+07	5.89519e+07	3.49627e+08	1.23135e+08	5.74417e+07	3.95273e+07	33366424	6.03913e+07	0.328848	0.540008	-0.888948	1.10582e+08	1.21371e+08	4.95494e+07	109.757	5.97149e+07	1.59737e+06	652124	2.67499	0.550987	0.905049	0.649846	0.483005
NEG4349	Mono-(2-ethylhexyl)phthalate	11.624	277.14	[M-H]-	C16H22O4	Benzoic acid esters	DJDSLBVSSOQSLW-UHFFFAOYSA-N	CCCCC(CC)COC(=O)C1=CC=CC=C1C(O)=O	C03343	20393	HMDB0013248	Benzenoids	Benzene and substituted derivatives	2.69515e+07	2.8931e+07	2.89575e+07	2.74395e+07	2.59528e+07	2.53077e+07	4.233e+07	3.76288e+07	2.57767e+07	2.28323e+07	2.11019e+07	3.59764e+07	0.33696	0.880923	-0.182912	3.0941e+07	8.82066e+06	3.60102e+06	28.508	2.72567e+07	1.50473e+06	614304	5.5206	0.555082	0.852926	1.0444	0.472422
POS5525	(3R,4R)-3,4-bis[(3-hydroxyphenyl)methyl]oxolan-2-one	8.911	281.113	[M+H-H2O]+	C18H18O4	9,9'-epoxylignans	HVDGDHBAMCBBLR-WMLDXEAASA-N	O=C1OCC(CC=2C=CC=C(O)C2)C1CC=3C=CC=C(O)C3	C18165	---	HMDB0006101	Lignans, neolignans and related compounds	Furanoid lignans	5.94035e+07	6.01144e+07	5.34302e+07	5.94608e+07	5.82853e+07	4.7491e+07	3.0506e+07	5.61768e+07	3.76116e+07	3.23631e+07	4.36089e+07	5.09184e+07	0.0110167	1.34636	0.429064	4.18641e+07	1.02687e+07	4.1922e+06	24.5287	5.63642e+07	4.97843e+06	2.03243e+06	8.8326	0.103259	1.59006	1.42703	1.95795
POS3829	Spectral Match to PyroGlu-Pro from NIST14	2.703	227.1	[M+H]+	C10H14N2O4	Peptides	PFEJJYZYEFRQEA-UHFFFAOYSA-N	C1CC(N(C1)C(=O)C2CCC(=O)N2)C(=O)O	---	13306588	---	Organic acids and derivatives	Carboxylic acids and derivatives	1.82601e+08	7.47876e+07	6.89518e+07	1.17392e+08	1.26373e+08	1.45557e+08	2.91575e+08	1.79777e+08	2.53716e+08	2.7916e+08	4.0195e+08	6.16625e+07	0.0312161	0.487561	-1.03635	2.4464e+08	1.14814e+08	4.68726e+07	46.9318	1.19277e+08	4.30497e+07	1.7575e+07	36.0922	0.168674	1.28943	1.28105	1.50562
NEG5831	Floionolic acid	10.616	331.248	[M-H]-	C18H36O5	Fatty Acyls	OISFHODBOQNZAG-UHFFFAOYSA-N	OCCCCCCCCC(O)C(O)CCCCCCCC(O)=O	C19621	5282938	HMDB0034295	Lipids and lipid-like molecules	Fatty Acyls	4.74852e+07	2.89845e+07	1.38129e+08	4.14122e+07	5.73144e+07	5.83567e+07	4.87739e+07	3.67039e+07	3.95991e+07	8.01822e+06	3.1142e+06	4.04411e+07	0.0955315	2.10405	1.07317	2.94417e+07	1.89881e+07	7.75185e+06	64.4938	6.1947e+07	3.88727e+07	1.58697e+07	62.7515	0.303647	1.00898	1.04915	1.01985
NEG1313	L-Sorbose	0.909	161.042	[M-H2O-H]-	C6H12O6	Monosaccharides	LKDRXBCSQODPBY-AMVSKUEXSA-N	C1[C@@H]([C@H]([C@@H](C(O1)(CO)O)O)O)O	C00247	439192	HMDB0001266	Organic oxygen compounds	Organooxygen compounds	2.42312e+09	1.90533e+09	2.29481e+09	2.01012e+09	2.47599e+09	1.69904e+09	1.2049e+09	1.78064e+09	1.04736e+09	1.95051e+09	1.98764e+09	2.22649e+09	0.0874793	1.25603	0.32887	1.69959e+09	4.69095e+08	1.91507e+08	27.6005	2.13473e+09	3.1088e+08	1.26916e+08	14.563	0.29104	1.26212	1.0395	1.05809
POS5170	Thunberginol A	9.988	271.057	[M+H]+	C15H10O5	Isocoumarins and derivatives	WHZXJVJVGGWZQI-UHFFFAOYSA-N	C1=CC2=C(C(=C1)O)C(=O)OC(=C2)C3=CC(=C(C=C3)O)O	---	5321948	---	Phenylpropanoids and polyketides	Isocoumarins and derivatives	1.69151e+07	1.71193e+07	1.78976e+07	1.81775e+07	1.62108e+07	1.5722e+07	4.42017e+07	1.68186e+07	4.51165e+07	9.06042e+06	1.01658e+07	1.75739e+07	0.336235	0.713897	-0.486211	2.38228e+07	1.65001e+07	6.73615e+06	69.2619	1.70071e+07	945472	385987	5.55929	0.555082	0.843693	0.680993	0.473358
NEG1090	Anisic acid	7.665	151.036	[M-H]-	C8H8O3	Methoxybenzoic acids and derivatives	ZEYHEAKUIGZSGI-UHFFFAOYSA-N	O=C(O)C1=CC=C(OC)C=C1	C02519	---	HMDB0001101	Benzenoids	Benzene and substituted derivatives	5.22985e+07	4.70728e+07	5.5803e+07	6.9768e+07	4.96826e+07	5.55489e+07	1.73636e+07	6.20912e+07	1.97032e+07	2.39448e+07	2.62788e+07	6.93742e+07	0.0912528	1.50933	0.593904	3.64593e+07	2.30046e+07	9.39158e+06	63.0966	5.5029e+07	7.96805e+06	3.25294e+06	14.4797	0.296052	1.16578	1.29854	1.03975
POS1974	Carnitine	14.737	162.111	[M+H]+	C7H15NO3	Carnitines	PHIQHXFUZVPYII-UHFFFAOYSA-N	C[N+](C)(C)CC(CC(=O)[O-])O	C00487	288	HMDB0000062	Organic nitrogen compounds	Organonitrogen compounds	3.40435e+07	2.97075e+07	2.2353e+07	2.64401e+08	1.923e+07	1.25926e+08	4.26617e+06	1.15749e+07	1.74234e+07	8.22362e+06	9.0745e+06	1.77174e+07	0.104892	7.25926	2.85982	1.138e+07	5.34055e+06	2.18027e+06	46.9293	8.26102e+07	9.77033e+07	3.98872e+07	118.27	0.315434	1.04533	1.03537	0.979256
POS879	m-Aminobenzoic acid	8.749	120.043	[M+H-H2O]+	C7H7NO2	Aminobenzoic acids and derivatives	XFDUHJPVQKIXHO-UHFFFAOYSA-N	C1=CC(=CC(=C1)N)C(=O)O	---	7419	HMDB0001891	Benzenoids	Benzene and substituted derivatives	2.84684e+07	2.79645e+07	2.41069e+07	3.18879e+07	2.05545e+07	25800419	3.75993e+07	2.46341e+07	3.96689e+07	1.27949e+07	1.23712e+07	2.26053e+07	0.769821	1.06086	0.0852327	2.49456e+07	1.17322e+07	4.78965e+06	47.0311	2.64638e+07	3.91423e+06	1.59798e+06	14.7909	0.865358	0.033263	0.372483	0.11361
NEG1927	N-Lactoylvaline	7.679	188.089	[M-H]-	C8H15NO4	Carboxylic acids and derivatives	IJKKTQLUXOILBQ-ZBHICJROSA-N	CC(C)C(NC(=O)[C@H](C)O)C(O)=O	---	131770417	HMDB0062181	Organic acids and derivatives	Carboxylic acids and derivatives	2.43604e+07	1.06075e+07	1.05837e+07	9.19232e+06	2.00263e+07	5.74499e+06	3.21074e+07	1.28529e+07	1.31119e+07	1.24552e+07	1.25894e+07	4.94608e+06	0.795449	0.914291	-0.129275	1.46771e+07	9.09486e+06	3.71296e+06	61.9661	1.34192e+07	7.15638e+06	2.92158e+06	53.3295	0.88158	0.296625	0.608623	0.0993875
NEG2920	Traumatic acid	10.083	227.125	[M-H]-	C12H20O4	Medium-chain fatty acids	MAZWDMBCPDUFDJ-VQHVLOKHSA-N	C(CCCCC(=O)O)CCC/C=C/C(=O)O	C16308	5283028	HMDB0000933	Lipids and lipid-like molecules	Fatty Acyls	2.42974e+07	2.14634e+07	1.818e+07	2.45412e+07	2.30849e+07	1.8724e+07	1.67886e+07	2.21273e+07	1.87401e+07	8.52628e+06	8.76936e+06	2.10757e+07	0.059991	1.35681	0.440222	1.60045e+07	5.9929e+06	2.44659e+06	37.445	2.17152e+07	2.7582e+06	1.12603e+06	12.7017	0.235604	1.15961	1.16434	1.22191
POS833	Glycocyamine	8.016	118.064	[M+H]+	C3H7N3O2	Amino acids and derivatives	BPMFZUMJYQTVII-UHFFFAOYSA-N	O=C(O)CNC(=N)N	C00581	763;3946848	HMDB0000128	Organic acids and derivatives	Carboxylic acids and derivatives	1.67172e+09	1.73859e+09	1.58504e+09	1.67535e+09	1.66556e+09	1.57424e+09	9.63046e+08	1.82101e+09	1.08163e+09	9.98918e+08	1.03185e+09	1.33387e+09	0.00849732	1.37069	0.454897	1.20505e+09	3.29327e+08	1.34447e+08	27.3289	1.65175e+09	6.18788e+07	2.52619e+07	3.74626	0.0944348	1.57528	1.45578	2.07072
POS10124	Tri(2-butoxyethyl) phosphate	11.935	421.228	[M+Na]+	C18H39O7P	Alkyl phosphates	WTLBZVNBAKMVDP-UHFFFAOYSA-N	CCCCOCCOP(=O)(OCCOCCCC)OCCOCCCC	C14446	6540	HMDB0259275	Organic acids and derivatives	Organic phosphoric acids and derivatives	1.29942e+08	1.72304e+08	1.01772e+08	1.41145e+08	1.08291e+08	9.69388e+07	2.90912e+08	1.84735e+08	1.20498e+08	1.04817e+08	1.24492e+08	1.62986e+08	0.220278	0.759168	-0.397509	1.6474e+08	6.85424e+07	2.79823e+07	41.6064	1.25065e+08	2.87363e+07	1.17316e+07	22.977	0.454142	1.04626	0.839703	0.657029
NEG219	Phosphoric acid	1.035	96.9665	[M-H]-	H3O4P	Non-metal phosphates	NBIIXXVUZAFLBC-UHFFFAOYSA-N	O=P(O)(O)O	C00009	1004;22486802	HMDB0001429	Homogeneous non-metal compounds	Non-metal oxoanionic compounds	5.14895e+08	4.74627e+08	7.3371e+08	6.73526e+08	6.34532e+08	5.92983e+08	8.68281e+08	7.15255e+08	6.51926e+08	6.90762e+08	4.97207e+08	8.16619e+08	0.153966	0.854771	-0.22639	7.06675e+08	1.30695e+08	5.33559e+07	18.4943	6.04045e+08	9.73541e+07	3.97447e+07	16.117	0.375216	1.1224	1.06319	0.812576
POS472	Acetoacetic acid	0.982	103.038	[M+H]+	C4H6O3	Short-chain keto acids and derivatives	WDJHALXBUFZDSR-UHFFFAOYSA-N	CC(=O)CC(O)=O	C00164	---	HMDB0000060	Organic acids and derivatives	Keto acids and derivatives	4.92073e+08	2.3993e+08	3.84841e+08	4.32403e+08	6.60719e+08	4.70318e+08	4.43927e+08	4.67557e+08	4.32539e+08	7.14978e+08	3.1345e+08	4.19191e+08	0.817581	0.96011	-0.0587278	4.65274e+08	1.3346e+08	5.4485e+07	28.6843	4.46714e+08	1.37989e+08	5.63339e+07	30.8899	0.892538	0.134457	0.163155	0.0874692
POS541	Serine	1.786	106.049	[M+H]+	C3H7NO3	Amino acids and derivatives	MTCFGRXMJLQNBG-REOHCLBHSA-N	C(C(C(=O)O)N)O	C00065	---	HMDB0000187	Organic acids and derivatives	Carboxylic acids and derivatives	1.95557e+08	2.67984e+08	2.17416e+08	2.51599e+08	1.99534e+08	2.27152e+08	2.08924e+08	1.44515e+08	1.77202e+08	2.92898e+08	3.45674e+08	1.75689e+08	0.945392	1.01066	0.0153011	2.2415e+08	7.82566e+07	3.19481e+07	34.9125	2.2654e+08	2.86997e+07	1.17166e+07	12.6687	0.972358	0.0998181	0.893025	0.024388
NEG390	3-Hydroxy-2H-pyran-2-one	7.256	111.006	[M-H]-	C5H4O3	Pyrans	LIPRKYKMVQPYPG-UHFFFAOYSA-N	OC1=CC=COC1=O	---	68130	HMDB0032994	Organoheterocyclic compounds	Pyrans	2.50314e+07	7.64009e+07	5.99479e+07	1.98906e+07	2.34726e+07	2.72002e+07	5.53273e+07	4.24717e+07	4.83531e+07	8.36283e+07	7.32217e+07	4.59854e+07	0.128258	0.664618	-0.589402	5.81646e+07	1.65773e+07	6.76765e+06	28.5006	3.86573e+07	2.35693e+07	9.62213e+06	60.9699	0.350642	1.04851	0.939665	0.891916
POS10278	3-Octadec-9-enoyloxy-4-(trimethylazaniumyl)butanoate	11.259	426.351	[M+H]+	C25H47NO4	Fatty Acyls	IPOLTUVFXFHAHI-UHFFFAOYSA-N	CCCCCCCCC=CCCCCCCCC(=O)OC(CC([O-])=O)C[N+](C)(C)C	---	166951	HMDB0244574	Lipids and lipid-like molecules	Fatty Acyls	1.59544e+08	1.95541e+08	1.71602e+08	1.65301e+08	1.93378e+08	1.86049e+08	6.08414e+07	1.25337e+08	3.95845e+07	9.59506e+07	3.43086e+07	86436127	5.39739e-05	2.42151	1.2759	7.3743e+07	3.52265e+07	1.43812e+07	47.7693	1.78569e+08	1.51648e+07	6.19101e+06	8.4924	0.0211443	1.92982	1.82772	4.26782
POS3465	Prolylvaline	7.151	215.136	[M+H]+	C10H18N2O3	Peptides	GIAZPLMMQOERPN-YUMQZZPRSA-N	CC(C)[C@@H](C(=O)N1CCC[C@H]1C(=O)O)N	---	9837272	HMDB0029135	Organic acids and derivatives	Carboxylic acids and derivatives	8.03142e+08	8.31214e+08	6.5587e+08	7.01902e+08	8.35448e+08	7.00367e+08	9.40802e+08	7.40049e+08	9.02785e+08	7.5413e+08	7.94419e+08	6.88462e+08	0.363365	0.939281	-0.0903709	8.03441e+08	9.84776e+07	4.02033e+07	12.257	7.54657e+08	7.77537e+07	3.17428e+07	10.3032	0.575144	0.751515	0.817113	0.439657
NEG797	6-Oxopurine	2.77	135.028	[M+H]+	C5H2N4O	Purinones	UYLWKSJTHLRFBX-UHFFFAOYSA-N	C1=NC2=NC=NC(=O)C2=N1	C00262	21145765	HMDB0000157	Organoheterocyclic compounds	Imidazopyrimidines	1.26438e+09	1.29719e+09	1.21386e+09	1.28612e+09	1.32518e+09	1.2635e+09	2.19934e+09	1.13747e+09	1.8408e+09	3.30756e+08	3.42293e+08	1.32693e+09	0.806016	1.06585	0.092006	1.19626e+09	7.64262e+08	3.12009e+08	63.8874	1.27504e+09	3.77289e+07	1.54028e+07	2.95904	0.885713	0.0338148	0.275237	0.0936563
POS943	p-Hydroxybenzaldehyde	4.36	123.043	[M+H]+	C7H6O2	Aldehydes	RGHHSNMVTDWUBI-UHFFFAOYSA-N	O=CC1=CC=C(O)C=C1	C00633	126	HMDB0011718	Organic oxygen compounds	Organooxygen compounds	1.2403e+09	1.25619e+09	1.14746e+09	1.22208e+09	1.4949e+09	1.39284e+09	1.41674e+09	1.38118e+09	1.33077e+09	1.46067e+09	1.35019e+09	1.40249e+09	0.10725	0.929482	-0.105502	1.39034e+09	4.6981e+07	1.91799e+07	3.3791	1.2923e+09	1.27336e+08	5.19846e+07	9.85346	0.318171	1.07339	1.06278	0.969601
NEG1245	Calystegine A7	8.191	158.079	[M-H]-	C7H13NO3	Tropane alkaloids	FSMRMYVITPBGGD-UHFFFAOYSA-N	OC1CC(O)C2(O)CCC1N2	---	101409755	HMDB0036384	Alkaloids and derivatives	Tropane alkaloids	2.28564e+08	1.8072e+08	3.66558e+08	2.47618e+08	3.14522e+08	2.01961e+08	3.69611e+08	2.97189e+08	1.73257e+08	2.2463e+08	1.64744e+08	2.32737e+08	0.769208	1.05319	0.0747668	2.43695e+08	7.79677e+07	3.18302e+07	31.994	2.56657e+08	7.07895e+07	2.88997e+07	27.5813	0.86529	0.0119135	0.266313	0.113956
NEG391	Unknown (carbon number 5)	1.503	111.006	[M-H]-	C5H4O3	Unknown	---	---	---	---	---	---	---	2.2357e+09	3.49493e+09	3.61335e+09	3985806385	3.82266e+09	2.57642e+09	3.09105e+09	3.33289e+09	3.1719e+09	4.25361e+09	3.92277e+09	3.58461e+09	0.449819	0.923772	-0.114391	3.55947e+09	4.55063e+08	1.85779e+08	12.7846	3.28814e+09	7.1206e+08	2.90697e+08	21.6554	0.643738	0.58561	0.480074	0.346962
NEG466	Fumaric acid	0.968	115.001	[M-H]-	C4H4O4	Dicarboxylic acids and derivatives	VZCYOOQTPOCHFL-OWOJBTEDSA-N	C(=C/C(=O)O)\C(=O)O	C00122	444972	HMDB0000134	Organic acids and derivatives	Carboxylic acids and derivatives	3.83661e+08	4.698e+08	3.87249e+08	4.41509e+08	4.07183e+08	3.73076e+08	5.68849e+08	3.69859e+08	5.09384e+08	3.32103e+08	3.08329e+08	4.42293e+08	0.804893	0.972997	-0.0394927	4.21803e+08	1.0328e+08	4.21637e+07	24.4853	4.10413e+08	3.78164e+07	1.54385e+07	9.21423	0.8851	0.420456	0.35463	0.094262
NEG2346	4-Methylcatechol 1-sulfate	8.427	202.998	[M-H]-	C7H8O5S	Organic sulfuric acids and derivatives	NCOMUGOPQPRVSE-UHFFFAOYSA-N	CC1=CC(O)=C(OS(O)(=O)=O)C=C1	---	54104170	HMDB0240459	Organic acids and derivatives	Organic sulfuric acids and derivatives	1.21626e+08	1.1919e+08	1.37945e+08	1.52798e+08	1.33613e+08	1.71513e+08	1.31733e+08	1.20595e+08	1.13701e+08	7.54898e+07	7.67172e+07	1.11496e+08	0.020454	1.32864	0.409949	1.04955e+08	2.34371e+07	9.56815e+06	22.3306	1.39447e+08	1.98529e+07	8.10492e+06	14.2369	0.138107	1.3112	1.33658	1.68922
POS1609	Tropic acid	7.214	149.058	[M+H-H2O]+	C9H10O3	Beta hydroxy acids and derivatives	JACRWUWPXAESPB-UHFFFAOYSA-N	C1=CC=C(C=C1)C(CO)C(=O)O	C01456	---	HMDB0062590	Organic acids and derivatives	Hydroxy acids and derivatives	2.11007e+08	2.31454e+08	2.30789e+08	2.02505e+08	2.39004e+08	2.51016e+08	2.4002e+08	2.2754e+08	2.84887e+08	2.14378e+08	2.44791e+08	177445674	0.816244	0.983236	-0.0243909	2.31511e+08	3.55814e+07	1.4526e+07	15.3692	2.27629e+08	1.79357e+07	7.32223e+06	7.87935	0.892538	0.215172	0.801122	0.0881799
POS1639	5-Butyl-2-methylpyridine	13.321	150.126	[M+H]+	C10H15N	Pyridines and derivatives	GSYSNSTWMPZEQK-UHFFFAOYSA-N	CCCCC1=CN=C(C)C=C1	---	69704	HMDB0246758	Organoheterocyclic compounds	Pyridines and derivatives	9.6264e+07	1.04389e+08	1.12524e+08	1.0521e+08	1.08008e+08	1.01793e+08	1.09596e+08	1.26201e+08	7.76258e+07	8.90729e+07	8.58298e+07	9.59546e+07	0.357506	1.07515	0.104534	9.73801e+07	1.77459e+07	7.24472e+06	18.2233	1.04698e+08	5.51608e+06	2.25193e+06	5.26857	0.569322	0.479438	0.741735	0.446716
POS12613	(3E)-7-Hydroxy-3,7-dimethyl-3-octen-1-yl 6-O-(6-deoxy-alpha-L-mannopyranosyl)-beta-D-glucopyranoside	10.555	503.247	[M+Na]+	C22H40O11	Fatty acyl glycosides of mono- and disaccharides	VUGMGEQWBOCMAV-QLEKUEJFSA-N	OC1C(O)C(OCC2OC(OCCC(=CCCC(O)(C)C)C)C(O)C(O)C2O)OC(C)C1O	---	56776227	---	Lipids and lipid-like molecules	Fatty Acyls	2.72731e+07	2.15649e+07	3.27258e+07	3.65753e+07	5.03267e+07	5.24838e+07	7.36375e+06	2.46672e+07	1.53235e+07	9.09525e+06	3.28759e+07	3.05565e+07	0.0317428	1.84306	0.882102	1.99803e+07	1.09496e+07	4.47014e+06	54.8017	3.68249e+07	1.23973e+07	5.06118e+06	33.6655	0.169669	1.45324	1.22732	1.49836
NEG5844	Glutamyltryptophan	7.355	332.121	[M-H]-	C16H19N3O5	Peptides	LLEUXCDZPQOJMY-AAEUAGOBSA-N	N[C@@H](CCC(O)=O)C(=O)N[C@@H](CC1=CNC2=CC=CC=C12)C(O)=O	---	100094	HMDB0028830	Organic acids and derivatives	Carboxylic acids and derivatives	2.28763e+07	2.05953e+07	1.67379e+07	1.19999e+07	1.96923e+07	2.25869e+07	8.34036e+07	1.51248e+07	1.0034e+08	2.22236e+08	1.93914e+08	2.66615e+07	0.0302856	0.17842	-2.48665	1.06947e+08	8.52408e+07	3.47994e+07	79.704	1.90814e+07	4.12296e+06	1.68319e+06	21.6072	0.16531	1.28236	1.29098	1.51876
NEG1084	Xanthine	3.531	151.022	[M-H]-	C5H4N4O2	Xanthines	LRFVTYWOQMYALW-UHFFFAOYSA-N	Oc1nc(O)c2nc[nH]c2n1	C00385	1188	HMDB0000292	Organoheterocyclic compounds	Imidazopyrimidines	1.00226e+09	9.56685e+08	7.6379e+08	1.01167e+09	1.01845e+09	9.66192e+08	7.30376e+08	6.68176e+08	1.49083e+09	1.06714e+09	5.13913e+08	9.41741e+08	0.736691	1.0567	0.0795664	9.02029e+08	3.49373e+08	1.42631e+08	38.7319	9.53174e+08	9.60623e+07	3.92173e+07	10.0782	0.842852	0.239313	0.411613	0.132715
NEG222	1-Chloro-1,2-difluoroethylene	0.777	96.9667	[M-H]-	C2HClF2	Vinyl halides	CJENPNUXCMYXPT-UHFFFAOYSA-N	FC=C(F)Cl	---	9662	HMDB0243843	Organohalogen compounds	Vinyl halides	2.79499e+08	3.33087e+08	3.19793e+08	3.21983e+08	3.43421e+08	2.96032e+08	4.7089e+08	3.40211e+08	3.26254e+08	3.69002e+08	3.4343e+08	2.50626e+08	0.289072	0.901639	-0.149378	3.50069e+08	7.14893e+07	2.91854e+07	20.4215	3.15636e+08	2.37666e+07	9.70269e+06	7.52976	0.510683	0.963146	0.9768	0.538994
NEG1598	3-Methylpimelic acid	8.403	173.078	[M-H]-	C8H14O4	Fatty Acyls	NXDCNRPLRGMKHU-UHFFFAOYSA-N	CC(CCCC(O)=O)CC(O)=O	---	21510350	HMDB0059757	Lipids and lipid-like molecules	Fatty Acyls	1.04778e+08	1.40667e+08	1.38439e+08	1.25499e+08	1.40182e+08	1.54939e+08	1.68608e+08	1.26584e+08	1.29646e+08	6.9966e+07	6.78412e+07	1.46107e+08	0.399157	1.1351	0.182817	1.18125e+08	4.09478e+07	1.67169e+07	34.6647	1.34084e+08	1.71285e+07	6.99269e+06	12.7745	0.607852	0.369931	0.582922	0.398856
NEG3394	Tridecanedioic acid	10.627	243.156	[M-H]-	C13H24O4	Long-chain fatty acids	DXNCZXXFRKPEPY-UHFFFAOYSA-N	C(CCCCCC(=O)O)CCCCCC(=O)O	---	10458	HMDB0002327	Lipids and lipid-like molecules	Fatty Acyls	1.24985e+07	1.30657e+07	1.19295e+07	1.29626e+07	1.23731e+07	1.36232e+07	2.57559e+07	15902935	2.13253e+07	8.0201e+06	6.91618e+06	1.13731e+07	0.503591	0.856195	-0.223989	1.48823e+07	7.53198e+06	3.07492e+06	50.6104	1.27421e+07	597581	243962	4.68981	0.680282	0.685861	0.485066	0.297922
NEG1568	N-Acetylisoleucine	8.319	172.094	[M-H]-	C8H15NO3	Carboxylic acids and derivatives	JDTWZSUNGHMMJM-FSPLSTOPSA-N	CC[C@H](C)[C@H](NC(C)=O)C(O)=O	---	7036275	HMDB0061684	Organic acids and derivatives	Carboxylic acids and derivatives	4.70411e+07	7.23744e+07	4.74204e+07	4.86031e+07	7.63831e+07	5.22434e+07	7.75752e+07	9.7646e+07	5.46528e+07	1.33523e+08	9.44614e+07	5.51912e+07	0.0613966	0.670628	-0.576414	8.55083e+07	2.98898e+07	1.22025e+07	34.9555	5.73443e+07	1.33824e+07	5.46335e+06	23.337	0.240022	1.21001	1.1078	1.21186
NEG1698	Hippuric acid	8.029	178.047	[M-H]-	C9H9NO3	Benzamides	QIAFMBKCNZACKA-UHFFFAOYSA-N	O=C(O)CN=C(O)C=1C=CC=CC1	C01586	464	HMDB0000714	Benzenoids	Benzene and substituted derivatives	8.69796e+09	1.07212e+10	6.86996e+09	9.23992e+09	9.17633e+09	9.19043e+09	6.32477e+09	9.45309e+09	5.47424e+09	6.7089e+09	6.02787e+09	1.00051e+10	0.10617	1.22507	0.292867	7.33233e+09	1.90784e+09	7.78874e+08	26.0196	8.98263e+09	1.24209e+09	5.07081e+08	13.8277	0.316491	1.06693	1.18748	0.973997
POS4088	Lidocaine	7.972	235.178	[M+H]+	C14H22N2O	m-Xylenes	NNJVILVZKWQKPM-UHFFFAOYSA-N	OC(=NC=1C(=CC=CC1C)C)CN(CC)CC	C07073	3676	HMDB0014426	Benzenoids	Benzene and substituted derivatives	5.33938e+07	6.27796e+07	5.40122e+07	5.97218e+07	5.00465e+07	5.99432e+07	9.36318e+07	1.06333e+08	9.24724e+07	6.51126e+07	7.37532e+07	6.5314e+07	0.00489263	0.684425	-0.547036	8.27695e+07	1.71181e+07	6.98842e+06	20.6816	5.66495e+07	4.87892e+06	1.99181e+06	8.61246	0.07453	1.7226	1.64519	2.31046
POS5447	Dibutyl phthalate	12.024	279.156	[M+H]+	C16H22O4	Benzoic acid esters	DOIRQSBPFJWKBE-UHFFFAOYSA-N	CCCCOC(=O)c1ccccc1C(=O)OCCCC	C14214	3026	HMDB0033244	Benzenoids	Benzene and substituted derivatives	7.28833e+08	9.44214e+08	1.02839e+09	9.37676e+08	1.17648e+09	8.48385e+08	9.53595e+08	1.02347e+09	8.49267e+08	8.01281e+08	8.09064e+08	8.92457e+08	0.454874	1.06283	0.0879151	8.88188e+08	8.70914e+07	3.55549e+07	9.80551	9.43996e+08	1.52739e+08	6.23556e+07	16.1801	0.6474	0.324344	0.527363	0.342109
NEG3442	Glycerophosphoglycerol	0.904	245.039	[M-H]-	C6H15O8P	Organic phosphoric acids and derivatives	LLCSXHMJULHSJN-OLQVQODUSA-N	OC[C@H](O)COP(O)(=O)OC[C@H](O)CO	C03274	54575349	HMDB0240316	Organic acids and derivatives	Organic phosphoric acids and derivatives	1.0898e+08	1.47864e+08	1.26241e+08	1.3792e+08	1.59501e+08	1.21323e+08	2.21499e+08	1.58874e+08	1.50217e+08	1.2094e+08	1.19907e+08	1.84397e+08	0.175753	0.83888	-0.253464	1.59306e+08	3.8999e+07	1.59213e+07	24.4806	1.33638e+08	1.84606e+07	7.5365e+06	13.8138	0.397678	1.14301	1.00047	0.755097
NEG117	Monoethyl carbonate	1.682	89.0215	[M-H]-	C3H6O3	Organic carbonic acids and derivatives	CQDGTJPVBWZJAZ-UHFFFAOYSA-N	CCOC(O)=O	---	105349	HMDB0031232	Organic acids and derivatives	Organic carbonic acids and derivatives	5.8444e+10	5.80403e+10	5.10206e+10	6.54505e+10	6.66996e+10	6.69756e+10	1.08044e+11	5.54662e+10	9.87334e+10	4.9259e+10	6.05895e+10	5.15945e+10	0.402037	0.865336	-0.208668	7.06144e+10	2.58433e+10	1.05505e+10	36.5979	6.11051e+10	6.36891e+09	2.6001e+09	10.4229	0.609311	0.755914	0.785008	0.395734
NEG12123	PE 36	11.603	738.502	[M-H]-	C41H74NO8P	Phosphatidylethanolamines	NQIMLWFRWGTTOZ-JAXHXWBXSA-N	CCCCCCCCCCCCCCCC(=O)OCC(COP(O)(=O)OCCN)OC(=O)CCCCCC\C=C/C\C=C/C\C=C/C\C=C/CC	---	138221545	---	Lipids and lipid-like molecules	Glycerophospholipids	7.6171e+06	1.77482e+07	1.44772e+07	6.03705e+06	7.10294e+06	5.94515e+06	2.79676e+07	1.35117e+07	3.62059e+07	1.43321e+07	2.33357e+07	7.862e+06	0.0485684	0.478251	-1.06416	2.05358e+07	1.05553e+07	4.30918e+06	51.3994	9.82128e+06	5.02208e+06	2.05026e+06	51.1347	0.208512	1.35642	1.20485	1.31365
POS4683	4',6-Dihydroxyflavone	9.375	255.062	[M+H]+	C15H10O4	Flavones	FFULTBKXWHYHFQ-UHFFFAOYSA-N	O=C1C=C(OC2=CC=C(O)C=C12)C=3C=CC(O)=CC3	C14344	182362	---	Phenylpropanoids and polyketides	Flavonoids	1.65249e+07	1.82105e+07	1.64146e+07	1.7622e+07	1.36506e+07	15323656	4.21948e+07	1.55237e+07	4.67294e+07	4.75878e+06	4.5393e+06	1.29584e+07	0.542066	0.771452	-0.374352	2.11174e+07	1.86576e+07	7.61693e+06	88.3518	1.62911e+07	1.63913e+06	669171	10.0615	0.709029	0.608846	0.540989	0.265948
POS1101	L-trans-4-Methyl-2-pyrrolidinecarboxylic acid	1.549	130.085	[M+H]+	C6H11NO2	Carboxylic acids and derivatives	KKJQZEWNZXRJFG-UHFFFAOYSA-N	CC1CNC(C1)C(O)=O	---	352051	HMDB0029435	Organic acids and derivatives	Carboxylic acids and derivatives	9.89465e+08	7.86331e+08	6.36283e+08	3.93051e+08	1.0527e+09	6.93653e+08	4.9914e+08	2.82885e+08	4.32814e+08	3.31865e+08	2.90905e+08	5.9644e+08	0.0100688	1.86992	0.90298	4.05675e+08	1.26143e+08	5.14978e+07	31.0947	7.58581e+08	2.42227e+08	9.88888e+07	31.9316	0.101796	1.55381	1.47013	1.99702
NEG250	Succinic anhydride	13.962	99.0056	[M-H2O-H]-	C4H4O3	Carboxylic acids and derivatives	RINCXYDBBGOEEQ-UHFFFAOYSA-N	O=C1CCC(=O)O1	C19524	7922	HMDB0032523	Organic acids and derivatives	Carboxylic acids and derivatives	3.44282e+07	2.68944e+07	4.65426e+07	3.97808e+07	6.82159e+07	28682506	7.88025e+07	3.24029e+07	5.32228e+07	5.41412e+07	3.59954e+07	2.70034e+07	0.551086	0.868509	-0.203388	4.6928e+07	1.91579e+07	7.82119e+06	40.824	4.07574e+07	1.52738e+07	6.23548e+06	37.4748	0.714269	0.609449	0.871731	0.258781
POS9987	3-Hydroxyhexadecanoylcarnitine	10.847	416.333	[M+CH3OH+H]+	C23H45NO5	Fatty Acyls	XKAZIAFZAQAHHG-BPGUCPLFSA-N	CCCCCCCCCCCCCC(O)CC(=O)O[C@H](CC([O-])=O)C[N+](C)(C)C	---	126456228	HMDB0013336	Lipids and lipid-like molecules	Fatty Acyls	4.71388e+07	4.50944e+07	4.40382e+07	5.02472e+07	5.02731e+07	4.42424e+07	4.09438e+07	5.4489e+07	3.58016e+07	7.8009e+07	6.1653e+07	3.61275e+07	0.547114	0.91535	-0.127605	5.11706e+07	1.67826e+07	6.85148e+06	32.7974	4.6839e+07	2.86808e+06	1.17089e+06	6.12327	0.713222	0.333895	0.449031	0.261922
POS8276	2-Hydroxylauroylcarnitine	9.846	360.269	[M+H]+	C19H37NO5	Fatty Acyls	PBBJEGGNZPXIGJ-UHFFFAOYSA-N	CCCCCCCCCCC(O)C(=O)OC(CC([O-])=O)C[N+](C)(C)C	---	53481640	HMDB0013164	Lipids and lipid-like molecules	Fatty Acyls	4.75149e+07	3.61003e+07	4.68404e+07	4.29257e+07	5.36625e+07	4.27517e+07	8.25973e+07	4.39048e+07	7.8575e+07	1.63699e+07	1.81158e+07	4.03225e+07	0.890621	0.96395	-0.0529694	4.66476e+07	2.8601e+07	1.16763e+07	61.3129	4.49659e+07	5.88738e+06	2.40351e+06	13.093	0.942338	0.279322	0.295419	0.0503071
NEG5495	Mycophenolic acid	10.206	319.117	[M-H]-	C17H20O6	Phthalides	HPNSFSBZBAHARI-RUDMXATFSA-N	O=C1OCC2=C1C(O)=C(C(OC)=C2C)CC=C(C)CCC(=O)O	C20380	446541	HMDB0015159	Organoheterocyclic compounds	Isocoumarans	1.26983e+09	7.40427e+08	6.608e+08	1.00237e+09	1.37303e+09	8.08007e+08	8.2035e+08	1.16965e+09	7.00014e+08	8.92759e+08	1.40302e+09	6.22779e+08	0.814635	1.04384	0.0619015	9.34763e+08	2.97234e+08	1.21345e+08	31.7977	9.75744e+08	2.92482e+08	1.19405e+08	29.9753	0.892057	0.301286	0.199546	0.0890368
NEG1896	Azelaic acid	8.957	187.094	[M-H]-	C9H16O4	Medium-chain fatty acids	BDJRBEYXGGNYIS-UHFFFAOYSA-N	O=C(O)CCCCCCCC(=O)O	C08261	2266	HMDB0000784	Lipids and lipid-like molecules	Fatty Acyls	2.6316e+08	2.19005e+08	2.47261e+08	2.61175e+08	2.77867e+08	2.33464e+08	1.91405e+08	235506398	1.78712e+08	6.68751e+07	7.86574e+07	2.61647e+08	0.0370863	1.48295	0.568466	1.688e+08	8.02419e+07	3.27586e+07	47.5366	2.50322e+08	2.15206e+07	8.78574e+06	8.59716	0.183906	1.26051	1.25718	1.43079
NEG993	DL-Glutamine	8.958	145.062	[M-H]-	C5H10N2O3	Amino acids and derivatives	ZDXPYRJPNDTMRX-UHFFFAOYSA-N	C(CC(=O)N)C(C(=O)O)N	C00064	---	HMDB0000641	Organic acids and derivatives	Carboxylic acids and derivatives	4.87119e+07	4.55454e+07	5.24169e+07	5.27138e+07	4.23445e+07	4.53888e+07	7.63984e+06	2.67992e+07	8.8913e+06	1.69067e+08	1.60281e+08	4.7924e+07	0.483412	0.682643	-0.550796	7.01004e+07	7.4755e+07	3.05186e+07	106.64	4.78536e+07	4.16975e+06	1.70229e+06	8.71356	0.665552	0.327818	0.529948	0.315682
POS1092	3-Methylene-indolenine	7.406	130.064	[M+CH3OH+H]+	C9H7N	Indoles and derivatives	BCNUXXXHEIUHJB-UHFFFAOYSA-N	C=C1C=NC2=CC=CC=C12	---	170404	HMDB0011664	Organoheterocyclic compounds	Indoles and derivatives	1.72878e+08	1.7931e+08	1.65579e+08	1.91697e+08	1.68736e+08	1.62957e+08	7.25064e+07	1.62656e+08	3.95664e+08	1.67271e+08	1.90061e+08	1.5482e+08	0.710357	0.910916	-0.13461	1.90496e+08	1.08262e+08	4.41976e+07	56.8313	1.73526e+08	1.06004e+07	4.3276e+06	6.10882	0.828838	0.16976	0.28301	0.148523
POS1261	2-Aminopurine	7.43	136.06	[M+H-H2O]+	C5H5N5	Imidazopyrimidines	MWBWWFOAEOYUST-UHFFFAOYSA-N	N=C1NC=C2N=CN=C2N1	---	9955	HMDB0245025	Organoheterocyclic compounds	Imidazopyrimidines	2.26074e+07	6.08972e+07	2.09592e+07	4.45817e+07	6.6472e+07	3.62371e+07	6.75345e+07	1.23111e+08	3.73086e+07	1.35346e+08	4.26615e+08	2.42641e+07	0.158247	0.309213	-1.69333	1.35697e+08	1.49356e+08	6.09742e+07	110.066	4.19591e+07	1.90506e+07	7.77739e+06	45.4028	0.377791	0.826044	0.868828	0.800663
NEG119	Methoxyacetic acid	0.64	89.0215	[M-H]-	C3H6O3	Carboxylic acids and derivatives	RMIODHQZRUFFFF-UHFFFAOYSA-N	COCC(O)=O	---	12251	HMDB0041929	Organic acids and derivatives	Carboxylic acids and derivatives	2.69819e+09	4.74688e+09	2.08772e+09	2.86462e+09	2.0445e+09	4.1754e+09	2.58926e+09	2.50521e+09	2.40748e+09	2.00938e+09	3.47713e+09	3.99797e+09	0.63086	1.09601	0.132262	2.83107e+09	7.48105e+08	3.05413e+08	26.4248	3.10288e+09	1.11573e+09	4.55496e+08	35.9579	0.770505	0.371694	0.418824	0.200067
NEG504	(3R,4R)-3,4-dihydroxyoxolan-2-one	10.311	117.016	[M-H]-	C4H6O4	Gamma butyrolactones	SGMJBNSHAZVGMC-PWNYCUMCSA-N	O=C1OCC(O)C1O	---	5325915	HMDB0000349	Organoheterocyclic compounds	Lactones	5.00235e+07	7.18546e+07	8.70612e+07	7.39411e+07	1.10433e+08	7.21551e+07	7.17165e+07	1.70667e+08	1.18414e+08	8.6003e+07	5.84662e+07	8.34418e+07	0.293824	0.790661	-0.33887	9.8118e+07	4.07596e+07	1.664e+07	41.5414	7.7578e+07	2.002e+07	8.17315e+06	25.8063	0.514355	0.774271	1.14859	0.531912
POS558	Unknown (carbon number 7)	7.215	107.048	[M+H]+	C7H6O	Unknown	---	---	---	---	---	---	---	2.49437e+08	2.71253e+08	2.51153e+08	2.05285e+08	2.61499e+08	2.91707e+08	2.835e+08	2.58336e+08	3.52011e+08	2.43147e+08	2.91497e+08	1.98542e+08	0.519646	0.940567	-0.0883975	2.71172e+08	5.16243e+07	2.10755e+07	19.0375	2.55056e+08	2.8883e+07	1.17914e+07	11.3242	0.69242	0.467741	0.752624	0.284292
NEG725	2-Hydroxy-4-oxopentanoic acid	13.567	131.031	[M-H]-	C5H8O4	Keto acids and derivatives	QTSNVMMGKAPSRT-UHFFFAOYSA-N	CC(=O)CC(O)C(O)=O	---	10103208	HMDB0040531	Organic acids and derivatives	Keto acids and derivatives	8.45513e+07	8.25628e+07	6.49253e+07	8.23702e+07	1.71929e+08	8.46334e+07	1.07327e+08	1.11564e+08	1.06002e+08	4.72243e+07	1.48331e+08	1.57546e+08	0.443511	0.842149	-0.247852	1.12999e+08	3.90955e+07	1.59607e+07	34.5981	9.5162e+07	3.8349e+07	1.56559e+07	40.2987	0.641128	0.48518	0.901634	0.353095
NEG4867	(3R,4R)-3,4-bis[(3-hydroxyphenyl)methyl]oxolan-2-one	10.092	297.108	[M-H]-	C18H18O4	9,9'-epoxylignans	HVDGDHBAMCBBLR-WMLDXEAASA-N	O=C1OCC(CC=2C=CC=C(O)C2)C1CC=3C=CC=C(O)C3	C18165	---	HMDB0006101	Lignans, neolignans and related compounds	Furanoid lignans	3.26278e+07	2.64398e+07	1.99039e+07	3.10443e+07	3.10535e+07	2.69598e+07	61523459	2.68503e+07	5.47602e+07	1.01542e+07	1.15638e+07	2.26175e+07	0.730258	0.896302	-0.157944	3.12449e+07	2.18891e+07	8.93619e+06	70.0566	2.80049e+07	4.67055e+06	1.90674e+06	16.6776	0.83894	0.428192	0.420424	0.136523
NEG72	Acetoacetaldehyde	1.502	85.0266	[M-H2O-H]-	C4H6O2	Organooxygen compounds	PKQIDSVLSKFZQC-UHFFFAOYSA-N	CC(=O)CC=O	---	4686860	HMDB0247909	Organic oxygen compounds	Organooxygen compounds	1.94788e+08	3.50472e+08	3.53934e+08	4.09029e+08	3.74892e+08	3.60703e+08	2.81037e+08	3.26538e+08	3.12558e+08	3.66625e+08	3.68122e+08	3.57068e+08	0.877539	1.01584	0.0226734	3.35325e+08	3.48448e+07	1.42253e+07	10.3914	3.40636e+08	7.45639e+07	3.04406e+07	21.8896	0.937479	0.0514502	0.115716	0.0567334
NEG684	Mesaconic acid	3.182	129.016	[M-H]-	C5H6O4	Branched fatty acids	HNEGQIOMVPPMNR-NSCUHMNNSA-N	C\C(=C/C(O)=O)C(O)=O	C01732	638129	HMDB0000749	Lipids and lipid-like molecules	Fatty Acyls	1.41396e+09	1.46686e+09	1.46531e+09	9.30238e+08	1.80712e+09	1.03079e+09	4.83911e+08	4.02662e+08	7.27141e+08	1.69729e+09	1.57373e+09	7.38229e+08	0.145535	1.44306	0.529135	9.3716e+08	5.58178e+08	2.27875e+08	59.5607	1.35238e+09	3.2189e+08	1.31411e+08	23.8017	0.366906	1.07764	1.27137	0.837032
POS3439	N,N-Dimethyl-1-dodecanamine	10.502	214.25	[M+H]+	C14H31N	Tertiary amines	YWFWDNVOPHGWMX-UHFFFAOYSA-N	CCCCCCCCCCCCN(C)C	---	8168	HMDB0255262	Organic nitrogen compounds	Organonitrogen compounds	2.69534e+07	2.66222e+07	2.78725e+07	3.42523e+07	3.67679e+07	2.12604e+07	6.57635e+07	6.11218e+07	8.306e+07	2.34031e+07	2.25214e+07	2.85163e+07	0.118883	0.61089	-0.711015	4.73977e+07	2.58787e+07	1.05649e+07	54.599	2.89548e+07	5.63792e+06	2.30167e+06	19.4715	0.334451	1.17718	0.975845	0.924881
POS9952	(1S,2R,4aR,8aR)-1-Acetoxy-7-isopropylidene-1,4a-dimethyl-6-oxodecahydro-2-naphthalenyl 2,3-dimethyl-2-oxiranecarboxylate	11.339	415.207	[M+Na]+	C22H32O6	Sesquiterpenoids	APZBLWQCTHVAMR-XRZTVBGOSA-N	CC1OC1(C)C(=O)O[C@@H]2CC[C@]3(C)CC(=O)C(C[C@H]3[C@]2(C)OC(C)=O)=C(C)C	---	14414238	---	Lipids and lipid-like molecules	Prenol lipids	7.29125e+07	8.41348e+07	7.29605e+07	7.44519e+07	6.86587e+07	6.99283e+07	7.3226e+08	2.00847e+08	1.02587e+08	5.67918e+07	4.22835e+07	8.39887e+07	0.260028	0.363523	-1.45988	2.03126e+08	2.65169e+08	1.08255e+08	130.544	7.38411e+07	5.47975e+06	2.2371e+06	7.421	0.495096	1.00182	0.737901	0.58498
POS4030	Sclareolide	11.27	233.187	[M+H-H2O]+	C16H26O2	Naphthofurans	IMKJGXCIJJXALX-SHUKQUCYSA-N	CC1(C)CCCC2(C)C1CCC1(C)OC(=O)CC12	---	929262	HMDB0035293	Organoheterocyclic compounds	Naphthofurans	5.28008e+07	5.10509e+07	4.93604e+07	4.8046e+07	4.81461e+07	5.13533e+07	7.70775e+07	3.98728e+07	8.31703e+07	1.76167e+07	1.66708e+07	3.31763e+07	0.651156	1.12397	0.168606	4.45974e+07	2.89946e+07	1.1837e+07	65.0142	5.01263e+07	1.91565e+06	782059	3.82164	0.78429	0.138618	0.620041	0.186315
NEG3380	Pseudouridine	2.009	243.058	[M-H]-	C9H12N2O6	Nucleoside and nucleotide analogues	PTJWIQPHWPFNBW-GBNDHIKLSA-N	OC1=NC=C(C(O)=N1)C2OC(CO)C(O)C2O	C02067	15047	HMDB0000767	Nucleosides, nucleotides, and analogues	Nucleoside and nucleotide analogues	3.77839e+07	4.20595e+07	2.75199e+07	2.56817e+07	4.46229e+07	2.47288e+07	2.22101e+07	5.5305e+07	1.55961e+07	4.74863e+06	5.27882e+06	4.38298e+07	0.340466	1.37714	0.46168	2.44947e+07	2.08167e+07	8.49839e+06	84.9845	3.37328e+07	8.81852e+06	3.60015e+06	26.1423	0.559236	0.619421	1.14306	0.467926
NEG6373	Prostaglandin E1	9.001	353.228	[M-H]-	C20H34O5	Prostaglandins and related compounds	GMVPRGQOIOIIMI-UHFFFAOYNA-N	O=C(O)CCCCCCC1C(=O)CC(O)C1C=CC(O)CCCCC	C04741	---	HMDB0001442	Lipids and lipid-like molecules	Fatty Acyls	1.53595e+08	1.53419e+08	1.43733e+08	1.46456e+08	1.36026e+08	1.28068e+08	2.23244e+08	1.39834e+08	1.36968e+08	5.82522e+07	4.34046e+07	1.62313e+08	0.571071	1.12733	0.172908	1.27336e+08	6.70639e+07	2.73787e+07	52.6668	1.4355e+08	1.00308e+07	4.09505e+06	6.98768	0.731431	0.185524	0.432981	0.24331
POS6018	gamma-Glutamylphenylalanine	7.495	295.126	[M+H]+	C14H18N2O5	Peptides	XHHOHZPNYFQJKL-QWRGUYRKSA-N	O=C(O)[C@H](CC1=CC=CC=C1)NC(CC[C@H](N)C(O)=O)=O	---	111299	HMDB0000594	Organic acids and derivatives	Carboxylic acids and derivatives	6.47545e+08	6.95387e+08	6.50552e+08	8.05192e+08	7.26304e+08	5.6553e+08	3.975e+08	6.61656e+08	3.51749e+08	9.00625e+08	9.01273e+08	5.87304e+08	0.646368	1.07642	0.106241	6.33351e+08	2.37093e+08	9.67927e+07	37.4346	6.81752e+08	8.13134e+07	3.3196e+07	11.9271	0.780924	0.447012	0.330155	0.18952
NEG423	Trifluoroacetic acid	1.235	112.982	[M-H]-	C2HF3O2	Alpha-halocarboxylic acids	DTQVDTLACAAQTR-UHFFFAOYSA-N	C(=O)(C(F)(F)F)O	---	6422	HMDB0014118	Organic acids and derivatives	Carboxylic acids and derivatives	3.80069e+09	6.03298e+09	5.35929e+09	9.50543e+09	5.86187e+09	4.47256e+09	9.9266e+09	6.65452e+09	1.30014e+10	6.95286e+09	4.95497e+09	6.98233e+09	0.149178	0.722733	-0.468464	8.07878e+09	2.89493e+09	1.18185e+09	35.8338	5.8388e+09	1.9866e+09	8.11024e+08	34.024	0.369473	1.13091	0.890233	0.826294
POS8780	Riboflavin	7.602	377.141	[M+H]+	C17H20N4O6	Flavins	AUNGANRZJHBGPY-SCRDCRAPSA-N	CC1=CC2=C(C=C1C)N(C3=NC(=O)NC(=O)C3=N2)C[C@@H]([C@@H]([C@@H](CO)O)O)O	C00255	493570	HMDB0000244	Organoheterocyclic compounds	Pteridines and derivatives	8.54333e+07	7.11049e+07	6.89073e+07	7.75773e+07	7.22987e+07	6.42988e+07	6.57562e+07	6.3757e+07	7.26782e+07	6.07756e+07	7.56341e+07	5.83891e+07	0.112167	1.10738	0.147155	6.6165e+07	6.74629e+06	2.75416e+06	10.1962	7.32701e+07	7.37083e+06	3.00913e+06	10.0598	0.323098	1.14176	1.25502	0.950135
NEG1998	N-Acetylmethionine, DL-	7.65	190.05	[M-H]-	C7H13NO3S	Amino acids and derivatives	XUYPXLNMDZIRQH-UHFFFAOYSA-N	CSCCC(N=C(C)O)C(=O)O	---	6180	---	Organic acids and derivatives	Carboxylic acids and derivatives	3.77021e+07	4.08473e+07	4.4944e+07	3.88227e+07	2.23521e+07	5.54945e+07	5.17566e+07	5.21878e+07	4.56395e+07	5.1902e+07	6.06039e+07	4.35454e+07	0.0557118	0.785783	-0.347798	5.09392e+07	5.98858e+06	2.44483e+06	11.7563	4.00271e+07	1.08014e+07	4.40965e+06	26.9852	0.227954	1.17783	1.13949	1.25405
POS5570	1-Methyladenosine	4.609	282.117	[M+H]+	C11H15N5O4	Purine nucleosides	GFYLSDSUCHVORB-IOSLPCCCSA-N	N=C1C=2N=CN(C2N=CN1C)C3OC(CO)C(O)C3O	C02494	27476	HMDB0003331	Nucleosides, nucleotides, and analogues	Purine nucleosides	4.43794e+08	4.98376e+08	4.94008e+08	6.62193e+08	6.05417e+08	5.04978e+08	4.62308e+08	6.3503e+08	4.6556e+08	3.02107e+08	6.65533e+08	3.6119e+08	0.454127	1.10964	0.150086	4.81955e+08	1.44719e+08	5.90811e+07	30.0274	5.34794e+08	8.17041e+07	3.33556e+07	15.2777	0.64735	0.509778	0.475185	0.342822
NEG835	3-Hydroxybenzoic acid	9.574	137.021	[M-H]-	C7H6O3	Hydroxybenzoic acid derivatives	IJFXRHURBJZNAO-UHFFFAOYSA-N	C1=CC(=CC(=C1)O)C(=O)O	C00587	---	HMDB0002466	Benzenoids	Benzene and substituted derivatives	1.28441e+08	1.07699e+08	9.29254e+07	1.14667e+08	1.04108e+08	9.94059e+07	1.40617e+08	9.02737e+07	1.22839e+08	7.17218e+07	8.88479e+07	1.08297e+08	0.727842	1.03959	0.0560159	1.03766e+08	2.51943e+07	1.02855e+07	24.2799	1.07874e+08	1.24782e+07	5.09421e+06	11.5673	0.83872	0.127957	0.388196	0.137963
NEG6371	Alprostadil	10.175	353.227	[M-H]-	C20H34O5	Prostaglandins and related compounds	GMVPRGQOIOIIMI-DWKJAMRDSA-N	O=C(O)CCCCCCC1C(=O)CC(O)C1C=CC(O)CCCCC	C04741	5280723	HMDB0001442	Lipids and lipid-like molecules	Fatty Acyls	2.40394e+10	2.70427e+10	23644714695	3.04118e+10	2.77314e+10	2.66297e+10	32273733826	2.64351e+10	2.47283e+10	2.22783e+10	2.15237e+10	2.5288e+10	0.548094	1.04571	0.0644891	2.54212e+10	3.83541e+09	1.5658e+09	15.0874	2.65833e+10	2.50182e+09	1.02136e+09	9.41126	0.713341	0.157678	0.492288	0.261145
POS10222	(2E,4E)-Octadeca-2,4-dienoylcarnitine	11.086	424.338	[M+H]+	C25H45NO4	Fatty Acyls	FUDZPSAPZLYOMT-UHFFFAOYSA-N	CCCCCCCCCCCCCC=CC=CC(=O)OC(CC([O-])=O)C[N+](C)(C)C	---	87076356	HMDB0241541	Lipids and lipid-like molecules	Fatty Acyls	1.27795e+08	1.35713e+08	1.62762e+08	1.16751e+08	1.63861e+08	1.39202e+08	3.26981e+07	9.92448e+07	5.01169e+07	1.2474e+07	8.10952e+06	6.3056e+07	0.000122484	3.18437	1.67101	4.42832e+07	3.42398e+07	1.39783e+07	77.3199	1.41014e+08	1.89197e+07	7.72394e+06	13.4169	0.0338425	1.89559	1.77225	3.91192
POS1068	5,5-Dimethylhydantoin	5.935	129.064	[M+H]+	C5H8N2O2	Imidazolidinones	YIROYDNZEPTFOL-UHFFFAOYSA-N	OC=1N=C(O)C(N1)(C)C	---	6491	---	Organoheterocyclic compounds	Azolidines	9.82441e+09	2.05124e+10	9.03256e+09	1.9455e+10	1.31491e+10	1.33711e+10	1.6114e+10	1.59033e+10	3.50805e+10	7.2325e+09	1.22608e+10	1.24443e+10	0.615431	0.861759	-0.214644	1.65059e+10	9.65451e+09	3.94144e+09	58.4912	1.42241e+10	4.79787e+09	1.95872e+09	33.7306	0.761153	0.44498	0.34425	0.21082
NEG1314	2-Hydroxy-2-ethylsuccinic acid	7.275	161.042	[M-H]-	C6H10O5	Fatty Acyls	YVYGHRNLPUMVBU-UHFFFAOYSA-N	CCC(O)(CC(O)=O)C(O)=O	C02488	439736	HMDB0059758	Lipids and lipid-like molecules	Fatty Acyls	1.83625e+08	154811505	1.95967e+08	2.98955e+08	3.81367e+08	3.3283e+08	4.48939e+08	3.80299e+08	1.60583e+08	1.13198e+08	9.38396e+07	3.89777e+08	0.93245	0.975369	-0.0359806	2.64439e+08	1.58706e+08	6.47913e+07	60.0159	2.57926e+08	9.22213e+07	3.76492e+07	35.755	0.970928	0.21173	0.728492	0.0303744
POS4867	Spectral Match to Lys-Leu from NIST14	3.811	260.193	[M+H]+	C12H25N3O3	Peptides	ATIPDCIQTUXABX-UWVGGRQHSA-N	CC(C)C[C@@H](C(=O)O)NC(=O)[C@H](CCCCN)N	---	7016103	HMDB0028955	Organic acids and derivatives	Carboxylic acids and derivatives	3.86375e+08	710171621	6.06783e+08	5.95833e+08	5.49363e+08	6.31924e+08	5.77858e+08	6.01874e+08	8.7249e+08	1.15953e+09	1.03209e+09	7.26303e+08	0.0410682	0.700273	-0.514012	8.28356e+08	2.35621e+08	9.61917e+07	28.4444	5.80075e+08	1.08663e+08	4.43614e+07	18.7325	0.195012	1.22843	1.18283	1.38649
NEG2076	Aminohippuric acid	7.556	193.058	[M-H]-	C9H10N2O3	Benzamides	HSMNQINEKMPTIC-UHFFFAOYSA-N	C1=CC(=CC=C1C(=O)NCC(=O)O)N	---	2148	HMDB0001867	Benzenoids	Benzene and substituted derivatives	9.85087e+07	8.14428e+07	6.42807e+07	8.29789e+07	9.75727e+07	1.24903e+08	2.49748e+08	8.84575e+07	2.64691e+08	1.58182e+08	1.61828e+08	8.60309e+07	0.0393718	0.544817	-0.876156	1.68156e+08	7.64358e+07	3.12048e+07	45.4552	9.16144e+07	2.05733e+07	8.399e+06	22.4564	0.189833	1.38088	1.27808	1.40481
NEG683	Gamma-delta-Dioxovaleric acid	7.291	129.016	[M-H]-	C5H6O4	Keto acids and derivatives	YHUFRVYVNKGICT-UHFFFAOYSA-N	OC(=O)CCC(=O)C=O	C02800	119412	HMDB0013233	Organic acids and derivatives	Keto acids and derivatives	4.57903e+07	1.41936e+08	2.33921e+08	1.66849e+08	1.25866e+08	1.08832e+08	2.71562e+08	1.72763e+08	2.14721e+08	1.2205e+08	8.17869e+07	1.4604e+08	0.430027	0.815915	-0.293509	1.68154e+08	6.77597e+07	2.76628e+07	40.2963	1.37199e+08	6.25228e+07	2.55248e+07	45.5708	0.629351	0.82026	0.565213	0.366505
POS5111	Inosine	7.087	269.085	[M+H]+	C10H12N4O5	Purine nucleosides	UGQMRVRMYYASKQ-KQYNXXCUSA-N	OC[C@H]1O[C@H]([C@H](O)[C@@H]1O)N1C=NC2=C1N=CN=C2O	C00294	135398641	HMDB0000195	Nucleosides, nucleotides, and analogues	Purine nucleosides	4.28825e+09	3.92379e+09	4.14959e+09	4.96162e+09	3.90063e+09	4.27e+09	5.18306e+09	3.81717e+09	5.37784e+09	1.40003e+09	1.56271e+09	4.14612e+09	0.378351	1.18648	0.246692	3.58115e+09	1.73208e+09	7.07118e+08	48.3665	4.24898e+09	3.86474e+08	1.57777e+08	9.09568	0.590114	0.453543	0.576761	0.422105
NEG987	2,2-Dimethylsuccinic acid	4.793	145.047	[M-H2O-H]-	C6H10O4	Fatty Acyls	GOHPTLYPQCTZSE-UHFFFAOYSA-N	CC(C)(CC(O)=O)C(O)=O	---	11701	HMDB0002074	Lipids and lipid-like molecules	Fatty Acyls	1.23956e+08	1.14415e+08	7.76524e+07	3.83144e+07	5.96965e+07	8.01855e+07	1.85949e+08	1.06811e+08	1.15171e+08	8.14224e+07	4.19709e+07	4.33478e+07	0.612345	0.860003	-0.217587	9.57788e+07	5.38124e+07	2.19688e+07	56.1841	8.23701e+07	3.23677e+07	1.32141e+07	39.2954	0.759474	0.520832	0.513851	0.213004
NEG6375	Prostaglandin F2b	9.953	353.229	[M-H]-	C20H34O5	Fatty Acyls	PXGPLTODNUVGFL-JZFBHDEDSA-N	CCCCC[C@H](O)\C=C\[C@H]1[C@H](O)C[C@@H](O)[C@@H]1C\C=C/CCCC(O)=O	C02314	5280506	HMDB0001483	Lipids and lipid-like molecules	Fatty Acyls	9.4532e+08	7.89313e+08	7.19454e+08	7.41718e+08	1.07381e+09	1.06598e+09	8.0504e+08	1.03336e+09	9.72026e+08	7.60417e+08	7.88763e+08	8.81229e+08	0.846281	1.01808	0.0258502	8.73473e+08	1.09524e+08	4.47132e+07	12.539	8.89265e+08	1.60637e+08	6.55797e+07	18.064	0.914567	0.22169	0.580615	0.0724856
POS7498	Eicosanoids_12,13diHOME_C18H34O4	10.95	337.232	[M+Na]+	C18H34O4	---	---	n/a	---	---	---	---	---	3.02279e+09	2.22654e+09	2.63353e+09	2.14299e+09	2.56707e+09	2.81714e+09	9.12629e+08	1.85662e+09	8.12927e+08	2.59986e+09	2.53103e+09	2.02752e+09	0.0474526	1.43475	0.5208	1.7901e+09	7.73344e+08	3.15716e+08	43.2012	2.56834e+09	3.37766e+08	1.37892e+08	13.1511	0.205807	1.45814	1.1821	1.32374
NEG298	Gamma-aminobutyric acid	0.879	102.053	[M-H]-	C4H9NO2	Amino acids and derivatives	BTCSSZJGUNDROE-UHFFFAOYSA-N	O=C(O)CCCN	C00334	119;6992099	HMDB0000112	Organic acids and derivatives	Carboxylic acids and derivatives	2.39596e+08	2.76142e+08	2.80166e+08	2.73247e+08	3.02946e+08	2.74468e+08	3.08314e+08	3.00587e+08	2.70417e+08	2.57414e+08	2.26554e+08	3.0684e+08	0.808283	0.985893	-0.0204975	2.78354e+08	3.2827e+07	1.34016e+07	11.7932	2.74428e+08	2.03166e+07	8.2942e+06	7.40325	0.887338	0.39414	0.734486	0.0924366
NEG2993	Acetaminophen sulfate ester	7.651	230.009	[M-H]-	C8H9NO5S	Phenylsulfates	IGTYILLPRJOVFY-UHFFFAOYSA-N	O=S(=O)(O)OC1=CC=C(N=C(O)C)C=C1	---	83939	HMDB0059911	Organic acids and derivatives	Organic sulfuric acids and derivatives	8.89415e+07	1.01547e+08	1.22589e+08	8.56604e+07	7.39254e+07	1.4395e+08	5.88906e+07	1.16195e+08	6.52301e+07	151257909	1.51622e+08	1.06629e+08	0.783067	0.948892	-0.0756845	1.08304e+08	4.02084e+07	1.6415e+07	37.1255	1.02769e+08	2.61e+07	1.06553e+07	25.3968	0.8748	0.0194725	0.313109	0.106201
NEG2329	N-Lactoylleucine	8.397	202.105	[M-H]-	C9H17NO4	Carboxylic acids and derivatives	BUMIGZVUJKNXCO-BQBZGAKWSA-N	CC(C)C[C@H](NC(=O)[C@H](C)O)C(O)=O	---	57329455	HMDB0062176	Organic acids and derivatives	Carboxylic acids and derivatives	8.019e+07	1.07356e+08	9.8946e+07	9.61793e+07	1.06508e+08	1.10387e+08	2.8263e+08	8.67385e+07	1.92755e+08	1.65324e+08	1.45747e+08	1.16312e+08	0.0447347	0.605924	-0.722792	1.64918e+08	6.85177e+07	2.79722e+07	41.5465	9.99276e+07	1.10676e+07	4.51833e+06	11.0756	0.198754	1.45082	1.26519	1.34936
NEG5202	Indoxyl glucuronide	8.473	308.073	[M-H]-	C14H15NO7	Sugar acids and derivatives	KUYNOZVWCFXSNE-BYNIDDHOSA-N	O=C(O)C1OC(OC2=CNC=3C=CC=CC23)C(O)C(O)C1O	---	2733785	HMDB0010319	Organic oxygen compounds	Organooxygen compounds	4.02368e+07	4.02325e+07	4.23788e+07	4.90813e+07	4.90598e+07	5.2771e+07	3.76862e+07	4.43228e+07	3.2623e+07	5.82482e+07	5.41964e+07	4.46509e+07	0.941609	1.00748	0.0107518	4.52879e+07	9.66283e+06	3.94483e+06	21.3364	4.56267e+07	5.35646e+06	2.18677e+06	11.7398	0.972004	0.171742	0.130958	0.0261294
NEG3988	Dodecyl sulfate	10.473	265.144	[M-H]-	C12H26O4S	Sulfuric acid monoesters	MOTZDAYCYVMXPC-UHFFFAOYSA-N	OS(=O)(=O)OCCCCCCCCCCCC	---	8778	---	Organic acids and derivatives	Organic sulfuric acids and derivatives	2.88558e+07	3.52313e+08	1.04465e+08	6.57621e+07	6.03056e+07	5.38266e+07	1.74703e+08	1.26706e+08	6.99981e+07	9.58793e+07	8.41279e+07	8.8033e+07	0.934683	1.04079	0.0576729	1.06575e+08	3.83319e+07	1.56489e+07	35.9672	1.10921e+08	1.20754e+08	4.92976e+07	108.864	0.970928	0.135137	0.24498	0.0293356
NEG4485	beta-D-Glucopyranosiduronic acid, 4-methylphenyl	8.261	283.077	[M-H]-	C13H16O7	Glycosyl compounds	JPAUCQAJHLSMQW-XPORZQOISA-N	O=C(O)C1OC(OC2=CC=C(C=C2)C)C(O)C(O)C1O	---	154035	HMDB0011686	Organic oxygen compounds	Organooxygen compounds	2.69309e+07	3.13758e+07	2.4845e+07	3.45679e+07	3.61655e+07	3.52824e+07	3.75509e+07	4.1491e+07	3.29095e+07	3.3597e+07	3.19515e+07	3.69465e+07	0.112068	0.88212	-0.180953	3.57411e+07	3.59903e+06	1.4693e+06	10.0697	3.15279e+07	4.70449e+06	1.9206e+06	14.9217	0.323098	1.14314	1.37283	0.950517
POS2025	6-Hydroxy-3,4-dihydro-2(1H)-quinolinone	7.975	164.069	[M+H]+	C9H9NO2	Quinolines and derivatives	HOSGXJWQVBHGLT-UHFFFAOYSA-N	OC1=CC=C2NC(=O)CCC2=C1	---	2774040	HMDB0246939	Organoheterocyclic compounds	Quinolines and derivatives	8.88528e+07	8.02806e+07	9.75366e+07	9.44711e+07	7.4363e+07	9.06813e+07	9.67451e+07	7.74974e+07	1.03752e+08	7.36511e+07	7.54735e+07	8.68173e+07	0.748613	1.02383	0.0339803	8.56561e+07	1.23787e+07	5.05357e+06	14.4516	8.76976e+07	8.78346e+06	3.58583e+06	10.0156	0.853767	0.128357	0.472683	0.125743
NEG6015	(9S,14S)-10,13-Dimethylspiro[2,8,9,11,12,14,15,16-octahydro-1H-cyclopenta[a]phenanthrene-17,5'-oxolane]-2',3-dione	13.401	339.195	[M-H]-	C22H28O3	Steroid lactones	UJVLDDZCTMKXJK-AFDHUMPMSA-N	CC12CC[C@H]3C(C=CC4=CC(=O)CCC34C)[C@@H]1CCC21CCC(=O)O1	---	---	HMDB0003033	Lipids and lipid-like molecules	Steroids and steroid derivatives	1.64755e+08	7.05876e+07	1.91602e+08	1.64636e+08	2.29174e+08	127486356	2.58857e+08	8.92052e+07	1.12478e+08	1.51687e+08	2.1064e+08	1.23772e+08	0.993986	1.00169	0.00243978	1.57773e+08	6.47445e+07	2.64318e+07	41.0365	1.5804e+08	5.45097e+07	2.22535e+07	34.491	0.995892	0.0650029	0.759295	0.00261992
NEG6327	Dinoprostone	10.124	351.213	[M-H]-	C20H32O5	Prostaglandins and related compounds	XEYBRNLFEZDVAW-ARSRFYASSA-N	CCCCCC(O)C=CC1C(O)CC(=O)C1CC=CCCCC(=O)O	C00584	5280360	HMDB0001220	Lipids and lipid-like molecules	Fatty Acyls	6.31083e+09	6.67328e+09	6.72369e+09	7.4023e+09	7.52905e+09	7.01822e+09	8.4317e+09	7.44146e+09	7.3686e+09	9.03232e+09	7.07753e+09	7.06602e+09	0.0638002	0.897447	-0.156101	7.73627e+09	8.08535e+08	3.30083e+08	10.4512	6.9429e+09	4.64878e+08	1.89786e+08	6.69573	0.244438	1.33484	1.10465	1.19518
NEG5765	Docosa-2,4,6,8,10-pentaenoic acid	12.908	329.249	[M-H]-	C22H34O2	Fatty Acyls	YEKFYCQGYMVFKR-UHFFFAOYSA-N	CCCCCCCCCCCC=CC=CC=CC=CC=CC(O)=O	---	3035421	HMDB0251562	Lipids and lipid-like molecules	Fatty Acyls	1.71145e+06	7.52865e+06	3.67598e+06	2.45418e+06	6.80065e+06	3.72697e+06	5.77975e+06	1.23065e+07	4.43688e+06	2.71848e+06	1.97479e+06	1.65174e+06	0.798698	0.89711	-0.156643	4.81135e+06	3.9916e+06	1.62956e+06	82.9621	4.31631e+06	2.34526e+06	957449	54.3348	0.88158	0.330286	0.559918	0.0976177
NEG3364	N-Undecanoylglycine	9.954	242.172	[M-H]-	C13H25NO3	Carboxylic acids and derivatives	HEUQYIQQCNOXOG-UHFFFAOYSA-N	CCCCCCCCCCC(=O)NCC(O)=O	---	454092	HMDB0013286	Organic acids and derivatives	Carboxylic acids and derivatives	7.62549e+07	7.2741e+07	6.2275e+07	9.71194e+07	6.41793e+07	7.85473e+07	1.73788e+08	1.01458e+08	1.25836e+08	6.9785e+07	5.13257e+07	1.00162e+08	0.150907	0.724855	-0.464235	1.03726e+08	4.31581e+07	1.76192e+07	41.6078	7.51862e+07	1.25486e+07	5.12294e+06	16.69	0.371714	1.16275	0.90978	0.821291
NEG686	alpha-Ketoisocaproic acid	8.282	129.052	[M-H]-	C6H10O3	Short-chain keto acids and derivatives	BKAJNAXTPSGJCU-UHFFFAOYSA-N	CC(C)CC(=O)C(=O)O	C00233	70	HMDB0000695	Organic acids and derivatives	Keto acids and derivatives	3.40633e+09	3.49982e+09	3.44172e+09	4.29909e+09	4.64294e+09	4.6882e+09	1.38076e+09	3.44203e+09	1.7542e+09	2.96979e+09	3.28309e+09	4.21023e+09	0.045047	1.40716	0.492784	2.84002e+09	1.07345e+09	4.38234e+08	37.7974	3.99635e+09	6.14922e+08	2.51041e+08	15.3871	0.198754	1.39651	1.21777	1.34633
POS4277	Dimethyl myristamine	11.16	242.282	[M+H]+	C16H35N	Tertiary amines	SFBHPFQSSDCYSL-UHFFFAOYSA-N	CCCCCCCCCCCCCCN(C)C	---	8211	---	Organic nitrogen compounds	Organonitrogen compounds	3.63635e+07	1.07007e+08	1.0815e+08	8.0351e+07	1.08661e+08	1.03287e+08	1.70095e+08	1.49534e+08	1.13922e+08	7.8214e+07	5.64459e+07	2.99393e+07	0.726138	0.90917	-0.137378	9.96916e+07	5.44797e+07	2.22413e+07	54.6483	9.06367e+07	2.8674e+07	1.17061e+07	31.6362	0.83851	0.510011	0.431847	0.138981
POS7915	Avocadyne 1-acetate	11.671	349.23	[M+Na]+	C19H34O4	Long-chain fatty alcohols	JAKAZHIACKJNNB-UHFFFAOYSA-N	O=C(OCC(O)CC(O)CCCCCCCCCCCC#C)C	---	3952079	HMDB0031048	Lipids and lipid-like molecules	Fatty Acyls	1.78728e+08	2.79977e+08	2.20721e+08	2.11995e+08	2.12646e+08	2.00099e+08	8.4433e+07	1.9831e+08	9.72086e+07	6.4034e+06	1.02606e+07	2.09565e+08	0.0128851	2.15145	1.10531	1.0103e+08	8.80075e+07	3.59289e+07	87.1102	2.17361e+08	3.39812e+07	1.38727e+07	15.6335	0.10914	1.43436	1.40417	1.88991
POS6243	Isotretinoin	10.904	301.212	[M+H]+	C20H28O2	Retinoids	SHGAZHPCJJPHSC-XFYACQKRSA-N	CC(C=CC1=C(C)CCCC1(C)C)=CC=CC(C)=CC(=O)O	C07058	5282379	HMDB0006219	Lipids and lipid-like molecules	Prenol lipids	3.58208e+09	3.15634e+09	3.33912e+09	3.15742e+09	3.58624e+09	3.3272e+09	1.61555e+09	3.32229e+09	1.56937e+09	3.1623e+09	2.86924e+09	3.1075e+09	0.0494761	1.28775	0.364848	2.60771e+09	7.99863e+08	3.26543e+08	30.673	3.35807e+09	1.92099e+08	7.8424e+07	5.72052	0.210677	1.40484	1.18382	1.3056
NEG3986	Aspterric acid	10.165	265.144	[M-H]-	C15H22O4	Alpha hydroxy acids and derivatives	IOYVXXQKVQKQIG-CTHBEMJXSA-N	OC([C@]1(O)[C@@H](C2)OC[C@]2(CC/C3=C(C)/C)[C@@]3([H])CC1)=O	---	21125446	---	Organic acids and derivatives	Hydroxy acids and derivatives	1.52405e+07	1.17583e+09	1.05677e+09	1.55338e+09	9.18329e+08	8.44089e+08	1.27104e+07	8.94406e+08	2.71158e+09	6.12187e+08	698770892	9.67176e+08	0.899059	0.943495	-0.0839131	9.82806e+08	9.11685e+08	3.72194e+08	92.7636	9.27272e+08	5.11734e+08	2.08915e+08	55.1871	0.948888	0.108419	0.0842675	0.0462116
POS6951	8-Hydroxy-5E,9Z,11Z,14Z-eicosatetraenoic acid	9.706	321.238	[M+H-H2O]+	C20H32O3	Fatty Acyls	NLUNAYAEIJYXRB-UHFFFAOYSA-N	CCCCCC=CCC=CC=CC(O)CC=CCCCC(O)=O	---	1898	HMDB0247437	Lipids and lipid-like molecules	Fatty Acyls	1.61321e+09	1.573e+09	1.30904e+09	1.27181e+09	1.66244e+09	1.45209e+09	1.28454e+09	1.51291e+09	1.15677e+09	1.20088e+09	1.54434e+09	1.42581e+09	0.210952	1.09309	0.128408	1.35421e+09	1.63588e+08	6.67846e+07	12.08	1.48027e+09	1.6311e+08	6.65894e+07	11.019	0.443182	0.957441	0.83761	0.675816
POS12443	1-Palmitoyl-sn-glycero-3-phosphocholine	10.547	496.333	[M+H]+	C24H50NO7P	Lysophosphatidylcholines	ASWBNKHCZGQVJV-HSZRJFAPSA-N	CCCCCCCCCCCCCCCC(=O)OC[C@H](COP(=O)([O-])OCC[N+](C)(C)C)O	C04102	460602	HMDB0010382	Lipids and lipid-like molecules	Glycerophospholipids	250545	9.11273e+07	1.91671e+08	1.96673e+08	8.49707e+07	1.44221e+08	483654	2.20836e+08	6.9451e+08	1.82473e+08	1.42008e+08	1.61316e+08	0.283391	0.505779	-0.983422	2.33605e+08	2.3798e+08	9.71549e+07	101.873	1.18152e+08	7.48094e+07	3.05408e+07	63.3161	0.508676	0.708224	0.683313	0.547614
POS6245	(+/-)-8-hydroxy-5Z,9E,11Z,14Z,17Z-eicosapentaenoic acid	9.734	301.212	[M+H-H2O]+	C20H30O3	Hydroxyeicosapentaenoic acids	WLOUCHKFBGGNEB-GXIKJMEPSA-N	CC/C=C\C/C=C\C/C=C\C=C\C(C/C=C\CCCC(=O)O)O	---	16061128	HMDB0242271	Lipids and lipid-like molecules	Fatty Acyls	4.55607e+08	5.37025e+08	3.95683e+08	3.93515e+08	5.46455e+08	4.43264e+08	3.4346e+08	4.84488e+08	3.51912e+08	3.66417e+08	5.25195e+08	4.69639e+08	0.383307	1.09068	0.125233	4.23519e+08	7.87145e+07	3.21351e+07	18.5858	4.61925e+08	6.66957e+07	2.72284e+07	14.4386	0.595151	0.712198	0.724042	0.416453
NEG318	2-Hydroxybutyric acid, (+)-	3.912	103.037	[M-H]-	C4H8O3	Alpha hydroxy acids and derivatives	AFENDNXGAFYKQO-VKHMYHEASA-N	O=C(O)C(O)CC	C05984	440864	HMDB0000008	Organic acids and derivatives	Hydroxy acids and derivatives	9.21798e+08	1.03169e+09	1.11119e+09	1062935150	6.50428e+08	7.0697e+08	5.63128e+08	1.03839e+09	7.3943e+08	6.36441e+08	4.70078e+08	8.66118e+08	0.123585	1.27157	0.346607	7.1893e+08	2.08395e+08	8.50769e+07	28.9868	9.14167e+08	1.93549e+08	7.90161e+07	21.1722	0.342861	0.986407	1.01108	0.908034
POS5078	Adenosine	13.701	268.1	[M+H]+	C10H13N5O4	Purine nucleosides	OIRDTQYFTABQOQ-KQYNXXCUSA-N	NC1=C2N=CN([C@@H]3O[C@H](CO)[C@@H](O)[C@H]3O)C2=NC=N1	C00212	60961	HMDB0000050	Nucleosides, nucleotides, and analogues	Purine nucleosides	8.69199e+06	4.68471e+06	7.885e+06	6.83454e+06	3.55759e+06	3.8713e+06	5.03715e+06	6.81652e+06	3.53804e+06	3.65582e+08	1.28958e+09	2.68626e+07	0.215669	0.0209289	-5.57836	2.82903e+08	5.13277e+08	2.09545e+08	181.432	5.92085e+06	2.17649e+06	888549	36.7598	0.450054	0.685069	0.790695	0.666213
POS699	Uracil	4.75	113.033	[M+H]+	C4H4N2O2	Pyrimidones	ISAKRJDGNUQOIC-UHFFFAOYSA-N	OC1=NC=CC(O)=N1	C00106	1174	HMDB0000300	Organoheterocyclic compounds	Diazines	3.8869e+08	4.8591e+08	5.49233e+08	5.01198e+08	4.31826e+08	5.48451e+08	2.92517e+08	5.76922e+08	3.82e+08	3.7361e+08	3.65995e+08	4.48135e+08	0.132773	1.1911	0.252295	4.0653e+08	9.70483e+07	3.96198e+07	23.8724	4.84218e+08	6.40539e+07	2.61499e+07	13.2283	0.35401	1.01713	1.05885	0.876889
NEG970	N-(2-Carboxymethyl)-morpholine	0.607	144.063	[M-H]-	C6H11NO3	Carboxylic acids and derivatives	VIWZVFVJPXTXPA-UHFFFAOYSA-N	OC(=O)CN1CCOCC1	---	438968;1616939	HMDB0061156	Organic acids and derivatives	Carboxylic acids and derivatives	9.57699e+07	7.8151e+07	6.41933e+07	1.23799e+08	1.03943e+08	7.29302e+07	1.30389e+08	1.01269e+08	6.20357e+07	4.64937e+07	3.4799e+07	6.62861e+07	0.367248	1.22098	0.288044	7.35454e+07	3.58274e+07	1.46265e+07	48.7147	8.97977e+07	2.22153e+07	9.06935e+06	24.7392	0.578369	0.425693	0.602351	0.435041
POS4325	Lysylproline	1.443	244.165	[M+H]+	C11H21N3O3	Peptides	AIXUQKMMBQJZCU-IUCAKERBSA-N	C1C[C@H](N(C1)C(=O)[C@H](CCCCN)N)C(=O)O	---	171204	HMDB0028959	Organic acids and derivatives	Carboxylic acids and derivatives	1.46638e+09	1.60134e+09	1.01344e+09	8.42519e+07	1.11052e+09	9.22215e+08	2.05165e+09	9.27386e+08	2.31753e+09	3.20528e+09	3.45903e+09	9.88442e+08	0.0437504	0.478647	-1.06297	2.15822e+09	1.06851e+09	4.36215e+08	49.5086	1.03303e+09	5.34718e+08	2.18298e+08	51.7624	0.198664	1.20915	1.24263	1.35902
NEG5452	Histidyltyrosine	2.798	317.121	[M-H]-	C15H18N4O4	Peptides	HTOOKGDPMXSJSY-STQMWFEESA-N	N[C@@H](CC1=CNC=N1)C(=O)N[C@@H](CC1=CC=C(O)C=C1)C(O)=O	---	515713;6992826	HMDB0028897	Organic acids and derivatives	Carboxylic acids and derivatives	2.91607e+06	5.9909e+06	6.31046e+06	5.61166e+06	7.73835e+06	5.86406e+06	609858	5.85745e+06	753860	4.05644e+07	2.34544e+07	5.41503e+06	0.308978	0.449175	-1.15465	1.27758e+07	1.60051e+07	6.53407e+06	125.277	5.73858e+06	1.57405e+06	642604	27.4293	0.529725	0.594652	0.67492	0.510072
POS308	1H-Pyrrole-2-carboxaldehyde	13.89	96.0438	[M+H]+	C5H5NO	Organooxygen compounds	ZSKGQVFRTSEPJT-UHFFFAOYSA-N	O=CC1=CC=CN1	---	13854	HMDB0036057	Organic oxygen compounds	Organooxygen compounds	4.82315e+07	3.47666e+07	1.15728e+08	5.77705e+07	5.48099e+07	3.7733e+07	7.13313e+07	7.68971e+07	8.15499e+07	6.52418e+07	5.04346e+07	5.19157e+07	0.554995	0.878374	-0.187092	6.62284e+07	1.28832e+07	5.25954e+06	19.4527	5.81733e+07	2.96263e+07	1.20949e+07	50.9276	0.718149	0.501816	0.384334	0.255711
POS6088	Disulfiram	11.754	297.055	[M+H]+	C10H20N2S4	Tertiary amines	AUZONCFQVSMFAP-UHFFFAOYSA-N	S=C(SSC(=S)N(CC)CC)N(CC)CC	C01692	3117	HMDB0014960	Organic nitrogen compounds	Organonitrogen compounds	1.04113e+08	7.76673e+07	3.82149e+07	9.87579e+07	8.2536e+07	7.43934e+07	8.70928e+07	1.58374e+08	2.47091e+07	108897	234609	4.0303e+07	0.329116	1.5304	0.613911	5.18037e+07	6.13199e+07	2.50337e+07	118.37	7.92805e+07	2.33217e+07	9.52104e+06	29.4167	0.550987	0.58578	0.799957	0.482652
NEG4084	6,3',4'-Trihydroxyflavone	9.994	269.042	[M-H]-	C15H10O5	Flavones	BYVNWEGWXASECK-UHFFFAOYSA-N	O=c1cc(-c2ccc(O)c(O)c2)oc2ccc(O)cc12	---	688684	---	Phenylpropanoids and polyketides	Flavonoids	1.36486e+07	1.00359e+07	1.03799e+07	1.29135e+07	9.86674e+06	1.10665e+07	4.69613e+07	9.54127e+06	3.8881e+07	6.0758e+06	6.14603e+06	1.12214e+07	0.281645	0.571514	-0.807138	1.98045e+07	1.81958e+07	7.42841e+06	91.8774	1.13185e+07	1.59189e+06	649887	14.0645	0.50861	0.920309	0.783879	0.550297
POS6106	Avenoleic acid	11.328	297.238	[M+H-H2O]+	C18H32O3	Fatty Acyls	MZQXAWAWDWCIKG-OHPMOLHNSA-N	CCCC(O)C\C=C/C\C=C/CCCCCCCC(O)=O	---	75536015	HMDB0029978	Lipids and lipid-like molecules	Fatty Acyls	2.52991e+08	3.00396e+08	2.83695e+08	2.4172e+08	2.56684e+08	2.36644e+08	1.2252e+08	2.19583e+08	1.43877e+08	2.66622e+07	2.34191e+07	2.13283e+08	0.0038079	2.09801	1.06902	1.24891e+08	8.61293e+07	3.51621e+07	68.9637	2.62022e+08	2.49341e+07	1.01793e+07	9.51605	0.0670447	1.59994	1.51704	2.41931
POS8418	Cid 10569291	8.565	365.117	[M+Na]+	C16H22O8	Macrolides and analogues	MJMMUATWVTYSFD-YDFGWWAZSA-N	O=C1OC(C)CC(=O)OC(C)C(O)C=CC(=O)OC(C)C(O)C=C1	---	10569291	---	Phenylpropanoids and polyketides	Macrolides and analogues	1.63981e+07	1.86545e+07	2.12437e+07	1.74829e+07	1.92614e+07	2.97854e+07	4.7945e+07	27373508	4.55526e+07	1.98718e+07	2.31624e+07	4.74378e+07	0.027243	0.581168	-0.782972	3.52239e+07	1.31186e+07	5.35563e+06	37.2434	2.0471e+07	4.85046e+06	1.98019e+06	23.6943	0.15929	1.46482	1.4026	1.56474
POS4894	8-Hydroxy-9,10-epoxystearic acid	11.832	261.218	[M-3H2O+H]+	C18H34O4	Lineolic acids and derivatives	GQEOLYBERRZZCE-UHFFFAOYSA-N	CCCCCCCCC1OC1C(O)CCCCCCC(O)=O	---	53851542	---	Lipids and lipid-like molecules	Fatty Acyls	38345004	3.44134e+07	2.95992e+07	2.90268e+07	2.51182e+07	3.1229e+07	1.74863e+07	1.63137e+07	1.23219e+07	856317	1.06197e+06	23037358	0.000880457	2.64122	1.40121	1.18463e+07	9.10291e+06	3.71625e+06	76.8421	3.12886e+07	4.59574e+06	1.8762e+06	14.6882	0.0543753	1.76483	1.65158	3.05529
NEG5293	Triptophenolide	13.403	311.164	[M-H]-	C20H24O3	Oxosteroids	KPXIBWGPZSPABK-FXAWDEMLSA-N	O=C1OCC2=C1CCC3(C4=CC=C(C(O)=C4CCC23)C(C)C)C	---	173273	---	Lipids and lipid-like molecules	Steroids and steroid derivatives	3.78524e+07	2.40804e+08	1.56745e+08	2.35306e+08	2.8315e+08	1.95118e+08	7.6887e+07	3.07374e+08	1.76368e+08	2.23108e+08	9.07284e+07	1.33287e+08	0.649185	1.14014	0.189209	1.67959e+08	8.71888e+07	3.55947e+07	51.9109	1.91496e+08	8.66929e+07	3.53922e+07	45.2714	0.783717	0.22741	0.444255	0.187631
NEG960	Quinolinol	9.234	144.042	[M-H]-	C9H7NO	Hydroquinolones	LISFMEBWQUVKPJ-UHFFFAOYSA-N	OC=1N=C2C=CC=CC2=CC1	C06338	6038	---	Organoheterocyclic compounds	Quinolines and derivatives	1.02802e+08	9.03061e+07	8.36282e+07	1.12284e+08	1.10142e+08	8.35351e+07	4.74136e+07	9.67835e+07	3.35828e+07	5.23755e+07	5.64798e+07	1.03452e+08	0.0303013	1.49376	0.578949	6.50146e+07	2.83446e+07	1.15716e+07	43.5972	9.71163e+07	1.29987e+07	5.30668e+06	13.3846	0.16531	1.40265	1.35162	1.51854
POS7130	Tri-(2-chloroisopropyl)phosphate	11.106	327.004	[M+H]+	C9H18Cl3O4P	Alkyl phosphates	KVMPUXDNESXNOH-UHFFFAOYSA-N	CC(CCl)OP(=O)(OC(C)CCl)OC(C)CCl	---	26176	---	Organic acids and derivatives	Organic phosphoric acids and derivatives	1.76567e+08	2.01965e+08	2.20704e+08	1.85565e+08	2.32246e+08	1.83859e+08	2.65865e+08	2.40758e+08	2.27714e+08	2.14622e+08	2.10175e+08	2.23749e+08	0.0337472	0.868408	-0.203555	2.30481e+08	2.03691e+07	8.31564e+06	8.83765	2.00151e+08	2.23168e+07	9.11078e+06	11.15	0.174527	1.52992	1.29687	1.47176
Alignment ID	Metabolite name	Average Rt(min)	Average Mz	Adduct type	Formula	Ontology	Inchikey	SMILES	KEGGID	CID	HMDBID	Superclass	Class	h16--1	h16--2	h16--3	h16--4	h16--5	h16--6	cont-1	cont-2	cont-3	cont-4	cont-5	cont-6	P.value	FC	Log3FC	Mean.cont	SD.cont	SE.cont	CV.cont	Mean.h17	SD.h17	SE.h17	CV.h17	FDR	VIP	PLSDA.VIP	NLP
POS132	Cyclopentylamine	8.71619	253.191	[M+H]+	C5H12N	Organonitrogen compounds	NISGSNTVMOOSJQ-UHFFFAOYSA-N	NC1CCCC2	---	2906	HMDB0250671	Organic nitrogen compounds	Organonitrogen compounds	1.96864e+07	1.03019e+08	-1.27963e+08	2.69025e+08	1.12195e+08	1.32891e+08	5.92831e+08	6.9727e+07	6.27987e+08	2.06085e+08	3.30908e+08	4.2697e+07	0.363446	1.06277	-0.14763	3.11706e+08	3.76686e+08	1.53782e+08	50.6601	8.4809e+07	1.17066e+08	4.77918e+07	23.507	0.517157	0.807424	0.828851	0.754349
POS1635	Methionine	8.72508	253.49	[M+H]+	C5H11NO3S	---	None	CSCC[C@@H](C(=O)O)N	C00074	6137	HMDB0000696	Organic acids and derivatives	Carboxylic acids and derivatives	7.56612e+06	9.05294e+07	-1.41242e+08	2.57535e+08	9.95234e+07	1.21001e+08	5.83041e+08	5.75206e+07	6.18282e+08	1.95872e+08	3.21201e+08	3.07483e+07	0.363506	1.06276	-0.14826	3.01111e+08	3.75588e+08	1.53333e+08	50.7274	7.24855e+07	1.16332e+08	4.74924e+07	23.5217	0.517225	0.807331	0.828455	0.754099
POS462	Di-N-propylamine	8.73398	253.79	[M+H]+	C6H16N	Organonitrogen compounds	WEHWNAOGRSTTBQ-UHFFFAOYSA-N	CCCNCCC	---	8902	HMDB0302261	Organic nitrogen compounds	Organonitrogen compounds	-4.55413e+06	7.80399e+07	-1.54521e+08	2.46045e+08	8.68515e+07	1.0911e+08	5.73251e+08	4.53142e+07	6.08577e+08	1.85658e+08	3.11495e+08	1.87995e+07	0.363565	1.06276	-0.148889	2.90516e+08	3.7449e+08	1.52885e+08	50.7947	6.0162e+07	1.15599e+08	4.7193e+07	23.5365	0.517293	0.807238	0.828059	0.753849
POS871	Indane	8.74287	254.089	[M+Na]+	C9H11	Indanes	PQNFLJBBNBOBRQ-UHFFFAOYSA-N	C1CC2=CC=CC=C2C2	---	10326	HMDB0059837	Benzenoids	Indanes	-1.66744e+07	6.55503e+07	-1.678e+08	2.34556e+08	7.41796e+07	9.722e+07	5.63461e+08	3.31078e+07	5.98873e+08	1.75445e+08	3.01789e+08	6.85078e+06	0.363625	1.06275	-0.149518	2.79921e+08	3.73392e+08	1.52437e+08	50.862	4.78385e+07	1.14865e+08	4.68936e+07	23.5512	0.517361	0.807145	0.827663	0.7536
POS1027	3-(Hydroxymethyl)furan-3-carbaldehyde	8.75177	254.389	[M+H]+	C6H6O4	Organooxygen compounds	CETXOEGRUBXUAL-UHFFFAOYSA-N	OCC1=C(OC=C2)C=O	---	16730373	HMDB0246148	Organic oxygen compounds	Organooxygen compounds	-2.87946e+07	5.30607e+07	-1.81079e+08	2.23066e+08	6.15078e+07	8.53296e+07	5.53671e+08	2.09014e+07	5.89168e+08	1.65231e+08	2.92083e+08	-5.09796e+06	0.363685	1.06274	-0.150148	2.69326e+08	3.72294e+08	1.51988e+08	50.9293	3.5515e+07	1.14132e+08	4.65942e+07	23.566	0.517428	0.807052	0.827267	0.75335
POS2516	Tyrosine	8.76066	254.688	[M+H]+	C9H11NO4	Amino acids and derivatives	OUYCCCASQSFEME-QMMMGPOBSA-N	C1=CC(=CC=C2C[C@@H](C(=O)O)N)O	C00082	6057	HMDB0000158	Organic acids and derivatives	Carboxylic acids and derivatives	-4.09149e+07	4.05711e+07	-1.94358e+08	2.11576e+08	4.88359e+07	7.34391e+07	5.43881e+08	8.69506e+06	5.79463e+08	1.55018e+08	2.82377e+08	-1.70467e+07	0.363744	1.06273	-0.150777	2.58731e+08	3.71196e+08	1.5154e+08	50.9966	2.31915e+07	1.13399e+08	4.62948e+07	23.5807	0.517496	0.80696	0.826871	0.7531
POS2339	Arginine	8.76956	254.988	[M+H]+	C6H14N4O3	Amino acids and derivatives	ODKSFYDXXFIFQN-BYPYZUCNSA-N	O=C(O)[C@@H](N)CCC/N=C(\N)N	C00062	6322;28783	HMDB0000517	Organic acids and derivatives	Carboxylic acids and derivatives	-5.30351e+07	2.80816e+07	-2.07637e+08	2.00086e+08	3.6164e+07	6.15487e+07	5.34091e+08	-3.51132e+06	5.69758e+08	1.44805e+08	2.7267e+08	-2.89954e+07	0.363804	1.06272	-0.151406	2.48136e+08	3.70098e+08	1.51092e+08	51.0639	1.0868e+07	1.12665e+08	4.59954e+07	23.5954	0.517564	0.806867	0.826475	0.75285
POS12	Trimethyloxamine	8.77845	255.287	[M+H]+	C3H10NO	Trialkyl amine oxides	UYPYRKYUKCHHIB-UHFFFAOYSA-N	O=N(C)(C)C	C01104	153599	HMDB0000925	Organic nitrogen compounds	Organonitrogen compounds	-6.51554e+07	1.5592e+07	-2.20916e+08	1.88596e+08	2.34921e+07	4.96582e+07	5.24301e+08	-1.57177e+07	5.60054e+08	1.34591e+08	2.62964e+08	-4.09442e+07	0.363863	1.06271	-0.152036	2.37541e+08	3.69e+08	1.50644e+08	51.1313	-1.45545e+06	1.11932e+08	4.56961e+07	23.6102	0.517632	0.806774	0.826079	0.7526
POS410	2-Pyrrolidinecarboxaldehyde	8.78735	255.587	[M+H]+	C5H10NO	Pyrrolidines	AGRIQBHIKABLPJ-UHFFFAOYSA-N	O=CN1CCCC2	---	229826	HMDB0034587	Organoheterocyclic compounds	Pyrrolidines	-7.72756e+07	3.10244e+06	-2.34195e+08	1.77107e+08	1.08203e+07	3.77678e+07	5.14511e+08	-2.79241e+07	5.50349e+08	1.24378e+08	2.53258e+08	-5.28929e+07	0.363923	1.0627	-0.152665	2.26946e+08	3.67902e+08	1.50195e+08	51.1986	-1.37789e+07	1.11199e+08	4.53967e+07	23.6249	0.517699	0.806681	0.825684	0.752351
POS838	3-Amino-2,2-dimethylpropanoic acid	8.79624	255.886	[M+NH5]+	C5H11NO2	Carboxylic acids and derivatives	DGNHGRLDBKAPEH-UHFFFAOYSA-N	CC(C)(CN)C(O)=O	---	95739;36689718	HMDB0245805	Organic acids and derivatives	Carboxylic acids and derivatives	-8.93959e+07	-9.38713e+06	-2.47474e+08	1.65617e+08	-1.85158e+06	2.58773e+07	5.04721e+08	-4.01305e+07	5.40644e+08	1.14164e+08	2.43552e+08	-6.48417e+07	0.363983	1.06269	-0.153295	2.16351e+08	3.66804e+08	1.49747e+08	51.2659	-2.61024e+07	1.10465e+08	4.50973e+07	23.6396	0.517767	0.806588	0.825288	0.752101
POS839	3-Amino-2,2-dimethylpropanoic acid	8.80514	256.186	[M+H]+	C5H11NO2	Carboxylic acids and derivatives	DGNHGRLDBKAPEH-UHFFFAOYSA-N	CC(C)(CN)C(O)=O	---	95739;36689718	HMDB0245805	Organic acids and derivatives	Carboxylic acids and derivatives	-1.01516e+08	-2.18767e+07	-2.60753e+08	1.54127e+08	-1.45235e+07	1.39868e+07	4.94931e+08	-5.23369e+07	5.30939e+08	1.03951e+08	2.33846e+08	-7.67904e+07	0.364042	1.06268	-0.153924	2.05757e+08	3.65706e+08	1.49299e+08	51.3332	-3.84259e+07	1.09732e+08	4.47979e+07	23.6544	0.517835	0.806495	0.824892	0.751851
POS411	2-Pyrrolidinecarboxaldehyde	8.81403	256.485	[M+H-H3O]+	C5H10NO	Pyrrolidines	AGRIQBHIKABLPJ-UHFFFAOYSA-N	O=CN1CCCC2	---	76878	HMDB0034587	Organoheterocyclic compounds	Pyrrolidines	-1.13636e+08	-3.43663e+07	-2.74032e+08	1.42637e+08	-2.71953e+07	2.09639e+06	4.85141e+08	-6.45432e+07	5.21235e+08	9.37375e+07	2.24139e+08	-8.87391e+07	0.364102	1.06267	-0.154553	1.95162e+08	3.64608e+08	1.48851e+08	51.4005	-5.07494e+07	1.08999e+08	4.44985e+07	23.6691	0.517903	0.806402	0.824496	0.751601
POS840	Betaine	8.82293	256.785	[M+H]+	C5H11NO3	Amino acids and derivatives	KWIUHFFTVRNATP-UHFFFAOYSA-N	C[N+](C)(C)CC(=O)[O-]	C00669	154003	HMDB0000043	Organic acids and derivatives	Carboxylic acids and derivatives	-1.25757e+08	-4.68558e+07	-2.87311e+08	1.31147e+08	-3.98672e+07	-9.79406e+06	4.7535e+08	-7.67496e+07	5.1153e+08	8.35241e+07	2.14433e+08	-1.00688e+08	0.364162	1.06266	-0.155183	1.84567e+08	3.6351e+08	1.48402e+08	51.4678	-6.30729e+07	1.08265e+08	4.41991e+07	23.6838	0.517971	0.80631	0.8241	0.751351
POS1577	Glutamic acid	8.83182	257.084	[M+H]+	C5H9NO5	Amino acids and derivatives	WHUUTDBJXJRKMK-VKHMYHEASA-N	O=C(O)CCC(N)C(=O)O	C01363	33032;44272391;88747399	HMDB0000148	Organic acids and derivatives	Carboxylic acids and derivatives	-1.37877e+08	-5.93454e+07	-3.0059e+08	1.19658e+08	-5.25391e+07	-2.16845e+07	4.6556e+08	-8.8956e+07	5.01825e+08	7.33107e+07	2.04727e+08	-1.12637e+08	0.364221	1.06265	-0.155812	1.73972e+08	3.62412e+08	1.47954e+08	51.5351	-7.53964e+07	1.07532e+08	4.38997e+07	23.6986	0.518038	0.806217	0.823704	0.751101
POS1813	3-Hydroxy-4-oxo-4H-pyran-3-carboxylic acid	8.84072	257.384	[M+H]+	C6H4O6	Pyrans	XZUDOWCTKOXYCZ-UHFFFAOYSA-N	OC(=O)C1=C(O)C(=O)C=CO2	---	3010944	HMDB0245887	Organoheterocyclic compounds	Pyrans	-1.49997e+08	-7.1835e+07	-3.13869e+08	1.08168e+08	-6.52109e+07	-3.3575e+07	4.5577e+08	-1.01162e+08	4.9212e+08	6.30973e+07	1.95021e+08	-1.24585e+08	0.364281	1.06264	-0.156441	1.63377e+08	3.61314e+08	1.47506e+08	51.6024	-8.77199e+07	1.06798e+08	4.36003e+07	23.7133	0.518106	0.806124	0.823308	0.750852
POS837	Valine	8.84961	257.683	[M+H]+	C5H11NO3	Amino acids and derivatives	KZSNJWFQEVHDMF-BYPYZUCNSA-N	CC(C)[C@H](N)C(=O)O	C00184	6287;6971018;88733506	HMDB0000883	Organic acids and derivatives	Carboxylic acids and derivatives	-1.62117e+08	-8.43246e+07	-3.27148e+08	9.66781e+07	-7.78828e+07	-4.54654e+07	4.4598e+08	-1.13369e+08	4.82416e+08	5.28839e+07	1.85315e+08	-1.36534e+08	0.36434	1.06263	-0.157071	1.52782e+08	3.60216e+08	1.47057e+08	51.6697	-1.00043e+08	1.06065e+08	4.33009e+07	23.728	0.518174	0.806031	0.822912	0.750602
POS883	Isoindoline	8.85851	257.983	[M+NH5]+	C8H10N	Isoindoles and derivatives	GWVMLCQWXVFZCN-UHFFFAOYSA-N	C1NCC2=CC=CC=C13	---	28127316	HMDB0253648	Organoheterocyclic compounds	Isoindoles and derivatives	-1.74238e+08	-9.68141e+07	-3.40427e+08	8.51883e+07	-9.05547e+07	-5.73559e+07	4.3619e+08	-1.25575e+08	4.72711e+08	4.26705e+07	1.75608e+08	-1.48483e+08	0.3644	1.06262	-0.1577	1.42187e+08	3.59118e+08	1.46609e+08	51.737	-1.12367e+08	1.05332e+08	4.30015e+07	23.7428	0.518242	0.805938	0.822516	0.750352
POS1916	delta-Valerobetaine	8.8674	258.282	[M+H]+	C8H17NO3	Straight chain fatty acids	CDLVFVFTRQPQFU-UHFFFAOYSA-N	C[N+](C)(C)CCCCC(=O)[O-]	---	41979735	HMDB0240732	Lipids and lipid-like molecules	Fatty Acyls	-1.86358e+08	-1.09304e+08	-3.53706e+08	7.36985e+07	-1.03227e+08	-6.92463e+07	4.264e+08	-1.37782e+08	4.63006e+08	3.24571e+07	1.65902e+08	-1.60432e+08	0.36446	1.06261	-0.158329	1.31592e+08	3.5802e+08	1.46161e+08	51.8043	-1.2469e+08	1.04598e+08	4.27021e+07	23.7575	0.51831	0.805845	0.82212	0.750102
POS1636	L-Methionine-36S	8.8763	258.582	[M+H]+	C5H11NO3S	Amino acids and derivatives	FFEARJCKVFRZRR-BYPYZUCNSA-N	O=C(O)C(N)CCSC	C00073	6137;6992088	HMDB0000696	Organic acids and derivatives	Carboxylic acids and derivatives	-1.98478e+08	-1.21793e+08	-3.66985e+08	6.22087e+07	-1.15898e+08	-8.11368e+07	4.1661e+08	-1.49988e+08	4.53301e+08	2.22437e+07	1.56196e+08	-1.7238e+08	0.364519	1.0626	-0.158959	1.20997e+08	3.56921e+08	1.45713e+08	51.8716	-1.37014e+08	1.03865e+08	4.24027e+07	23.7723	0.518377	0.805753	0.821724	0.749852
POS498	Choline	8.88519	258.881	[M]+	C5H15NO	Cholines	OEYIOHPDSNJKLS-UHFFFAOYSA-N	C[N+](C)(C)CCO	C00114	305	HMDB0000097	Organic nitrogen compounds	Organonitrogen compounds	-2.10598e+08	-1.34283e+08	-3.80264e+08	5.07189e+07	-1.2857e+08	-9.30272e+07	4.0682e+08	-1.62194e+08	4.43597e+08	1.20302e+07	1.4649e+08	-1.84329e+08	0.364579	1.06259	-0.159588	1.10402e+08	3.55823e+08	1.45264e+08	51.939	-1.49337e+08	1.03132e+08	4.21033e+07	23.787	0.518445	0.80566	0.821328	0.749603
NEG760	Butanedioic acid, hydroxy-, ion(3)-	8.89409	259.18	[M-H]-	C4H4O5-3	Beta hydroxy acids and derivatives	BJEPYKJPYRNKOW-UHFFFAOYSA-L	C(C(C(=O)[O-])O)C(=O)[O-]	C00149	160434	HMDB0000156	Organic acids and derivatives	Hydroxy acids and derivatives	-2.22719e+08	-1.46772e+08	-3.93543e+08	3.92291e+07	-1.41242e+08	-1.04918e+08	3.9703e+08	-1.74401e+08	4.33892e+08	1.81684e+06	1.36784e+08	-1.96278e+08	0.364639	1.06258	-0.160218	9.98073e+07	3.54725e+08	1.44816e+08	52.0063	-1.61661e+08	1.02398e+08	4.18039e+07	23.8017	0.518513	0.805567	0.820932	0.749353
POS2700	Nepsilon,nepsilon,nepsilon-trimethyllysine	8.90298	259.48	[M+H]+	C9H20N2O3	---	None	C[N+](C)(C)CCCC[C@@H](C(=O)[O-])N	C03793	440120	---	---	---	-2.34839e+08	-1.59262e+08	-4.06822e+08	2.77393e+07	-1.53914e+08	-1.16808e+08	3.8724e+08	-1.86607e+08	4.24187e+08	-8.39657e+06	1.27077e+08	-2.08227e+08	0.364698	1.06257	-0.160847	8.92124e+07	3.53627e+08	1.44368e+08	52.0736	-1.73984e+08	1.01665e+08	4.15045e+07	23.8165	0.518581	0.805474	0.820537	0.749103
POS3144	Acetylcarnitine	8.91188	259.779	[M]+	C9H18NO5	Acyl carnitines	RDHQFKQIGNGIED-UHFFFAOYNA-O	O=C(OC(CC(=O)O)C[N+](C)(C)C)C	---	1	HMDB0000201	Lipids and lipid-like molecules	Fatty Acyls	-2.46959e+08	-1.71752e+08	-4.20101e+08	1.62495e+07	-1.66586e+08	-1.28699e+08	3.7745e+08	-1.98813e+08	4.14482e+08	-1.861e+07	1.17371e+08	-2.20175e+08	0.364758	1.06256	-0.161476	7.86174e+07	3.52529e+08	1.43919e+08	52.1409	-1.86308e+08	1.00932e+08	4.12051e+07	23.8312	0.518648	0.805381	0.820141	0.748853
POS949	4-Aminopicolinaldehyde	8.92077	260.079	[M+NH5]+	C6H6N3O	Pyridines and derivatives	QNJCRBZVUFRESB-UHFFFAOYSA-N	NC1=C(C=O)N=CC=C2	---	12204009	HMDB0245820	Organoheterocyclic compounds	Pyridines and derivatives	-2.59079e+08	-1.84241e+08	-4.3338e+08	4.7597e+06	-1.79258e+08	-1.40589e+08	3.6766e+08	-2.1102e+08	4.04778e+08	-2.88234e+07	1.07665e+08	-2.32124e+08	0.364818	1.06255	-0.162106	6.80225e+07	3.51431e+08	1.43471e+08	52.2082	-1.98631e+08	1.00198e+08	4.09057e+07	23.8459	0.518716	0.805288	0.819745	0.748603
POS1494	3-Hydroxyadipic acid 3,7-lactone	8.92967	260.378	[M+H]+	C6H8O5	Lactones	BWEICTHJUIJQPH-UHFFFAOYSA-N	[H]OC(=O)CC1([H])CCC(=O)O2	---	194109	HMDB0029171	Organoheterocyclic compounds	Lactones	-2.712e+08	-1.96731e+08	-4.46659e+08	-6.7301e+06	-1.9193e+08	-1.5248e+08	3.5787e+08	-2.23226e+08	3.95073e+08	-3.90368e+07	9.79587e+07	-2.44073e+08	0.364877	1.06254	-0.162735	5.74276e+07	3.50333e+08	1.43023e+08	52.2755	-2.10955e+08	9.94648e+07	4.06063e+07	23.8607	0.518784	0.805195	0.819349	0.748354
POS114	Furanone A	8.93856	260.678	[3M+H]+	C4H4O3	Dihydrofurans	RHDGNLCLDBVESU-UHFFFAOYSA-N	O=C1CC=CO2	C17603	140765	HMDB0094691	Organoheterocyclic compounds	Dihydrofurans	-2.8332e+08	-2.0922e+08	-4.59938e+08	-1.82199e+07	-2.04601e+08	-1.6437e+08	3.4808e+08	-2.35433e+08	3.85368e+08	-4.92502e+07	8.82525e+07	-2.56021e+08	0.364937	1.06253	-0.163364	4.68327e+07	3.49235e+08	1.42575e+08	52.3428	-2.23278e+08	9.87314e+07	4.03069e+07	23.8754	0.518852	0.805103	0.818953	0.748104
POS5456	Coronaric acid	8.94746	260.977	[M+H-H2O]+	C18H32O4	Medium-chain fatty acids	FBUKMFOXMZRGRB-YFHOEESVSA-N	CCCCC/C=C\CC1C(O2)CCCCCCCC(=O)O	---	6246154	HMDB0004701	Lipids and lipid-like molecules	Fatty Acyls	-2.9544e+08	-2.2171e+08	-4.73217e+08	-2.97097e+07	-2.17273e+08	-1.7626e+08	3.3829e+08	-2.47639e+08	3.75663e+08	-5.94636e+07	7.85463e+07	-2.6797e+08	0.364996	1.06252	-0.163994	3.62377e+07	3.48137e+08	1.42126e+08	52.4101	-2.35602e+08	9.79981e+07	4.00075e+07	23.8901	0.51892	0.80501	0.818557	0.747854
POS116	Furanone A	8.95635	261.277	[M+H-H2O]+	C4H4O3	Dihydrofurans	RHDGNLCLDBVESU-UHFFFAOYSA-N	O=C1CC=CO2	C17602	140765	HMDB0094691	Organoheterocyclic compounds	Dihydrofurans	-3.0756e+08	-2.34199e+08	-4.86496e+08	-4.11995e+07	-2.29945e+08	-1.88151e+08	3.285e+08	-2.59845e+08	3.65959e+08	-6.9677e+07	6.88401e+07	-2.79919e+08	0.365056	1.06251	-0.164623	2.56428e+07	3.47039e+08	1.41678e+08	52.4774	-2.47925e+08	9.72647e+07	3.97081e+07	23.9049	0.518987	0.804917	0.818161	0.747604
POS1087	5-Oxo-L-proline	8.96525	261.576	[M+H]+	C5H7NO4	Carboxylic acids and derivatives	HFXAFXVXPMUQCQ-UHFFFAOYSA-N	OC(=O)C1CC(=O)CN2	C01877	413589;74546989	HMDB0246561	Organic acids and derivatives	Carboxylic acids and derivatives	-3.19681e+08	-2.46689e+08	-4.99775e+08	-5.26893e+07	-2.42617e+08	-2.00041e+08	3.1871e+08	-2.72052e+08	3.56254e+08	-7.98904e+07	5.91339e+07	-2.91868e+08	0.365116	1.06251	-0.165252	1.50479e+07	3.45941e+08	1.4123e+08	52.5447	-2.60249e+08	9.65313e+07	3.94087e+07	23.9196	0.519055	0.804824	0.817765	0.747354
POS3173	Tryptophan	8.97414	261.876	[M+H]+	C11H12N2O3	Indolyl carboxylic acids and derivatives	QIVBCDIJIAJPQS-VIFPVBQESA-N	O=C(O)C(N)CC1=CNC=2C=CC=CC22	C00078	6305;6923517	HMDB0000929	Organoheterocyclic compounds	Indoles and derivatives	-3.31801e+08	-2.59179e+08	-5.13054e+08	-6.41791e+07	-2.55289e+08	-2.11932e+08	3.0892e+08	-2.84258e+08	3.46549e+08	-9.01038e+07	4.94277e+07	-3.03816e+08	0.365175	1.0625	-0.165882	4.45298e+06	3.44843e+08	1.40782e+08	52.612	-2.72572e+08	9.5798e+07	3.91094e+07	23.9343	0.519123	0.804731	0.817369	0.747104
POS1495	3-Hydroxyadipic acid 3,7-lactone	8.98304	262.175	[3M+H]+	C6H8O5	Lactones	BWEICTHJUIJQPH-UHFFFAOYSA-N	[H]OC(=O)CC1([H])CCC(=O)O2	---	194109	HMDB0029171	Organoheterocyclic compounds	Lactones	-3.43921e+08	-2.71668e+08	-5.26333e+08	-7.56689e+07	-2.67961e+08	-2.23822e+08	2.9913e+08	-2.96465e+08	3.36844e+08	-1.00317e+08	3.97215e+07	-3.15765e+08	0.365235	1.06249	-0.166511	-6.14194e+06	3.43745e+08	1.40333e+08	52.6793	-2.84896e+08	9.50646e+07	3.881e+07	23.9491	0.519191	0.804638	0.816973	0.746855
POS1975	Chebi	8.99193	262.475	[M]+	C7H16NO4+	Carnitines	PHIQHXFUZVPYII-ZCFIWIBFSA-O	C[N+](C)(C)C[C@H](O)CC(=O)O	C00319	10918	HMDB0000062	Organic nitrogen compounds	Organonitrogen compounds	-3.56041e+08	-2.84158e+08	-5.39612e+08	-8.71587e+07	-2.80633e+08	-2.35713e+08	2.89339e+08	-3.08671e+08	3.2714e+08	-1.10531e+08	3.00153e+07	-3.27714e+08	0.365295	1.06248	-0.167141	-1.67369e+07	3.42647e+08	1.39885e+08	52.7467	-2.97219e+08	9.43312e+07	3.85106e+07	23.9638	0.519258	0.804545	0.816577	0.746605
POS414	2-Pyrrolidinecarboxaldehyde	9.00083	262.774	[M+NH5]+	C5H10NO	Pyrrolidines	AGRIQBHIKABLPJ-UHFFFAOYSA-N	O=CN1CCCC2	---	77372	HMDB0034587	Organoheterocyclic compounds	Pyrrolidines	-3.68162e+08	-2.96647e+08	-5.52891e+08	-9.86485e+07	-2.93305e+08	-2.47603e+08	2.79549e+08	-3.20877e+08	3.17435e+08	-1.20744e+08	2.03091e+07	-3.39663e+08	0.365354	1.06247	-0.16777	-2.73318e+07	3.41549e+08	1.39437e+08	52.814	-3.09543e+08	9.35979e+07	3.82112e+07	23.9786	0.519326	0.804453	0.816181	0.746355
POS3281	Kynurenine	9.00973	263.074	[M+H]+	C10H12N2O4	Ketones	YGPSJZOEDVAXAB-UHFFFAOYSA-N	C1=CC=C(C(=C2)C(=O)CC(C(=O)O)N)N	C00329	846	HMDB0250769	Organic oxygen compounds	Organooxygen compounds	-3.80282e+08	-3.09137e+08	-5.6617e+08	-1.10138e+08	-3.05976e+08	-2.59494e+08	2.69759e+08	-3.33084e+08	3.0773e+08	-1.30957e+08	1.06029e+07	-3.51611e+08	0.365414	1.06246	-0.168399	-3.79267e+07	3.40451e+08	1.38988e+08	52.8813	-3.21866e+08	9.28645e+07	3.79118e+07	23.9933	0.519394	0.80436	0.815785	0.746105
POS962	2-Hydroxy-4-imino-2,6-cyclohexadienone	9.01862	263.373	[M+H]+	C6H5NO3	Organonitrogen compounds	FYWMPJHTFWPBOS-UHFFFAOYSA-N	OC1=CC(=N)C=CC2=O	---	---	HMDB0031713	Organic nitrogen compounds	Organonitrogen compounds	-3.92402e+08	-3.21626e+08	-5.79449e+08	-1.21628e+08	-3.18648e+08	-2.71384e+08	2.59969e+08	-3.4529e+08	2.98025e+08	-1.41171e+08	896670	-3.6356e+08	0.365473	1.06245	-0.169029	-4.85216e+07	3.39353e+08	1.3854e+08	52.9486	-3.3419e+08	9.21311e+07	3.76124e+07	24.008	0.519462	0.804267	0.815389	0.745855
POS1914	2-Ethyl-3-hydroxy-2,4,5-trimethyloxazolidine	9.02752	263.673	[M+H]+	C8H17NO3	Azolidines	WZZOSBRJFGEGCU-UHFFFAOYSA-N	CCC1(C)OCC(C)(C)N2O	---	125626	HMDB0245114	Organoheterocyclic compounds	Azolidines	-4.04522e+08	-3.34116e+08	-5.92728e+08	-1.33118e+08	-3.3132e+08	-2.83274e+08	2.50179e+08	-3.57496e+08	2.88321e+08	-1.51384e+08	-8.80953e+06	-3.75509e+08	0.365533	1.06244	-0.169658	-5.91166e+07	3.38255e+08	1.38092e+08	53.0159	-3.46513e+08	9.13978e+07	3.7313e+07	24.0228	0.51953	0.804174	0.814994	0.745606
POS213	Dimethylethanolamine	9.03641	263.972	[M+CH4OH+H]+	C4H12NO	Organonitrogen compounds	UEEJHVSXFDXPFK-UHFFFAOYSA-N	CN(C)CCO	C21521	7902	HMDB0032231	Organic nitrogen compounds	Organonitrogen compounds	-4.16643e+08	-3.46606e+08	-6.06007e+08	-1.44608e+08	-3.43992e+08	-2.95165e+08	2.40389e+08	-3.69703e+08	2.78616e+08	-1.61598e+08	-1.85157e+07	-3.87458e+08	0.365593	1.06243	-0.170287	-6.97115e+07	3.37157e+08	1.37644e+08	53.0832	-3.58837e+08	9.06644e+07	3.70136e+07	24.0375	0.519597	0.804081	0.814598	0.745356
POS2702	Trimethyllysine	9.04531	264.272	[M]+	C9H21N2O3+	Amino acids and derivatives	MXNRLFUSFKVQSK-QMMMGPOBSA-O	C[N+](C)(C)CCCC[C@H](N)C(=O)O	C03793	6992003	HMDB0001325	Organic acids and derivatives	Carboxylic acids and derivatives	-4.28763e+08	-3.59095e+08	-6.19286e+08	-1.56097e+08	-3.56664e+08	-3.07055e+08	2.30599e+08	-3.81909e+08	2.68911e+08	-1.71811e+08	-2.82219e+07	-3.99406e+08	0.365652	1.06242	-0.170917	-8.03064e+07	3.36059e+08	1.37195e+08	53.1505	-3.7116e+08	8.9931e+07	3.67142e+07	24.0522	0.519665	0.803988	0.814202	0.745106
NEG1722	Fluorenone	9.0542	264.571	[M-H]-	C13H9O	Fluorenes	YLQWCDOCJODRMT-UHFFFAOYSA-N	O=C1C=2C=CC=CC2C=3C=CC=CC14	C06712	10241	---	Benzenoids	Fluorenes	-4.40883e+08	-3.71585e+08	-6.32565e+08	-1.67587e+08	-3.69336e+08	-3.18946e+08	2.20809e+08	-3.94116e+08	2.59206e+08	-1.82024e+08	-3.79281e+07	-4.11355e+08	0.365712	1.06241	-0.171546	-9.09013e+07	3.3496e+08	1.36747e+08	53.2178	-3.83484e+08	8.91977e+07	3.64148e+07	24.067	0.519733	0.803896	0.813806	0.744856
POS5006	Octadeca-9,13-dienal	9.0631	264.871	[M+H]+	C18H33O	Fatty Acyls	HXLZULGRVFOIDK-UHFFFAOYSA-N	CCCCCC=CCC=CCCCCCCCC=O	---	520201	HMDB0247717	Lipids and lipid-like molecules	Fatty Acyls	-4.53003e+08	-3.84074e+08	-6.45844e+08	-1.79077e+08	-3.82008e+08	-3.30836e+08	2.11019e+08	-4.06322e+08	2.49502e+08	-1.92238e+08	-4.76343e+07	-4.23304e+08	0.365772	1.0624	-0.172175	-1.01496e+08	3.33862e+08	1.36299e+08	53.2851	-3.95807e+08	8.84643e+07	3.61154e+07	24.0817	0.519801	0.803803	0.81341	0.744606
POS1165	1,3-Dihydroquinoline	9.07199	265.17	[M+NH5]+	C9H10N	Quinolines and derivatives	IRFSXVIRXMYULF-UHFFFAOYSA-N	C1NC2=CC=CC=C2C=C2	---	5231402	HMDB0244077	Organoheterocyclic compounds	Quinolines and derivatives	-4.65124e+08	-3.96564e+08	-6.59123e+08	-1.90567e+08	-3.94679e+08	-3.42727e+08	2.01229e+08	-4.18528e+08	2.39797e+08	-2.02451e+08	-5.73405e+07	-4.35253e+08	0.365831	1.06239	-0.172805	-1.12091e+08	3.32764e+08	1.3585e+08	53.3524	-4.08131e+08	8.77309e+07	3.5816e+07	24.0964	0.519869	0.80371	0.813014	0.744356
POS2365	Indoleacetic acid	9.08089	265.47	[M+H]+	C10H9NO3	Indole-4-acetic acid derivatives	SEOVTRFCIGRIMH-UHFFFAOYSA-N	OC(=O)CC1=CNC2=C1C=CC=C3	C00955	---	HMDB0000197	Organoheterocyclic compounds	Indoles and derivatives	-4.77244e+08	-4.09053e+08	-6.72402e+08	-2.02057e+08	-4.07351e+08	-3.54617e+08	1.91439e+08	-4.30735e+08	2.30092e+08	-2.12665e+08	-6.70467e+07	-4.47201e+08	0.365891	1.06238	-0.173434	-1.22686e+08	3.31666e+08	1.35402e+08	53.4197	-4.20454e+08	8.69976e+07	3.55166e+07	24.1112	0.519936	0.803617	0.812618	0.744107
POS1578	5-Hydroxy-5-oxo-L-norvaline	9.08978	265.769	[M+H]+	C5H9NO5	Carboxylic acids and derivatives	FRTKOPTWTJLHNO-UHFFFAOYSA-N	NC(CC(=O)CO)C(O)=O	---	10219513	HMDB0246802	Organic acids and derivatives	Carboxylic acids and derivatives	-4.89364e+08	-4.21543e+08	-6.85681e+08	-2.13546e+08	-4.20023e+08	-3.66508e+08	1.81649e+08	-4.42941e+08	2.20387e+08	-2.22878e+08	-7.6753e+07	-4.5915e+08	0.365951	1.06237	-0.174064	-1.33281e+08	3.30568e+08	1.34954e+08	53.487	-4.32778e+08	8.62642e+07	3.52172e+07	24.1259	0.520004	0.803524	0.812222	0.743857
POS3206	Indole-3-lactic acid	9.09868	266.069	[M+H]+	C11H11NO3	Indolyl carboxylic acids and derivatives	XGILAAMKEQUXLS-UHFFFAOYSA-N	C1=CC=C2C(=C1)C(=CN2)CC(C(=O)O)O	C02043	92904	HMDB0000671	Organoheterocyclic compounds	Indoles and derivatives	-5.01484e+08	-4.34033e+08	-6.9896e+08	-2.25036e+08	-4.32695e+08	-3.78398e+08	1.71859e+08	-4.55148e+08	2.10683e+08	-2.33092e+08	-8.64592e+07	-4.71099e+08	0.36601	1.06236	-0.174693	-1.43876e+08	3.2947e+08	1.34506e+08	53.5544	-4.45101e+08	8.55308e+07	3.49178e+07	24.1406	0.520072	0.803431	0.811826	0.743607
POS2672	Indole-3-lactic acid	9.10757	266.368	[M+H-H3O]+	C11H11NO3	Indolyl carboxylic acids and derivatives	XGILAAMKEQUXLS-UHFFFAOYSA-N	C1=CC=C2C(=C1)C(=CN2)CC(C(=O)O)O	C02043	92904	HMDB0000671	Organoheterocyclic compounds	Indoles and derivatives	-5.13605e+08	-4.46522e+08	-7.12239e+08	-2.36526e+08	-4.45367e+08	-3.90289e+08	1.62069e+08	-4.67354e+08	2.00978e+08	-2.43305e+08	-9.61654e+07	-4.83048e+08	0.36607	1.06235	-0.175322	-1.54471e+08	3.28372e+08	1.34057e+08	53.6217	-4.57425e+08	8.47975e+07	3.46184e+07	24.1554	0.52014	0.803338	0.81143	0.743357
POS3914	Spectral Match to Ile-Pro from NIST15	9.11647	266.668	[M+H]+	C11H20N2O4	Peptides	BBIXOODYWPFNDT-CIUDSAMLSA-N	CC[C@H](C)[C@@H](C(=O)N1CCC[C@H]2C(=O)O)N	---	444876	HMDB0011174	Organic acids and derivatives	Carboxylic acids and derivatives	-5.25725e+08	-4.59012e+08	-7.25518e+08	-2.48016e+08	-4.58039e+08	-4.02179e+08	1.52279e+08	-4.7956e+08	1.91273e+08	-2.53518e+08	-1.05872e+08	-4.94996e+08	0.366129	1.06234	-0.175952	-1.65066e+08	3.27274e+08	1.33609e+08	53.689	-4.69748e+08	8.40641e+07	3.4319e+07	24.1701	0.520207	0.803246	0.811034	0.743107
POS2711	Transtorine	9.12536	266.967	[M+H]+	C10H7NO4	Quinoline carboxylic acids	HCZHHEIFKROPDY-UHFFFAOYSA-N	OC(=O)C1=CC(=O)C2=CC=CC=C2N2	C01718	---	HMDB0000715	Organoheterocyclic compounds	Quinolines and derivatives	-5.37845e+08	-4.71501e+08	-7.38797e+08	-2.59506e+08	-4.70711e+08	-4.14069e+08	1.42489e+08	-4.91767e+08	1.81568e+08	-2.63732e+08	-1.15578e+08	-5.06945e+08	0.366189	1.06233	-0.176581	-1.75661e+08	3.26176e+08	1.33161e+08	53.7563	-4.82071e+08	8.33307e+07	3.40196e+07	24.1849	0.520275	0.803153	0.810638	0.742858
POS945	4-Aminopicolinaldehyde	9.13426	267.267	[M+H]+	C6H6N3O	Pyridines and derivatives	QNJCRBZVUFRESB-UHFFFAOYSA-N	NC1=C(C=O)N=CC=C2	---	11777721	HMDB0245820	Organoheterocyclic compounds	Pyridines and derivatives	-5.49965e+08	-4.83991e+08	-7.52076e+08	-2.70995e+08	-4.83383e+08	-4.2596e+08	1.32699e+08	-5.03973e+08	1.71864e+08	-2.73945e+08	-1.25284e+08	-5.18894e+08	0.366249	1.06232	-0.17721	-1.86256e+08	3.25078e+08	1.32713e+08	53.8236	-4.94395e+08	8.25974e+07	3.37202e+07	24.1996	0.520343	0.80306	0.810242	0.742608
POS3998	Butyrylcarnitine	9.14315	267.566	[M+H]+	C11H21NO5	Acyl carnitines	QWYFHHGCZUCMBN-SECBINFHSA-N	O=C([O-])CC(OC(=O)CCC)C[N+](C)(C)C	---	23768586	HMDB0002013	Lipids and lipid-like molecules	Fatty Acyls	-5.62086e+08	-4.9648e+08	-7.65355e+08	-2.82485e+08	-4.96054e+08	-4.3785e+08	1.22909e+08	-5.16179e+08	1.62159e+08	-2.84159e+08	-1.3499e+08	-5.30843e+08	0.366308	1.06231	-0.17784	-1.96851e+08	3.2398e+08	1.32264e+08	53.8909	-5.06718e+08	8.1864e+07	3.34208e+07	24.2143	0.520411	0.802967	0.809847	0.742358
POS3613	DL-Pantothenic acid	9.15205	267.866	[M+H]+	C9H17NO6	Amino acids and derivatives	GHOKWGTUZJEAQD-UHFFFAOYSA-N	CC(C)(CO)C(O)C(O)=NCCC(=O)O	---	---	HMDB0250782	Organic acids and derivatives	Carboxylic acids and derivatives	-5.74206e+08	-5.0897e+08	-7.78634e+08	-2.93975e+08	-5.08726e+08	-4.49741e+08	1.13119e+08	-5.28386e+08	1.52454e+08	-2.94372e+08	-1.44696e+08	-5.42791e+08	0.366368	1.0623	-0.178469	-2.07445e+08	3.22882e+08	1.31816e+08	53.9582	-5.19042e+08	8.11306e+07	3.31214e+07	24.2291	0.520479	0.802874	0.809451	0.742108
POS3552	Propionylcarnitine	9.16094	268.165	[M+H]+	C10H19NO5	---	None	CCC(=O)OC(CC(=O)[O-])C[N+](C)(C)C	C03018	107738	HMDB0000824	Lipids and lipid-like molecules	Fatty Acyls	-5.86326e+08	-5.2146e+08	-7.91913e+08	-3.05465e+08	-5.21398e+08	-4.61631e+08	1.03329e+08	-5.40592e+08	1.42749e+08	-3.04585e+08	-1.54403e+08	-5.5474e+08	0.366428	1.06229	-0.179099	-2.1804e+08	3.21784e+08	1.31368e+08	54.0255	-5.31365e+08	8.03973e+07	3.2822e+07	24.2438	0.520546	0.802781	0.809055	0.741858
POS1264	m-Toluamide	9.16984	268.465	[M+NH5]+	C8H10NO	Benzene and substituted derivatives	WGRPQCFFBRDZFV-UHFFFAOYSA-N	CC1=CC=CC(=C2)C(N)=O	---	69253	HMDB0245928	Benzenoids	Benzene and substituted derivatives	-5.98446e+08	-5.33949e+08	-8.05192e+08	-3.16955e+08	-5.3407e+08	-4.73522e+08	9.35385e+07	-5.52799e+08	1.33045e+08	-3.14799e+08	-1.64109e+08	-5.66689e+08	0.366487	1.06228	-0.179728	-2.28635e+08	3.20686e+08	1.30919e+08	54.0928	-5.43689e+08	7.96639e+07	3.25226e+07	24.2585	0.520614	0.802689	0.808659	0.741608
POS3554	Propionyl-L-carnitine	9.17873	268.764	[M+H]+	C10H19NO5	Acyl carnitines	UFAHZIUFPNSHSL-UHFFFAOYSA-N	O=C([O-])CC(OC(=O)CC)C[N+](C)(C)C	C03017	107738	HMDB0000824	Lipids and lipid-like molecules	Fatty Acyls	-6.10567e+08	-5.46439e+08	-8.18471e+08	-3.28444e+08	-5.46742e+08	-4.85412e+08	8.37484e+07	-5.65005e+08	1.2334e+08	-3.25012e+08	-1.73815e+08	-5.78637e+08	0.366547	1.06227	-0.180357	-2.3923e+08	3.19588e+08	1.30471e+08	54.1601	-5.56012e+08	7.89305e+07	3.22233e+07	24.2733	0.520682	0.802596	0.808263	0.741359
POS338	Protoanemonin	9.18763	269.064	[M+H]+	C5H4O3	Dihydrofurans	RNYZJZKPGHQTJR-UHFFFAOYSA-N	C=C1OC(=O)C=C2	C07090	66948	HMDB0060503	Organoheterocyclic compounds	Dihydrofurans	-6.22687e+08	-5.58928e+08	-8.3175e+08	-3.39934e+08	-5.59414e+08	-4.97303e+08	7.39583e+07	-5.77211e+08	1.13635e+08	-3.35226e+08	-1.83521e+08	-5.90586e+08	0.366606	1.06226	-0.180987	-2.49825e+08	3.1849e+08	1.30023e+08	54.2274	-5.68336e+08	7.81972e+07	3.19239e+07	24.288	0.52075	0.802503	0.807867	0.741109
POS1681	Guanine	9.19652	269.363	[M+H]+	C5H5N6O	Purines and purine derivatives	UYTPUPDQBNUYGX-UHFFFAOYSA-N	C1=NC2=C(N1)C(=O)NC(=N3)N	C00242	135398634	HMDB0000132	Organoheterocyclic compounds	Imidazopyrimidines	-6.34807e+08	-5.71418e+08	-8.45029e+08	-3.51424e+08	-5.72086e+08	-5.09193e+08	6.41683e+07	-5.89418e+08	1.0393e+08	-3.45439e+08	-1.93227e+08	-6.02535e+08	0.366666	1.06226	-0.181616	-2.6042e+08	3.17392e+08	1.29575e+08	54.2947	-5.80659e+08	7.74638e+07	3.16245e+07	24.3027	0.520817	0.80241	0.807471	0.740859
NEG284	2-Methyl-4-oxopropanoic acid	9.20542	269.663	[M-H]-	C4H6O4	Organooxygen compounds	VOKUMXABRRXHAR-UHFFFAOYSA-N	CC(C=O)C(O)=O	C00349	296	HMDB0001172	Organic oxygen compounds	Organooxygen compounds	-6.46927e+08	-5.83907e+08	-8.58308e+08	-3.62914e+08	-5.84757e+08	-5.21084e+08	5.43782e+07	-6.01624e+08	9.42256e+07	-3.55652e+08	-2.02934e+08	-6.14484e+08	0.366726	1.06225	-0.182245	-2.71015e+08	3.16294e+08	1.29126e+08	54.3621	-5.92983e+08	7.67304e+07	3.13251e+07	24.3175	0.520885	0.802317	0.807075	0.740609
POS4473	4-Hydroxybutyrylcarnitine	9.21431	269.962	[M+H]+	C11H21NO6	Fatty Acyls	UEFRDQSMQXDWTO-BDAKNGLRSA-N	C[C@@H](O)CC(=O)O[C@@H](CC([O-])=O)C[N+](C)(C)C	---	156908001	HMDB0013127	Lipids and lipid-like molecules	Fatty Acyls	-6.59048e+08	-5.96397e+08	-8.71587e+08	-3.74404e+08	-5.97429e+08	-5.32974e+08	4.45882e+07	-6.13831e+08	8.45209e+07	-3.65866e+08	-2.1264e+08	-6.26432e+08	0.366785	1.06224	-0.182875	-2.8161e+08	3.15196e+08	1.28678e+08	54.4294	-6.05306e+08	7.59971e+07	3.10257e+07	24.3322	0.520953	0.802224	0.806679	0.740359
POS1102	Pipecolic acid, (-)-	9.22321	270.262	[M+H]+	C6H11NO3	Amino acids and derivatives	HXEACLLIILLPRG-YFKPBYRVSA-N	OC(=O)[C@@H]1CCCCN2	---	---	HMDB0000716	Organic acids and derivatives	Carboxylic acids and derivatives	-6.71168e+08	-6.08886e+08	-8.84866e+08	-3.85893e+08	-6.10101e+08	-5.44864e+08	3.47981e+07	-6.26037e+08	7.48161e+07	-3.76079e+08	-2.22346e+08	-6.38381e+08	0.366845	1.06223	-0.183504	-2.92205e+08	3.14098e+08	1.2823e+08	54.4967	-6.1763e+08	7.52637e+07	3.07263e+07	24.3469	0.521021	0.802131	0.806283	0.74011
POS2041	Tyrosine	9.2321	270.561	[M+HFA+H]+	C9H11NO4	Amino acids and derivatives	OUYCCCASQSFEME-QMMMGPOBSA-N	N[C@@H](CC1=CC=C(O)C=C2)C(O)=O	C00083	---	HMDB0000158	Organic acids and derivatives	Carboxylic acids and derivatives	-6.83288e+08	-6.21376e+08	-8.98145e+08	-3.97383e+08	-6.22773e+08	-5.56755e+08	2.50081e+07	-6.38243e+08	6.51114e+07	-3.86293e+08	-2.32052e+08	-6.5033e+08	0.366905	1.06222	-0.184133	-3.028e+08	3.13e+08	1.27782e+08	54.564	-6.29953e+08	7.45303e+07	3.04269e+07	24.3617	0.521089	0.802039	0.805887	0.73986
POS1028	4-Hydroxy-2H-pyran-4-carboxaldehyde	9.241	270.861	[M+H]+	C6H6O4	Pyrans	ZNUNRMPPGAAKKR-UHFFFAOYSA-N	OC1=C(COC=C2)C=O	---	---	HMDB0031256	Organoheterocyclic compounds	Pyrans	-6.95408e+08	-6.33866e+08	-9.11424e+08	-4.08873e+08	-6.35445e+08	-5.68645e+08	1.5218e+07	-6.5045e+08	5.54066e+07	-3.96506e+08	-2.41758e+08	-6.62279e+08	0.366964	1.06221	-0.184763	-3.13395e+08	3.11901e+08	1.27333e+08	54.6313	-6.42277e+08	7.3797e+07	3.01275e+07	24.3764	0.521156	0.801946	0.805491	0.73961
POS14270	LysoPC(22:6(4Z,7Z,10Z,13Z,16Z,19Z)/0:1)	9.24989	271.16	[M+CH4OH+H]+	C30H50NO8P	Glycerophospholipids	LSOWKZULVQWMLY-APPDJCNMSA-N	[H][C@@](O)(COC(=O)CC\C=C/C\C=C/C\C=C/C\C=C/C\C=C/C\C=C/CC)COP([O-])(=O)OCC[N+](C)(C)C	---	10415542	HMDB0010404	Lipids and lipid-like molecules	Glycerophospholipids	-7.07529e+08	-6.46355e+08	-9.24703e+08	-4.20363e+08	-6.48117e+08	-5.80536e+08	5.42798e+06	-6.62656e+08	4.57019e+07	-4.06719e+08	-2.51465e+08	-6.74227e+08	0.367024	1.0622	-0.185392	-3.2399e+08	3.10803e+08	1.26885e+08	54.6986	-6.546e+08	7.30636e+07	2.98281e+07	24.3911	0.521224	0.801853	0.805095	0.73936
POS2556	Pyridoxic acid	9.25879	271.46	[M+H]+	C8H9NO5	Pyridinecarboxylic acids	HXACOUQIXZGNBF-UHFFFAOYSA-N	O=C(O)C1=C(O)C(=NC=C2CO)C	C00848	6723	HMDB0000017	Organoheterocyclic compounds	Pyridines and derivatives	-7.19649e+08	-6.58845e+08	-9.37982e+08	-4.31853e+08	-6.60789e+08	-5.92426e+08	-4.36207e+06	-6.74862e+08	3.59971e+07	-4.16933e+08	-2.61171e+08	-6.86176e+08	0.367083	1.06219	-0.186022	-3.34585e+08	3.09705e+08	1.26437e+08	54.7659	-6.66924e+08	7.23302e+07	2.95287e+07	24.4059	0.521292	0.80176	0.8047	0.73911
POS2067	3-Pyrazinoylguanidine	9.26768	271.759	[M+Na]+	C6H7N6O	Diazines	WNBSDCKJFDZMHT-UHFFFAOYSA-N	NC(N)=NC(=O)C1=NC=CN=C2	---	124704	HMDB0247125	Organoheterocyclic compounds	Diazines	-7.31769e+08	-6.71334e+08	-9.51261e+08	-4.43342e+08	-6.73461e+08	-6.04317e+08	-1.41521e+07	-6.87069e+08	2.62924e+07	-4.27146e+08	-2.70877e+08	-6.98125e+08	0.367143	1.06218	-0.186651	-3.45179e+08	3.08607e+08	1.25988e+08	54.8332	-6.79247e+08	7.15969e+07	2.92293e+07	24.4206	0.52136	0.801667	0.804304	0.73886
NEG315	(S)-4-Hydroxybutyric acid	9.27658	272.059	[M-H]-	C4H8O4	Hydroxy acids and derivatives	WHBMMWSBFZVSSR-VKHMYHEASA-N	C[C@H](O)CC(O)=O	C03198	94318	HMDB0000442	Organic acids and derivatives	Hydroxy acids and derivatives	-7.43889e+08	-6.83824e+08	-9.6454e+08	-4.54832e+08	-6.86132e+08	-6.16207e+08	-2.39422e+07	-6.99275e+08	1.65876e+07	-4.3736e+08	-2.80583e+08	-7.10074e+08	0.367203	1.06217	-0.18728	-3.55774e+08	3.07509e+08	1.2554e+08	54.9005	-6.91571e+08	7.08635e+07	2.89299e+07	24.4354	0.521428	0.801574	0.803908	0.738611
POS4890	gamma-Glutamyl-leucine	9.28547	272.358	[M+H]+	C11H20N2O6	Peptides	MYFMARDICOWMQP-YUMQZZPRSA-N	O=C(O)C(N=C(O)CCC(N)C(=O)O)CC(C)C	---	151023	HMDB0011171	Organic acids and derivatives	Carboxylic acids and derivatives	-7.5601e+08	-6.96313e+08	-9.77818e+08	-4.66322e+08	-6.98804e+08	-6.28098e+08	-3.37322e+07	-7.11482e+08	6.88289e+06	-4.47573e+08	-2.90289e+08	-7.22022e+08	0.367262	1.06216	-0.18791	-3.66369e+08	3.06411e+08	1.25092e+08	54.9678	-7.03894e+08	7.01301e+07	2.86305e+07	24.4501	0.521495	0.801481	0.803512	0.738361
POS4946	Spectral Match to Phe-Pro from NIST15	9.29437	272.658	[M+H]+	C14H18N2O4	Peptides	WEQJQNWXCSUVMA-RYUDHWBXSA-N	C1C[C@H](N(C1)C(=O)[C@H](CC2=CC=CC=C3)N)C(=O)O	---	7020642	HMDB0011177	Organic acids and derivatives	Carboxylic acids and derivatives	-7.6813e+08	-7.08803e+08	-9.91097e+08	-4.77812e+08	-7.11476e+08	-6.39988e+08	-4.35223e+07	-7.23688e+08	-2.82186e+06	-4.57786e+08	-2.99996e+08	-7.33971e+08	0.367322	1.06215	-0.188539	-3.76964e+08	3.05313e+08	1.24644e+08	55.0351	-7.16218e+08	6.93968e+07	2.83311e+07	24.4648	0.521563	0.801389	0.803116	0.738111
POS1703	Xanthine	9.30326	272.957	[M+H]+	C5H4N4O3	---	None	O=C1NC2=C(NC=N2)C(=O)N2	C00386	---	HMDB0000292	Organoheterocyclic compounds	Imidazopyrimidines	-7.8025e+08	-7.21293e+08	-1.00438e+09	-4.89302e+08	-7.24148e+08	-6.51879e+08	-5.33123e+07	-7.35894e+08	-1.25266e+07	-4.68e+08	-3.09702e+08	-7.4592e+08	0.367382	1.06214	-0.189168	-3.87559e+08	3.04215e+08	1.24195e+08	55.1024	-7.28541e+08	6.86634e+07	2.80317e+07	24.4796	0.521631	0.801296	0.80272	0.737861
POS924	5-Ethylaniline	9.31216	273.257	[M+CH4OH+H]+	C8H12N	Benzene and substituted derivatives	HRXZRAXKKNUKRF-UHFFFAOYSA-N	CCC1=CC=C(N)C=C2	---	11505	HMDB0246419	Benzenoids	Benzene and substituted derivatives	-7.9237e+08	-7.33782e+08	-1.01766e+09	-5.00791e+08	-7.3682e+08	-6.63769e+08	-6.31024e+07	-7.48101e+08	-2.22314e+07	-4.78213e+08	-3.19408e+08	-7.57869e+08	0.367441	1.06213	-0.189798	-3.98154e+08	3.03117e+08	1.23747e+08	55.1698	-7.40865e+08	6.793e+07	2.77323e+07	24.4943	0.521699	0.801203	0.802324	0.737611
POS2902	Arginine	9.32106	273.556	[M+Na]+	C6H14N4O3	Amino acids and derivatives	ODKSFYDXXFIFQN-BYPYZUCNSA-N	N=C(N)NCCC[C@H](N)C(=O)O	C00062	6322;28783	HMDB0000517	Organic acids and derivatives	Carboxylic acids and derivatives	-8.04491e+08	-7.46272e+08	-1.03093e+09	-5.12281e+08	-7.49492e+08	-6.75659e+08	-7.28924e+07	-7.60307e+08	-3.19361e+07	-4.88427e+08	-3.29114e+08	-7.69817e+08	0.367501	1.06212	-0.190427	-4.08749e+08	3.02019e+08	1.23299e+08	55.2371	-7.53188e+08	6.71967e+07	2.74329e+07	24.509	0.521766	0.80111	0.801928	0.737362
POS878	Aminobenzoic acid	9.32995	273.856	[M+H-H3O]+	C7H7NO3	Aminobenzoic acids and derivatives	ALYNCZNDIQEVRV-UHFFFAOYSA-N	Nc1ccc(C(=O)O)cc2	C00568	---	HMDB0001392	Benzenoids	Benzene and substituted derivatives	-8.16611e+08	-7.58761e+08	-1.04421e+09	-5.23771e+08	-7.62164e+08	-6.8755e+08	-8.26825e+07	-7.72514e+08	-4.16409e+07	-4.9864e+08	-3.3882e+08	-7.81766e+08	0.367561	1.06211	-0.191056	-4.19344e+08	3.00921e+08	1.2285e+08	55.3044	-7.65512e+08	6.64633e+07	2.71335e+07	24.5238	0.521834	0.801017	0.801532	0.737112
NEG2027	Isocitric acid	9.33885	274.155	[M-H3O+H]+	C6H8O9	Tricarboxylic acids and derivatives	ODBLHEXUDAPZAU-UHFFFAOYSA-N	C(C(C(C(=O)O)O)C(=O)O)C(=O)O	C00311	1198	HMDB0000193	Organic acids and derivatives	Carboxylic acids and derivatives	-8.28731e+08	-7.71251e+08	-1.05749e+09	-5.35261e+08	-7.74835e+08	-6.9944e+08	-9.24725e+07	-7.8472e+08	-5.13456e+07	-5.08854e+08	-3.48527e+08	-7.93715e+08	0.36762	1.0621	-0.191686	-4.29939e+08	2.99823e+08	1.22402e+08	55.3717	-7.77835e+08	6.57299e+07	2.68341e+07	24.5385	0.521902	0.800924	0.801136	0.736862
POS2320	Bicifadine	9.34774	274.455	[M+CH4OH+H]+	C12H16N	Piperidines	OFYVIGTWSQPCLF-UHFFFAOYSA-N	CC1=CC=C(C=C1)C12CC1CNC3	---	47953	HMDB0249183	Organoheterocyclic compounds	Piperidines	-8.40851e+08	-7.8374e+08	-1.07077e+09	-5.46751e+08	-7.87507e+08	-7.11331e+08	-1.02263e+08	-7.96926e+08	-6.10503e+07	-5.19067e+08	-3.58233e+08	-8.05664e+08	0.36768	1.06209	-0.192315	-4.40534e+08	2.98725e+08	1.21954e+08	55.439	-7.90159e+08	6.49966e+07	2.65347e+07	24.5532	0.52197	0.800832	0.80074	0.736612
POS832	Benzeneacetonitrile	9.35664	274.754	[M+H]+	C8H8N	Benzene and substituted derivatives	SUSQOBVLVYHIEX-UHFFFAOYSA-N	N#CCC1=CC=CC=C2	C15778	8794	HMDB0034171	Benzenoids	Benzene and substituted derivatives	-8.52972e+08	-7.9623e+08	-1.08405e+09	-5.5824e+08	-8.00179e+08	-7.23221e+08	-1.12053e+08	-8.09133e+08	-7.07551e+07	-5.2928e+08	-3.67939e+08	-8.17612e+08	0.367739	1.06208	-0.192945	-4.51129e+08	2.97627e+08	1.21506e+08	55.5063	-8.02482e+08	6.42632e+07	2.62353e+07	24.568	0.522038	0.800739	0.800344	0.736362
POS785	L-(2,3-4H)Proline	9.36553	275.054	[M+H]+	C5H9NO3	Amino acids and derivatives	ONIBWKKTOPOVIA-BYPYZUCNSA-N	O=C(O)C1NCCC2	C31704	145742;6971048	HMDB0000162	Organic acids and derivatives	Carboxylic acids and derivatives	-8.65092e+08	-8.0872e+08	-1.09733e+09	-5.6973e+08	-8.12851e+08	-7.35112e+08	-1.21843e+08	-8.21339e+08	-8.04598e+07	-5.39494e+08	-3.77645e+08	-8.29561e+08	0.367799	1.06207	-0.193574	-4.61724e+08	2.96529e+08	1.21057e+08	55.5736	-8.14806e+08	6.35298e+07	2.59359e+07	24.5827	0.522105	0.800646	0.799948	0.736112
POS1525	Deoxycarnitine	9.37443	275.353	[M+H]+	C7H15NO3	---	None	C[N+](C)(C)CCCC(=O)[O-]	---	725	HMDB0001161	Lipids and lipid-like molecules	Fatty Acyls	-8.77212e+08	-8.21209e+08	-1.11061e+09	-5.8122e+08	-8.25523e+08	-7.47002e+08	-1.31633e+08	-8.33545e+08	-9.01646e+07	-5.49707e+08	-3.87351e+08	-8.4151e+08	0.367859	1.06206	-0.194203	-4.72319e+08	2.95431e+08	1.20609e+08	55.6409	-8.27129e+08	6.27965e+07	2.56365e+07	24.5974	0.522173	0.800553	0.799553	0.735863
POS928	5-Ethylaniline	9.38332	275.653	[M+H]+	C8H12N	Benzene and substituted derivatives	HRXZRAXKKNUKRF-UHFFFAOYSA-N	CCC1=CC=C(N)C=C2	---	11504	HMDB0246419	Benzenoids	Benzene and substituted derivatives	-8.89332e+08	-8.33699e+08	-1.12389e+09	-5.9271e+08	-8.38195e+08	-7.58893e+08	-1.41423e+08	-8.45752e+08	-9.98693e+07	-5.59921e+08	-3.97058e+08	-8.53458e+08	0.367918	1.06205	-0.194833	-4.82913e+08	2.94333e+08	1.20161e+08	55.7082	-8.39453e+08	6.20631e+07	2.53372e+07	24.6122	0.522241	0.80046	0.799157	0.735613
POS4956	6,10,14-Trimethyl-5,9,13-pentadecatrien-3-one	9.39222	275.952	[M+H]+	C18H31O	Prenol lipids	LTUMRKDLVGQMJU-HSVQFRAPSA-N	CC(C)=CCC\C(C)=C/CC\C(C)=C\CCC(C)=O	---	1711944	HMDB0034495	Lipids and lipid-like molecules	Prenol lipids	-9.01453e+08	-8.46188e+08	-1.13717e+09	-6.042e+08	-8.50867e+08	-7.70783e+08	-1.51213e+08	-8.57958e+08	-1.09574e+08	-5.70134e+08	-4.06764e+08	-8.65407e+08	0.367978	1.06204	-0.195462	-4.93508e+08	2.93235e+08	1.19713e+08	55.7755	-8.51776e+08	6.13297e+07	2.50378e+07	24.6269	0.522309	0.800367	0.798761	0.735363
POS632	3,5-Diaminopyridine	9.40111	276.252	[M+NH5]+	C5H7N4	Pyridines and derivatives	OYTKINVCDFNREN-UHFFFAOYSA-N	NC1=CNC=CC2=N	---	5918	HMDB0246022	Organoheterocyclic compounds	Pyridines and derivatives	-9.13573e+08	-8.58678e+08	-1.15045e+09	-6.15689e+08	-8.63539e+08	-7.82674e+08	-1.61003e+08	-8.70165e+08	-1.19279e+08	-5.80347e+08	-4.1647e+08	-8.77356e+08	0.368038	1.06203	-0.196091	-5.04103e+08	2.92137e+08	1.19264e+08	55.8428	-8.641e+08	6.05964e+07	2.47384e+07	24.6417	0.522376	0.800274	0.798365	0.735113
POS209	2-Amino-2-methyl-2-propanol	9.41001	276.551	[M+H]+	C4H12NO	Organonitrogen compounds	CBTVGIZVANVGBH-UHFFFAOYSA-N	CC(C)(N)CO	---	11807	HMDB0244974	Organic nitrogen compounds	Organonitrogen compounds	-9.25693e+08	-8.71167e+08	-1.16372e+09	-6.27179e+08	-8.7621e+08	-7.94564e+08	-1.70793e+08	-8.82371e+08	-1.28984e+08	-5.90561e+08	-4.26176e+08	-8.89305e+08	0.368097	1.06202	-0.196721	-5.14698e+08	2.91039e+08	1.18816e+08	55.9101	-8.76423e+08	5.9863e+07	2.4439e+07	24.6564	0.522444	0.800182	0.797969	0.734863
POS1297	Hypoxanthine	9.4189	276.851	[M+H]+	C5H4N5O	Purinones	FDGQSTZJBFJUBT-UHFFFAOYSA-N	OC1=NC=NC2=C1NC=N3	C00263	---	HMDB0000157	Organoheterocyclic compounds	Imidazopyrimidines	-9.37813e+08	-8.83657e+08	-1.177e+09	-6.38669e+08	-8.88882e+08	-8.06454e+08	-1.80583e+08	-8.94577e+08	-1.38688e+08	-6.00774e+08	-4.35882e+08	-9.01253e+08	0.368157	1.06201	-0.19735	-5.25293e+08	2.8994e+08	1.18368e+08	55.9775	-8.88747e+08	5.91296e+07	2.41396e+07	24.6711	0.522512	0.800089	0.797573	0.734614
NEG335	L-Glyceric acid	9.4278	277.15	[M-H]-	C3H6O4	Organooxygen compounds	RBNPOMFGQQGHHO-REOHCLBHSA-N	OC[C@H](O)C(O)=O	---	6326776	HMDB0006372	Organic oxygen compounds	Organooxygen compounds	-9.49934e+08	-8.96147e+08	-1.19028e+09	-6.50159e+08	-9.01554e+08	-8.18345e+08	-1.90373e+08	-9.06784e+08	-1.48393e+08	-6.10988e+08	-4.45589e+08	-9.13202e+08	0.368216	1.06201	-0.197979	-5.35888e+08	2.88842e+08	1.17919e+08	56.0448	-9.0107e+08	5.83963e+07	2.38402e+07	24.6859	0.52258	0.799996	0.797177	0.734364
NEG333	Glyceric acid, D-	9.43669	277.45	[M-H]-	C3H6O4	Sugar acids and derivatives	RBNPOMFGQQGHHO-UWTATZPHSA-N	O=C(O)C(O)CO	C39082	439194	HMDB0000139	Organic oxygen compounds	Organooxygen compounds	-9.62054e+08	-9.08636e+08	-1.20356e+09	-6.61649e+08	-9.14226e+08	-8.30235e+08	-2.00163e+08	-9.1899e+08	-1.58098e+08	-6.21201e+08	-4.55295e+08	-9.25151e+08	0.368276	1.062	-0.198609	-5.46483e+08	2.87744e+08	1.17471e+08	56.1121	-9.13394e+08	5.76629e+07	2.35408e+07	24.7006	0.522648	0.799903	0.796781	0.734114
POS5585	10-Octadecenamide	9.44559	277.749	[M+NH5]+	C18H36NO	Fatty Acyls	FATBGEAMYMYZAF-UHFFFAOYSA-N	CCCCCCCCC=CCCCCCCCC(N)=O	C58494	1930	HMDB0247607	Lipids and lipid-like molecules	Fatty Acyls	-9.74174e+08	-9.21126e+08	-1.21684e+09	-6.73138e+08	-9.26898e+08	-8.42126e+08	-2.09953e+08	-9.31197e+08	-1.67803e+08	-6.31414e+08	-4.65001e+08	-9.371e+08	0.368336	1.06199	-0.199238	-5.57078e+08	2.86646e+08	1.17023e+08	56.1794	-9.25717e+08	5.69295e+07	2.32414e+07	24.7153	0.522715	0.79981	0.796385	0.733864
POS4406	Pivaloylcarnitine	9.45448	278.049	[M+H]+	C12H23NO5	Fatty Acyls	YICAQFPUDACYGQ-UHFFFAOYSA-N	CC(C)(C)C(=O)OC(CC([O-])=O)C[N+](C)(C)C	---	126894	HMDB0041993	Lipids and lipid-like molecules	Fatty Acyls	-9.86294e+08	-9.33615e+08	-1.23012e+09	-6.84628e+08	-9.3957e+08	-8.54016e+08	-2.19743e+08	-9.43403e+08	-1.77507e+08	-6.41628e+08	-4.74707e+08	-9.49048e+08	0.368395	1.06198	-0.199868	-5.67673e+08	2.85548e+08	1.16575e+08	56.2467	-9.38041e+08	5.61962e+07	2.2942e+07	24.7301	0.522783	0.799717	0.795989	0.733614
POS4776	sn-Glycero-4-phosphocholine	9.46338	278.348	[M]+	C8H21NO7P	Glycerophosphocholines	SUHOQUVVVLNYQR-MRVPVSSYSA-O	C[N+](C)(C)CCOP(O)(=O)OC[C@H](O)CO	C00670	439285;58381696	HMDB0000086	Lipids and lipid-like molecules	Glycerophospholipids	-9.98415e+08	-9.46105e+08	-1.2434e+09	-6.96118e+08	-9.52242e+08	-8.65907e+08	-2.29533e+08	-9.55609e+08	-1.87212e+08	-6.51841e+08	-4.84413e+08	-9.60997e+08	0.368455	1.06197	-0.200497	-5.78268e+08	2.8445e+08	1.16126e+08	56.314	-9.50364e+08	5.54628e+07	2.26426e+07	24.7448	0.522851	0.799625	0.795593	0.733365
POS1163	Creatine	9.47227	278.648	[M+H]+	C4H9N3O3	Amino acids and derivatives	CVSVTCORWBXHQV-UHFFFAOYSA-N	CN(CC(=O)O)C(=N)N	C00300	17208	HMDB0000064	Organic acids and derivatives	Carboxylic acids and derivatives	-1.01053e+09	-9.58594e+08	-1.25668e+09	-7.07608e+08	-9.64913e+08	-8.77797e+08	-2.39323e+08	-9.67816e+08	-1.96917e+08	-6.62055e+08	-4.9412e+08	-9.72946e+08	0.368515	1.06196	-0.201126	-5.88863e+08	2.83352e+08	1.15678e+08	56.3813	-9.62688e+08	5.47294e+07	2.23432e+07	24.7595	0.522919	0.799532	0.795197	0.733115
NEG739	Iminodiacetic acid	9.48117	278.947	[M-H]-	C4H7NO5	Carboxylic acids and derivatives	NBZBKCUXIYYUSX-UHFFFAOYSA-N	OC(=O)CNCC(O)=O	C19911	25519	HMDB0011753	Organic acids and derivatives	Carboxylic acids and derivatives	-1.02266e+09	-9.71084e+08	-1.26996e+09	-7.19098e+08	-9.77585e+08	-8.89688e+08	-2.49113e+08	-9.80022e+08	-2.06622e+08	-6.72268e+08	-5.03826e+08	-9.84895e+08	0.368574	1.06195	-0.201756	-5.99458e+08	2.82254e+08	1.1523e+08	56.4486	-9.75011e+08	5.39961e+07	2.20438e+07	24.7743	0.522987	0.799439	0.794801	0.732865
POS1785	Histidine	9.49006	279.246	[M+H]+	C6H9N3O3	Amino acids and derivatives	HNDVDQJCIGZPNO-YFKPBYRVSA-N	N[C@@H](CC1=CN=CN2)C(O)=O	C00135	6274;6971010	HMDB0000177	Organic acids and derivatives	Carboxylic acids and derivatives	-1.03478e+09	-9.83574e+08	-1.28324e+09	-7.30587e+08	-9.90257e+08	-9.01578e+08	-2.58903e+08	-9.92229e+08	-2.16326e+08	-6.82481e+08	-5.13532e+08	-9.96843e+08	0.368634	1.06194	-0.202385	-6.10053e+08	2.81156e+08	1.14781e+08	56.5159	-9.87334e+08	5.32627e+07	2.17444e+07	24.789	0.523054	0.799346	0.794406	0.732615
NEG7	Citramalic acid	9.49896	279.546	[M-H]-	C5H8O6	Hydroxy fatty acids	XFTRTWQBIOMVPK-UHFFFAOYSA-N	O=C(O)CC(O)(C(=O)O)C	C02612	1082	HMDB0000426	Lipids and lipid-like molecules	Fatty Acyls	-1.0469e+09	-9.96063e+08	-1.29651e+09	-7.42077e+08	-1.00293e+09	-9.13469e+08	-2.68693e+08	-1.00443e+09	-2.26031e+08	-6.92695e+08	-5.23238e+08	-1.00879e+09	0.368694	1.06193	-0.203014	-6.20647e+08	2.80058e+08	1.14333e+08	56.5832	-9.99658e+08	5.25293e+07	2.1445e+07	24.8037	0.523122	0.799253	0.79401	0.732365
NEG523	Succinic acid	9.50785	279.845	[M-H]-	C4H6O5	Dicarboxylic acids and derivatives	KDYFGRWQOYBRFD-UHFFFAOYSA-N	OC(=O)CCC(O)=O	C00042	---	HMDB0000254	Organic acids and derivatives	Carboxylic acids and derivatives	-1.05902e+09	-1.00855e+09	-1.30979e+09	-7.53567e+08	-1.0156e+09	-9.25359e+08	-2.78484e+08	-1.01664e+09	-2.35736e+08	-7.02908e+08	-5.32944e+08	-1.02074e+09	0.368753	1.06192	-0.203644	-6.31242e+08	2.7896e+08	1.13885e+08	56.6505	-1.01198e+09	5.1796e+07	2.11456e+07	24.8185	0.52319	0.79916	0.793614	0.732115
POS925	5-Ethylaniline	9.51675	280.145	[3M+H]+	C8H12N	Benzene and substituted derivatives	HRXZRAXKKNUKRF-UHFFFAOYSA-N	CCC1=CC=C(N)C=C2	---	11504	HMDB0246419	Benzenoids	Benzene and substituted derivatives	-1.07114e+09	-1.02104e+09	-1.32307e+09	-7.65057e+08	-1.02827e+09	-9.37249e+08	-2.88274e+08	-1.02885e+09	-2.45441e+08	-7.13122e+08	-5.42651e+08	-1.03269e+09	0.368813	1.06191	-0.204273	-6.41837e+08	2.77862e+08	1.13437e+08	56.7178	-1.0243e+09	5.10626e+07	2.08462e+07	24.8332	0.523258	0.799067	0.793218	0.731866
POS4720	Hexadecanamide	9.52564	280.444	[M+H]+	C16H34NO	Fatty amides	HSEMFIZWXHQJAE-UHFFFAOYSA-N	CCCCCCCCCCCCCCCC(=O)N	---	69421	HMDB0012273	Lipids and lipid-like molecules	Fatty Acyls	-1.08326e+09	-1.03353e+09	-1.33635e+09	-7.76547e+08	-1.04094e+09	-9.4914e+08	-2.98064e+08	-1.04105e+09	-2.55145e+08	-7.23335e+08	-5.52357e+08	-1.04464e+09	0.368872	1.0619	-0.204902	-6.52432e+08	2.76764e+08	1.12988e+08	56.7852	-1.03663e+09	5.03292e+07	2.05468e+07	24.848	0.523325	0.798975	0.792822	0.731616
POS2142	Uric Acid	9.53454	280.744	[M+H]+	C5H4N4O4	Xanthines	LEHOTFFKMJEONL-UHFFFAOYSA-N	c12c([nH]c(n2)O)nc(nc2O)O	C00366	1175	HMDB0000289	Organoheterocyclic compounds	Imidazopyrimidines	-1.09538e+09	-1.04602e+09	-1.34963e+09	-7.88036e+08	-1.05362e+09	-9.6103e+08	-3.07854e+08	-1.05326e+09	-2.6485e+08	-7.33548e+08	-5.62063e+08	-1.05659e+09	0.368932	1.06189	-0.205532	-6.63027e+08	2.75666e+08	1.1254e+08	56.8525	-1.04895e+09	4.95959e+07	2.02474e+07	24.8627	0.523393	0.798882	0.792426	0.731366
POS1516	Indole-4-carbaldehyde	9.54343	281.043	[M+H]+	C9H8NO	Indoles	OLNJUISKUQQNIM-UHFFFAOYSA-N	c1ccc2c(c1)c(c[nH]3)C=O	C08493	10256	HMDB0029737	Organoheterocyclic compounds	Indoles and derivatives	-1.1075e+09	-1.05851e+09	-1.36291e+09	-7.99526e+08	-1.06629e+09	-9.72921e+08	-3.17644e+08	-1.06547e+09	-2.74555e+08	-7.43762e+08	-5.71769e+08	-1.06854e+09	0.368992	1.06188	-0.206161	-6.73622e+08	2.74568e+08	1.12092e+08	56.9198	-1.06128e+09	4.88625e+07	1.9948e+07	24.8774	0.523461	0.798789	0.79203	0.731116
POS3001	Dodecanamide	9.55233	281.343	[M+H]+	C12H26NO	Fatty Acyls	ILRSCQWREDREME-UHFFFAOYSA-N	CCCCCCCCCCCC(N)=O	C13831	14256	HMDB0251566	Lipids and lipid-like molecules	Fatty Acyls	-1.11962e+09	-1.071e+09	-1.37619e+09	-8.11016e+08	-1.07896e+09	-9.84811e+08	-3.27434e+08	-1.07767e+09	-2.8426e+08	-7.53975e+08	-5.81475e+08	-1.08048e+09	0.369051	1.06187	-0.206791	-6.84217e+08	2.7347e+08	1.11644e+08	56.9871	-1.0736e+09	4.81291e+07	1.96486e+07	24.8922	0.523529	0.798696	0.791634	0.730866
NEG2386	Indole-4-lactic acid	9.56122	281.642	[M-H]-	C11H11NO4	Indolyl carboxylic acids and derivatives	XGILAAMKEQUXLS-UHFFFAOYSA-N	O=C(O)C(O)CC1=CNC=2C=CC=CC22	C02043	92904	HMDB0000671	Organoheterocyclic compounds	Indoles and derivatives	-1.13174e+09	-1.08349e+09	-1.38947e+09	-8.22506e+08	-1.09163e+09	-9.96702e+08	-3.37224e+08	-1.08988e+09	-2.93964e+08	-7.64189e+08	-5.91182e+08	-1.09243e+09	0.369111	1.06186	-0.20742	-6.94812e+08	2.72372e+08	1.11195e+08	57.0544	-1.08592e+09	4.73958e+07	1.93492e+07	24.9069	0.523597	0.798603	0.791238	0.730617
POS2076	Phenylalanine	9.57012	281.942	[M+H]+	C9H11NO3	Amino acids and derivatives	COLNVLDHVKWLRT-QMMMGPOBSA-N	N[C@@H](CC1=CC=CC=C2)C(O)=O	C00079	---	HMDB0000159	Organic acids and derivatives	Carboxylic acids and derivatives	-1.14386e+09	-1.09598e+09	-1.40275e+09	-8.33996e+08	-1.1043e+09	-1.00859e+09	-3.47014e+08	-1.10209e+09	-3.03669e+08	-7.74402e+08	-6.00888e+08	-1.10438e+09	0.369171	1.06185	-0.208049	-7.05407e+08	2.71274e+08	1.10747e+08	57.1217	-1.09825e+09	4.66624e+07	1.90498e+07	24.9216	0.523664	0.79851	0.790842	0.730367
NEG1768	4-Hydroxymethyl xylitol	9.57901	282.241	[M-H]-	C6H14O7	Organooxygen compounds	VIQLKPMMHCXYIW-UHFFFAOYSA-N	OCC(O)C(O)(CO)C(O)CO	---	25014560	HMDB0245900	Organic oxygen compounds	Organooxygen compounds	-1.15598e+09	-1.10847e+09	-1.41603e+09	-8.45485e+08	-1.11698e+09	-1.02048e+09	-3.56804e+08	-1.11429e+09	-3.13374e+08	-7.84616e+08	-6.10594e+08	-1.11633e+09	0.36923	1.06184	-0.208679	-7.16002e+08	2.70176e+08	1.10299e+08	57.189	-1.11057e+09	4.5929e+07	1.87504e+07	24.9364	0.523732	0.798417	0.790446	0.730117
POS1171	Norleucine, (+/-)-	9.58791	282.541	[M+H]+	C6H13NO3	Amino acids and derivatives	LRQKBLKVPFOOQJ-UHFFFAOYSA-N	CCCCC(C(=O)O)N	C01934	9475	HMDB0251526	Organic acids and derivatives	Carboxylic acids and derivatives	-1.1681e+09	-1.12096e+09	-1.4293e+09	-8.56975e+08	-1.12965e+09	-1.03237e+09	-3.66594e+08	-1.1265e+09	-3.23079e+08	-7.94829e+08	-6.203e+08	-1.12828e+09	0.36929	1.06183	-0.209308	-7.26597e+08	2.69078e+08	1.0985e+08	57.2563	-1.12289e+09	4.51957e+07	1.84511e+07	24.9511	0.5238	0.798325	0.79005	0.729867
POS585	4-Ethylpyridine	9.5968	282.84	[M+H]+	C7H10N	Pyridines and derivatives	MFEIKQPHQINPRI-UHFFFAOYSA-N	CCC1=CC=CN=C2	---	10823	HMDB0029734	Organoheterocyclic compounds	Pyridines and derivatives	-1.18022e+09	-1.13345e+09	-1.44258e+09	-8.68465e+08	-1.14232e+09	-1.04426e+09	-3.76384e+08	-1.13871e+09	-3.32783e+08	-8.05042e+08	-6.30007e+08	-1.14023e+09	0.369349	1.06182	-0.209937	-7.37192e+08	2.6798e+08	1.09402e+08	57.3236	-1.13522e+09	4.44623e+07	1.81517e+07	24.9658	0.523868	0.798232	0.789654	0.729617
POS1475	9-Methylquinoline	9.6057	283.14	[M+H]+	C10H10N	Quinolines and derivatives	JRLTTZUODKEYDH-UHFFFAOYSA-N	CC1=C2N=CC=CC2=CC=C2	---	11910	HMDB0247450	Organoheterocyclic compounds	Quinolines and derivatives	-1.19234e+09	-1.14594e+09	-1.45586e+09	-8.79955e+08	-1.15499e+09	-1.05615e+09	-3.86174e+08	-1.15091e+09	-3.42488e+08	-8.15256e+08	-6.39713e+08	-1.15218e+09	0.369409	1.06181	-0.210567	-7.47787e+08	2.66881e+08	1.08954e+08	57.3909	-1.14754e+09	4.37289e+07	1.78523e+07	24.9806	0.523935	0.798139	0.789258	0.729367
POS1169	Leucine	9.6146	283.439	[M+H]+	C6H13NO3	Amino acids and derivatives	ROHFNLRQFUQHCH-YFKPBYRVSA-N	O=C(O)C(N)CC(C)C	C00124	6106;7045799	HMDB0000687	Organic acids and derivatives	Carboxylic acids and derivatives	-1.20446e+09	-1.15843e+09	-1.46914e+09	-8.91445e+08	-1.16766e+09	-1.06804e+09	-3.95964e+08	-1.16312e+09	-3.52193e+08	-8.25469e+08	-6.49419e+08	-1.16413e+09	0.369469	1.0618	-0.211196	-7.58381e+08	2.65783e+08	1.08506e+08	57.4582	-1.15986e+09	4.29956e+07	1.75529e+07	24.9953	0.524003	0.798046	0.788863	0.729118
POS3374	N,N'-Diphenylguanidine	9.62349	283.739	[M+H]+	C13H13N4	Benzene and substituted derivatives	OWRCNXZUPFZXOS-UHFFFAOYSA-N	N=C(NC1=CC=CC=C1)NC1=CC=CC=C2	---	7594	---	Benzenoids	Benzene and substituted derivatives	-1.21658e+09	-1.17092e+09	-1.48242e+09	-9.02934e+08	-1.18034e+09	-1.07993e+09	-4.05754e+08	-1.17532e+09	-3.61898e+08	-8.35683e+08	-6.59125e+08	-1.17607e+09	0.369528	1.06179	-0.211825	-7.68976e+08	2.64685e+08	1.08057e+08	57.5255	-1.17219e+09	4.22622e+07	1.72535e+07	25.01	0.524071	0.797953	0.788467	0.728868
NEG1084	N-lactoyl-Tyrosine	9.63239	284.038	[M-H]-	C12H15NO6	Carboxylic acids and derivatives	XBOGARDIMVJTKF-XVKPBYJWSA-N	C[C@H](O)C(=O)N[C@@H](CC1=CC=C(O)C=C2)C(O)=O	---	57329379	HMDB0062177	Organic acids and derivatives	Carboxylic acids and derivatives	-1.2287e+09	-1.18341e+09	-1.4957e+09	-9.14424e+08	-1.19301e+09	-1.09183e+09	-4.15544e+08	-1.18753e+09	-3.71602e+08	-8.45896e+08	-6.68831e+08	-1.18802e+09	0.369588	1.06178	-0.212455	-7.79571e+08	2.63587e+08	1.07609e+08	57.5929	-1.18451e+09	4.15288e+07	1.69541e+07	25.0248	0.524139	0.79786	0.788071	0.728618
NEG191	Tryptophan, D-	9.64128	284.338	[M-H]-	C11H12N2O3	Indolyl carboxylic acids and derivatives	QIVBCDIJIAJPQS-SECBINFHSA-N	NC(Cc1c[nH]c2ccccc13)C(=O)O	C00526	9060	HMDB0013609	Organoheterocyclic compounds	Indoles and derivatives	-1.24082e+09	-1.1959e+09	-1.50898e+09	-9.25914e+08	-1.20568e+09	-1.10372e+09	-4.25334e+08	-1.19974e+09	-3.81307e+08	-8.56109e+08	-6.78538e+08	-1.19997e+09	0.369648	1.06177	-0.213084	-7.90166e+08	2.62489e+08	1.07161e+08	57.6602	-1.19683e+09	4.07955e+07	1.66547e+07	25.0395	0.524207	0.797768	0.787675	0.728368
POS5376	D-gamma-Glutamyl-D-glutamic acid	9.65018	284.637	[M+NH5]+	C10H16N2O8	Carboxylic acids and derivatives	OWQDWQKWSLFFFR-UHFFFAOYSA-N	NC(CCC(=O)NC(CCC(O)=O)C(O)=O)C(O)=O	---	558343	HMDB0250751	Organic acids and derivatives	Carboxylic acids and derivatives	-1.25294e+09	-1.20839e+09	-1.52226e+09	-9.37404e+08	-1.21835e+09	-1.11561e+09	-4.35124e+08	-1.21194e+09	-3.91012e+08	-8.66323e+08	-6.88244e+08	-1.21192e+09	0.369707	1.06176	-0.213714	-8.00761e+08	2.61391e+08	1.06713e+08	57.7275	-1.20916e+09	4.00621e+07	1.63553e+07	25.0543	0.524274	0.797675	0.787279	0.728118
NEG1766	(±)-2-Hydroxy-3-(3-hydroxyphenyl)propanoic acid	9.65907	284.937	[M-H]-	C9H10O5	Phenylpropanoic acids	HXQBZGMVGIDZAJ-UHFFFAOYSA-N	OC(CC1=C(O)C=CC=C2)C(O)=O	---	3083977	HMDB0033624	Phenylpropanoids and polyketides	Phenylpropanoic acids	-1.26506e+09	-1.22088e+09	-1.53554e+09	-9.48894e+08	-1.23102e+09	-1.1275e+09	-4.44914e+08	-1.22415e+09	-4.00717e+08	-8.76536e+08	-6.9795e+08	-1.22387e+09	0.369767	1.06175	-0.214343	-8.11356e+08	2.60293e+08	1.06264e+08	57.7948	-1.22148e+09	3.93287e+07	1.60559e+07	25.069	0.524342	0.797582	0.786883	0.727869
POS2067	sn-Glycero-4-phosphocholine	9.66797	285.236	[M-H+Na]+	C8H21NO7P+	Glycerophosphocholines	SUHOQUVVVLNYQR-MRVPVSSYSA-O	C[N+](C)(C)CCOP(=O)(O)OC[C@H](O)CO	C00671	439285;58381696	HMDB0000086	Lipids and lipid-like molecules	Glycerophospholipids	-1.27718e+09	-1.23336e+09	-1.54881e+09	-9.60383e+08	-1.24369e+09	-1.13939e+09	-4.54704e+08	-1.23636e+09	-4.10421e+08	-8.8675e+08	-7.07656e+08	-1.23582e+09	0.369826	1.06175	-0.214972	-8.21951e+08	2.59195e+08	1.05816e+08	57.8621	-1.2338e+09	3.85954e+07	1.57565e+07	25.0837	0.52441	0.797489	0.786487	0.727619
POS361	1,4-Dicyclohexylurea	9.67686	285.536	[M+H]+	C13H24N3O	Ureas	ADFXKUOMJKEIND-UHFFFAOYSA-N	C1CCC(CC1)NC(=O)NC2CCCCC3	---	4278	HMDB0244166	Organic acids and derivatives	Organic carbonic acids and derivatives	-1.2893e+09	-1.24585e+09	-1.56209e+09	-9.71873e+08	-1.25637e+09	-1.15128e+09	-4.64495e+08	-1.24856e+09	-4.20126e+08	-8.96963e+08	-7.17362e+08	-1.24777e+09	0.369886	1.06174	-0.215602	-8.32546e+08	2.58097e+08	1.05368e+08	57.9294	-1.24613e+09	3.7862e+07	1.54571e+07	25.0985	0.524478	0.797396	0.786091	0.727369
NEG1746	Tyrosine	9.68576	285.835	[M-H]-	C9H11NO4	Amino acids and derivatives	OUYCCCASQSFEME-QMMMGPOBSA-N	O=C(O)C(N)CC1=CC=C(O)C=C2	C29448	6057;6942101	HMDB0000158	Organic acids and derivatives	Carboxylic acids and derivatives	-1.30142e+09	-1.25834e+09	-1.57537e+09	-9.83363e+08	-1.26904e+09	-1.16317e+09	-4.74285e+08	-1.26077e+09	-4.29831e+08	-9.07176e+08	-7.27069e+08	-1.25972e+09	0.369946	1.06173	-0.216231	-8.43141e+08	2.56999e+08	1.04919e+08	57.9967	-1.25845e+09	3.71286e+07	1.51577e+07	25.1132	0.524546	0.797303	0.785695	0.727119
POS5393	9,11-Octadecadienoic acid, 14-oxo-, (E,Z)-	9.69465	286.135	[M+H-H3O]+	C18H30O4	Lineolic acids and derivatives	JHXAZBBVQSRKJR-BSZOFBHHSA-N	CCCCCC(=O)/C=C/C=C\CCCCCCCC(=O)O	C44131	---	HMDB0004668	Lipids and lipid-like molecules	Fatty Acyls	-1.31354e+09	-1.27083e+09	-1.58865e+09	-9.94853e+08	-1.28171e+09	-1.17506e+09	-4.84075e+08	-1.27298e+09	-4.39536e+08	-9.1739e+08	-7.36775e+08	-1.27166e+09	0.370005	1.06172	-0.21686	-8.53736e+08	2.55901e+08	1.04471e+08	58.064	-1.27077e+09	3.63953e+07	1.48583e+07	25.1279	0.524613	0.79721	0.785299	0.726869
NEG409	2-Acetamido-5-methylphenyl acetate	9.70355	286.434	[M-H]-	C11H13NO4	Phenol esters	GPJFMEZBKSINFK-UHFFFAOYSA-N	CC(=O)NC1=CC(C)=CC=C2OC(C)=O	---	734306	HMDB0061682	Benzenoids	Phenol esters	-1.32566e+09	-1.28332e+09	-1.60193e+09	-1.00634e+09	-1.29438e+09	-1.18695e+09	-4.93865e+08	-1.28518e+09	-4.4924e+08	-9.27603e+08	-7.46481e+08	-1.28361e+09	0.370065	1.06171	-0.21749	-8.64331e+08	2.54803e+08	1.04023e+08	58.1313	-1.2831e+09	3.56619e+07	1.45589e+07	25.1427	0.524681	0.797118	0.784903	0.726619
NEG1823	N-lactoyl-Glycine	9.71244	286.734	[M-H]-	C5H9NO5	Carboxylic acids and derivatives	CLNVOWMDSFOIPV-VKHMYHEASA-N	C[C@H](O)C(=O)NCC(O)=O	---	101947384	HMDB0062183	Organic acids and derivatives	Carboxylic acids and derivatives	-1.33778e+09	-1.29581e+09	-1.61521e+09	-1.01783e+09	-1.30705e+09	-1.19884e+09	-5.03655e+08	-1.29739e+09	-4.58945e+08	-9.37817e+08	-7.56187e+08	-1.29556e+09	0.370125	1.0617	-0.218119	-8.74926e+08	2.53705e+08	1.03575e+08	58.1986	-1.29542e+09	3.49285e+07	1.42595e+07	25.1574	0.524749	0.797025	0.784507	0.72637
POS4921	4-Hydroxyisovalerylcarnitine	9.72134	287.033	[M+H]+	C12H23NO6	Fatty Acyls	IGLHHSKNBDXCEY-SECBINFHSA-N	CC(C)(O)CC(=O)O[C@H](CC([O-])=O)C[N+](C)(C)C	---	131668011	HMDB0061189	Lipids and lipid-like molecules	Fatty Acyls	-1.3499e+09	-1.3083e+09	-1.62849e+09	-1.02932e+09	-1.31973e+09	-1.21073e+09	-5.13445e+08	-1.30959e+09	-4.6865e+08	-9.4803e+08	-7.65893e+08	-1.30751e+09	0.370184	1.06169	-0.218748	-8.85521e+08	2.52607e+08	1.03126e+08	58.2659	-1.30775e+09	3.41952e+07	1.39601e+07	25.1721	0.524817	0.796932	0.784111	0.72612
POS740	Creatinine	9.73023	287.333	[M+H]+	C4H7N4O	Amino acids and derivatives	DDRJAANPRJIHGJ-UHFFFAOYSA-N	N=C1N=C(O)CN2C	C00792	588	HMDB0000562	Organic acids and derivatives	Carboxylic acids and derivatives	-1.36202e+09	-1.32079e+09	-1.64177e+09	-1.04081e+09	-1.3324e+09	-1.22262e+09	-5.23235e+08	-1.3218e+09	-4.78355e+08	-9.58243e+08	-7.756e+08	-1.31946e+09	0.370244	1.06168	-0.219378	-8.96115e+08	2.51509e+08	1.02678e+08	58.3332	-1.32007e+09	3.34618e+07	1.36607e+07	25.1869	0.524884	0.796839	0.783716	0.72587
POS4253	2,8-Quinolinediol 3-sulfate	9.73913	287.632	[3M+H]+	C9H7NO6S	Quinolines and derivatives	YMKOHJHPMVDCRW-UHFFFAOYSA-N	OC1=CC=CC2=C1N=C(OS(O)(=O)=O)C=C3	---	129672163	HMDB0240657	Organoheterocyclic compounds	Quinolines and derivatives	-1.37414e+09	-1.33328e+09	-1.65505e+09	-1.0523e+09	-1.34507e+09	-1.23451e+09	-5.33025e+08	-1.33401e+09	-4.88059e+08	-9.68457e+08	-7.85306e+08	-1.33141e+09	0.370304	1.06167	-0.220007	-9.0671e+08	2.50411e+08	1.0223e+08	58.4006	-1.33239e+09	3.27284e+07	1.33613e+07	25.2016	0.524952	0.796746	0.78332	0.72562
POS5340	gamma-Glutamylglutamine	9.74802	287.932	[M+H]+	C10H17N3O7	Peptides	JBFYFLXEJFQWMU-WDSKDSINSA-N	O=C(O)C(N=C(O)CCC(N)C(=O)O)CCC(=N)O	C05284	150914	HMDB0029147	Organic acids and derivatives	Carboxylic acids and derivatives	-1.38626e+09	-1.34577e+09	-1.66833e+09	-1.06379e+09	-1.35774e+09	-1.2464e+09	-5.42815e+08	-1.34621e+09	-4.97764e+08	-9.7867e+08	-7.95012e+08	-1.34336e+09	0.370363	1.06166	-0.220637	-9.17305e+08	2.49313e+08	1.01781e+08	58.4679	-1.34472e+09	3.19951e+07	1.30619e+07	25.2163	0.52502	0.796653	0.782924	0.72537
POS745	2-Piperidinecarboxaldehyde	9.75692	288.231	[M+H]+	C6H12NO	Piperidines	FEWLNYSYJNLUOO-UHFFFAOYSA-N	O=CN1CCCCC2	---	17429	HMDB0031702	Organoheterocyclic compounds	Piperidines	-1.39838e+09	-1.35826e+09	-1.6816e+09	-1.07528e+09	-1.37041e+09	-1.25829e+09	-5.52605e+08	-1.35842e+09	-5.07469e+08	-9.88884e+08	-8.04718e+08	-1.35531e+09	0.370423	1.06165	-0.221266	-9.279e+08	2.48215e+08	1.01333e+08	58.5352	-1.35704e+09	3.12617e+07	1.27625e+07	25.2311	0.525088	0.796561	0.782528	0.725121
POS3003	N-Methyldodecylamine	9.76581	288.531	[M+H]+	C13H30N	Secondary amines	OMEMQVZNTDHENJ-UHFFFAOYSA-N	CCCCCCCCCCCCNC	---	81746	---	Organic nitrogen compounds	Organonitrogen compounds	-1.4105e+09	-1.37075e+09	-1.69488e+09	-1.08677e+09	-1.38309e+09	-1.27018e+09	-5.62395e+08	-1.37063e+09	-5.17174e+08	-9.99097e+08	-8.14424e+08	-1.36725e+09	0.370482	1.06164	-0.221895	-9.38495e+08	2.47117e+08	1.00885e+08	58.6025	-1.36936e+09	3.05283e+07	1.24631e+07	25.2458	0.525156	0.796468	0.782132	0.724871
NEG4872	Aurapten	9.77471	288.83	[M-H]-	C19H22O4	Terpene lactones	RSDDHGSKLOSQFK-RVDMUPIBSA-N	O=C1OC=2C=C(OCC=C(C)CCC=C(C)C)C=CC2C=C2	---	1550607	HMDB0034054	Lipids and lipid-like molecules	Prenol lipids	-1.42262e+09	-1.38324e+09	-1.70816e+09	-1.09826e+09	-1.39576e+09	-1.28207e+09	-5.72185e+08	-1.38283e+09	-5.26878e+08	-1.00931e+09	-8.24131e+08	-1.3792e+09	0.370542	1.06163	-0.222525	-9.4909e+08	2.46019e+08	1.00437e+08	58.6698	-1.38169e+09	2.9795e+07	1.21637e+07	25.2606	0.525223	0.796375	0.781736	0.724621
POS3068	2,2,6,6-Tetramethylpiperidin-2-ol	9.7836	289.13	[M+H]+	C9H20NO	Piperidines	VUZNLSBZRVZGIK-UHFFFAOYSA-N	CC1(C)CCCC(C)(C)N2O	---	549976	HMDB0245345	Organoheterocyclic compounds	Piperidines	-1.43474e+09	-1.39573e+09	-1.72144e+09	-1.10975e+09	-1.40843e+09	-1.29396e+09	-5.81975e+08	-1.39504e+09	-5.36583e+08	-1.01952e+09	-8.33837e+08	-1.39115e+09	0.370602	1.06162	-0.223154	-9.59685e+08	2.4492e+08	9.99884e+07	58.7371	-1.39401e+09	2.90616e+07	1.18644e+07	25.2753	0.525291	0.796282	0.78134	0.724371
POS3676	Hippuric acid	9.7925	289.429	[M+H]+	C9H9NO4	Benzamides	QIAFMBKCNZACKA-UHFFFAOYSA-N	OC(=O)CNC(=O)C1=CC=CC=C2	C01587	---	HMDB0000714	Benzenoids	Benzene and substituted derivatives	-1.44686e+09	-1.40822e+09	-1.73472e+09	-1.12124e+09	-1.4211e+09	-1.30585e+09	-5.91765e+08	-1.40725e+09	-5.46288e+08	-1.02974e+09	-8.43543e+08	-1.4031e+09	0.370661	1.06161	-0.223783	-9.7028e+08	2.43822e+08	9.95401e+07	58.8044	-1.40633e+09	2.83282e+07	1.1565e+07	25.29	0.525359	0.796189	0.780944	0.724121
NEG1881	o-Cresol sulfate	9.80139	289.729	[M-H]-	C7H8O5S	Organic sulfuric acids and derivatives	CYGSXDXRHXMAOV-UHFFFAOYSA-N	CC1=C(OS(O)(=O)=O)C=CC=C2	---	11615528	HMDB0240655	Organic acids and derivatives	Organic sulfuric acids and derivatives	-1.45898e+09	-1.42071e+09	-1.748e+09	-1.13273e+09	-1.43377e+09	-1.31774e+09	-6.01555e+08	-1.41945e+09	-5.55992e+08	-1.03995e+09	-8.53249e+08	-1.41505e+09	0.370721	1.0616	-0.224413	-9.80875e+08	2.42724e+08	9.90918e+07	58.8717	-1.41866e+09	2.75949e+07	1.12656e+07	25.3048	0.525427	0.796096	0.780548	0.723871
POS8442	Dibutylamine	9.81029	290.028	[M+H]+	C8H20N	Organonitrogen compounds	JQVDAXLFBXTEQA-UHFFFAOYSA-N	CCCCNCCCC	---	8148	HMDB0251174	Organic nitrogen compounds	Organonitrogen compounds	-1.4711e+09	-1.4332e+09	-1.76128e+09	-1.14422e+09	-1.44644e+09	-1.32963e+09	-6.11345e+08	-1.43166e+09	-5.65697e+08	-1.05016e+09	-8.62955e+08	-1.427e+09	0.370781	1.06159	-0.225042	-9.9147e+08	2.41626e+08	9.86435e+07	58.939	-1.43098e+09	2.68615e+07	1.09662e+07	25.3195	0.525494	0.796003	0.780152	0.723622
POS12111	sn-Glycero-4-phosphocholine	9.81918	290.328	[M+H]+	C8H20NO7P	Glycerophosphocholines	SUHOQUVVVLNYQR-QMMMGPOBSA-N	O=P([O-])(OCC[N+](C)(C)C)OCC(O)CO	C00670	71920	HMDB0000086	Lipids and lipid-like molecules	Glycerophospholipids	-1.48322e+09	-1.44569e+09	-1.77456e+09	-1.15571e+09	-1459116276	-1.34152e+09	-6.21135e+08	-1.44386e+09	-5.75402e+08	-1.06038e+09	-8.72662e+08	-1.43895e+09	0.37084	1.06158	-0.225671	-1.00206e+09	2.40528e+08	9.81953e+07	59.0063	-1.4433e+09	2.61281e+07	1.06668e+07	25.3342	0.525562	0.795911	0.779756	0.723372
NEG3387	Uridine	9.82808	290.627	[M-H]-	C9H12N2O7	Pyrimidine nucleosides	DRTQHJPVMGBUCF-XVFCMESISA-N	O=c1nc(O)ccn1C1OC(CO)C(O)C2O	C00299	6029	HMDB0000296	Nucleosides, nucleotides, and analogues	Pyrimidine nucleosides	-1.49534e+09	-1.45818e+09	-1.78784e+09	-1.1672e+09	-1.47179e+09	-1.35342e+09	-6.30925e+08	-1.45607e+09	-5.85107e+08	-1.07059e+09	-8.82368e+08	-1.4509e+09	0.3709	1.06157	-0.226301	-1.01266e+09	2.3943e+08	9.7747e+07	59.0736	-1.45563e+09	2.53948e+07	1.03674e+07	25.349	0.52563	0.795818	0.77936	0.723122
POS2345	alpha-Methyltryptamine	9.83697	290.927	[M+H]+	C11H14N3	Indoles and derivatives	QSQQQURBVYWZKJ-UHFFFAOYSA-N	CC(N)CC1=CNC2=CC=CC=C13	C20127	9287	HMDB0245770	Organoheterocyclic compounds	Indoles and derivatives	-1.50747e+09	-1.47067e+09	-1.80112e+09	-1.17869e+09	-1.48446e+09	-1.36531e+09	-6.40715e+08	-1.46828e+09	-5.94811e+08	-1.0808e+09	-8.92074e+08	-1.46284e+09	0.370959	1.06156	-0.22693	-1.02325e+09	2.38332e+08	9.72987e+07	59.1409	-1.46795e+09	2.46614e+07	1.0068e+07	25.3637	0.525698	0.795725	0.778964	0.722872
NEG333	Serine	9.84587	291.226	[M-H]-	C3H7NO4	Amino acids and derivatives	MTCFGRXMJLQNBG-REOHCLBHSA-N	O=C(O)C(N)CO	C00065	5951;6857582	HMDB0000187	Organic acids and derivatives	Carboxylic acids and derivatives	-1.51959e+09	-1.48316e+09	-1.81439e+09	-1.19018e+09	-1.49713e+09	-1.3772e+09	-6.50506e+08	-1.48048e+09	-6.04516e+08	-1.09102e+09	-9.0178e+08	-1.47479e+09	0.371019	1.06155	-0.22756	-1.03385e+09	2.37234e+08	9.68504e+07	59.2083	-1.48027e+09	2.3928e+07	9.76858e+06	25.3784	0.525766	0.795632	0.778569	0.722622
POS4918	Succinylcarnitine	9.85476	291.526	[M+H]+	C11H19NO7	Fatty Acyls	HAEVNYBCYZZDFL-MRVPVSSYSA-N	C[N+](C)(C)C[C@@H](CC([O-])=O)OC(=O)CCC(O)=O	---	131779101	HMDB0061717	Lipids and lipid-like molecules	Fatty Acyls	-1.53171e+09	-1.49565e+09	-1.82767e+09	-1.20167e+09	-1.5098e+09	-1.38909e+09	-6.60296e+08	-1.49269e+09	-6.14221e+08	-1.10123e+09	-9.11486e+08	-1.48674e+09	0.371079	1.06154	-0.228189	-1.04444e+09	2.36136e+08	9.64022e+07	59.2756	-1.4926e+09	2.31947e+07	9.46919e+06	25.3932	0.525833	0.795539	0.778173	0.722373
POS2193	N,N-Diphenylamine	9.86366	291.825	[M+H]+	C12H12N	Aniline and substituted anilines	DMBHHRLKUKUOEG-UHFFFAOYSA-N	N(C1=CC=CC=C1)C1=CC=CC=C2	C11016	263569689	HMDB0032562	Benzenoids	Benzene and substituted derivatives	-1.54383e+09	-1.50814e+09	-1.84095e+09	-1.21316e+09	-1.52248e+09	-1.40098e+09	-6.70086e+08	-1.5049e+09	-6.23926e+08	-1.11144e+09	-9.21193e+08	-1.49869e+09	0.371138	1.06153	-0.228818	-1.05504e+09	2.35038e+08	9.59539e+07	59.3429	-1.50492e+09	2.24613e+07	9.16979e+06	25.4079	0.525901	0.795446	0.777777	0.722123
POS1551	Polyglutamine	9.87255	292.125	[M+H]+	C5H10N2O4	Amino acids and derivatives	ZDXPYRJPNDTMRX-VKHMYHEASA-N	O=C(O)C(N)CCC(=N)O	C00064	5961;6992087	HMDB0000641	Organic acids and derivatives	Carboxylic acids and derivatives	-1.55595e+09	-1.52063e+09	-1.85423e+09	-1.22465e+09	-1.53515e+09	-1.41287e+09	-6.79876e+08	-1.5171e+09	-6.3363e+08	-1.12166e+09	-9.30899e+08	-1.51064e+09	0.371198	1.06152	-0.229448	-1.06563e+09	2.3394e+08	9.55056e+07	59.4102	-1.51724e+09	2.17279e+07	8.87039e+06	25.4226	0.525969	0.795353	0.777381	0.721873
POS1370	Betaine	9.88145	292.424	[M+Na]+	C5H11NO3	Amino acids and derivatives	KWIUHFFTVRNATP-UHFFFAOYSA-N	O=C([O-])C[N+](C)(C)C	C00719	248	HMDB0000043	Organic acids and derivatives	Carboxylic acids and derivatives	-1.56807e+09	-1.53311e+09	-1.86751e+09	-1.23614e+09	-1.54782e+09	-1.42476e+09	-6.89666e+08	-1.52931e+09	-6.43335e+08	-1.13187e+09	-9.40605e+08	-1.52259e+09	0.371258	1.06151	-0.230077	-1.07623e+09	2.32842e+08	9.50573e+07	59.4775	-1.52957e+09	2.09946e+07	8.571e+06	25.4374	0.526037	0.795261	0.776985	0.721623
NEG2030	Citric acid, anhydrous	9.89034	292.724	[M-H]-	C6H8O8	Tricarboxylic acids and derivatives	KRKNYBCHXYNGOX-UHFFFAOYSA-N	C(C(=O)O)C(CC(=O)O)(C(=O)O)O	C00158	---	HMDB0000094	Organic acids and derivatives	Carboxylic acids and derivatives	-1.58019e+09	-1.5456e+09	-1.88079e+09	-1.24763e+09	-1.56049e+09	-1.43665e+09	-6.99456e+08	-1.54152e+09	-6.5304e+08	-1.14208e+09	-9.50311e+08	-1.53454e+09	0.371317	1.0615	-0.230706	-1.08682e+09	2.31744e+08	9.4609e+07	59.5448	-1.54189e+09	2.02612e+07	8.2716e+06	25.4521	0.526105	0.795168	0.776589	0.721373
POS2991	(3S,8aS)-3-Isobutylhexahydropyrrolo[1,2-a]pyrazine-1,5-dione	9.89924	293.023	[M+H]+	C11H18N2O3	Amino acids and derivatives	SZJNCZMRZAUNQT-IUCAKERBSA-N	O=C1N2CCCC2C(O)=NC2CC(C)C	---	7074739	HMDB0034276	Organic acids and derivatives	Carboxylic acids and derivatives	-1.59231e+09	-1.55809e+09	-1.89407e+09	-1.25912e+09	-1.57316e+09	-1.44854e+09	-7.09246e+08	-1.55372e+09	-6.62745e+08	-1.1523e+09	-9.60017e+08	-1.54649e+09	0.371377	1.0615	-0.231336	-1.09742e+09	2.30646e+08	9.41608e+07	59.6121	-1.55421e+09	1.95278e+07	7.97221e+06	25.4668	0.526172	0.795075	0.776193	0.721123
POS6154	Morpholine	9.90814	293.323	[M+H]+	C4H10NO	Morpholines	YNAVUWVOSKDBBP-UHFFFAOYSA-N	C1COCCN2	C14453	8083	HMDB0031581	Organoheterocyclic compounds	Oxazinanes	-1.60443e+09	-1.57058e+09	-1.90735e+09	-1.27061e+09	-1.58583e+09	-1.46043e+09	-7.19036e+08	-1.56593e+09	-6.72449e+08	-1.16251e+09	-9.69724e+08	-1.55843e+09	0.371437	1.06149	-0.231965	-1.10801e+09	2.29548e+08	9.37125e+07	59.6794	-1.56654e+09	1.87945e+07	7.67281e+06	25.4816	0.52624	0.794982	0.775797	0.720874
NEG620	Fluroxene	9.91703	293.622	[M-H]-	C4H5F4O	Organofluorides	DLEGDLSLRSOURQ-UHFFFAOYSA-N	FC(F)(F)COC=C	---	9844	HMDB0252413	Organohalogen compounds	Organofluorides	-1.61655e+09	-1.58307e+09	-1.92063e+09	-1.2821e+09	-1.59851e+09	-1.47232e+09	-7.28826e+08	-1.57813e+09	-6.82154e+08	-1.17273e+09	-9.7943e+08	-1.57038e+09	0.371496	1.06148	-0.232594	-1.11861e+09	2.2845e+08	9.32642e+07	59.7467	-1.57886e+09	1.80611e+07	7.37342e+06	25.4963	0.526308	0.794889	0.775401	0.720624
POS4084	1,11-Epoxygermacrone	9.92593	293.922	[M+H]+	C15H22O3	Prenol lipids	BRHJBHVGLHMQCU-WZUFQYTHSA-N	CC(C)=C1C\C=C(C)/CCC2OC2(C)CC2=O	---	15139241	HMDB0035408	Lipids and lipid-like molecules	Prenol lipids	-1.62867e+09	-1.59556e+09	-1.93391e+09	-1.29359e+09	-1.61118e+09	-1.48421e+09	-7.38616e+08	-1.59034e+09	-6.91859e+08	-1.18294e+09	-9.89136e+08	-1.58233e+09	0.371556	1.06147	-0.233224	-1.1292e+09	2.27352e+08	9.28159e+07	59.814	-1.59119e+09	1.73277e+07	7.07402e+06	25.5111	0.526376	0.794796	0.775005	0.720374
POS600	1,3-Benzoquinone	9.93482	294.221	[M+Na]+	C6H4O3	Organooxygen compounds	WOAHJDHKFWSLKE-UHFFFAOYSA-N	O=C1C=CC=CC2=O	C02351	11421	HMDB0012133	Organic oxygen compounds	Organooxygen compounds	-1.64079e+09	-1.60805e+09	-1.94718e+09	-1.30508e+09	-1.62385e+09	-1.4961e+09	-7.48406e+08	-1.60255e+09	-7.01564e+08	-1.19315e+09	-9.98842e+08	-1.59428e+09	0.371615	1.06146	-0.233853	-1.1398e+09	2.26254e+08	9.23677e+07	59.8813	-1.60351e+09	1.65944e+07	6.77463e+06	25.5258	0.526443	0.794704	0.774609	0.720124
POS520	p-Hydroxybenzaldehyde	9.94372	294.521	[M+H-H3O]+	C7H6O3	Aldehydes	RGHHSNMVTDWUBI-UHFFFAOYSA-N	O=Cc1ccc(O)cc2	C00633	126	HMDB0011718	Organic oxygen compounds	Organooxygen compounds	-1.65291e+09	-1.62054e+09	-1.96046e+09	-1.31657e+09	-1.63652e+09	-1.50799e+09	-7.58196e+08	-1.61475e+09	-7.11268e+08	-1.20337e+09	-1.00855e+09	-1.60623e+09	0.371675	1.06145	-0.234483	-1.15039e+09	2.25156e+08	9.19194e+07	59.9486	-1.61583e+09	1.5861e+07	6.47523e+06	25.5405	0.526511	0.794611	0.774213	0.719874
NEG2126	Gluconic acid	9.95261	294.82	[M-H]-	C6H12O8	Sugar acids and derivatives	RGHNJXZEOKUKBD-SQOUGZDYSA-N	O=C(O)[C@H](O)[C@@H](O)[C@H](O)[C@H](O)CO	C00257	10690	HMDB0000625	Organic oxygen compounds	Organooxygen compounds	-1.66503e+09	-1.63303e+09	-1.97374e+09	-1.32806e+09	-1.64919e+09	-1.51988e+09	-7.67986e+08	-1.62696e+09	-7.20973e+08	-1.21358e+09	-1.01825e+09	-1.61818e+09	0.371735	1.06144	-0.235112	-1.16099e+09	2.24058e+08	9.14711e+07	60.016	-1.62816e+09	1.51276e+07	6.17583e+06	25.5553	0.526579	0.794518	0.773817	0.719625
POS2766	N-Acetylmethionine, DL-	9.96151	295.12	[M+H]+	C7H13NO4S	Amino acids and derivatives	XUYPXLNMDZIRQH-UHFFFAOYSA-N	CSCCC(N=C(C)O)C(=O)O	---	6180	---	Organic acids and derivatives	Carboxylic acids and derivatives	-1.67715e+09	-1.64552e+09	-1.98702e+09	-1.33955e+09	-1.66187e+09	-1.53177e+09	-7.77776e+08	-1.63917e+09	-7.30678e+08	-1.22379e+09	-1.02796e+09	-1.63013e+09	0.371794	1.06143	-0.235741	-1.17158e+09	2.2296e+08	9.10228e+07	60.0833	-1.64048e+09	1.43943e+07	5.87644e+06	25.57	0.526647	0.794425	0.773422	0.719375
NEG1954	3-Hydroxylinolenic acid	9.9704	295.419	[M-H]-	C18H30O4	Fatty Acyls	JQXGCBKGIBTCHY-FVCZIJCZSA-N	CC\C=C/C\C=C/C\C=C\CCCCCCC(O)C(O)=O	---	131751135	HMDB0031103	Lipids and lipid-like molecules	Fatty Acyls	-1.68927e+09	-1.65801e+09	-2.0003e+09	-1.35104e+09	-1.67454e+09	-1.54366e+09	-7.87566e+08	-1.65137e+09	-7.40383e+08	-1.23401e+09	-1.03767e+09	-1.64208e+09	0.371854	1.06142	-0.236371	-1.18218e+09	2.21861e+08	9.05746e+07	60.1506	-1.6528e+09	1.36609e+07	5.57704e+06	25.5847	0.526715	0.794332	0.773026	0.719125
NEG5322	Tropic acid	9.9793	295.719	[M-H]-	C9H10O4	Beta hydroxy acids and derivatives	JACRWUWPXAESPB-UHFFFAOYSA-N	O=C(O)C(C=1C=CC=CC2)CO	C01456	---	HMDB0062590	Organic acids and derivatives	Hydroxy acids and derivatives	-1.70139e+09	-1.6705e+09	-2.01358e+09	-1.36253e+09	-1.68721e+09	-1.55555e+09	-7.97356e+08	-1.66358e+09	-7.50087e+08	-1.24422e+09	-1.04737e+09	-1.65402e+09	0.371914	1.06141	-0.237	-1.19277e+09	2.20763e+08	9.01263e+07	60.2179	-1.66513e+09	1.29275e+07	5.27765e+06	25.5995	0.526782	0.794239	0.77263	0.718875
POS3909	4',5,6,8-Tetramethoxyflavone	9.98819	296.018	[M+Na]+	C19H18O7	8-O-methylated flavonoids	URSUMOWUGDXZHU-UHFFFAOYSA-N	O=C1C=C(OC=2C=C(OC)C(OC)=C(OC)C12)C=3C=CC(OC)=CC4	C14472	96119	HMDB0030575	Phenylpropanoids and polyketides	Flavonoids	-1.71351e+09	-1.68299e+09	-2.02686e+09	-1.37402e+09	-1.69988e+09	-1.56744e+09	-8.07146e+08	-1.67579e+09	-7.59792e+08	-1.25443e+09	-1.05708e+09	-1.66597e+09	0.371973	1.0614	-0.237629	-1.20337e+09	2.19665e+08	8.9678e+07	60.2852	-1.67745e+09	1.21942e+07	4.97825e+06	25.6142	0.52685	0.794146	0.772234	0.718625
POS1656	(3R,4R)-3,4-bis[(3-hydroxyphenyl)methyl]oxolan-3-one	9.99709	296.318	[M+H]+	C18H18O5	9,10'-epoxylignans	HVDGDHBAMCBBLR-WMLDXEAASA-N	O=C1OCC(CC=2C=CC=C(O)C2)C1CC=3C=CC=C(O)C4	C18165	---	HMDB0006101	Lignans, neolignans and related compounds	Furanoid lignans	-1.72563e+09	-1.69548e+09	-2.04014e+09	-1.38551e+09	-1.71255e+09	-1.57933e+09	-8.16936e+08	-1.68799e+09	-7.69497e+08	-1.26465e+09	-1.06679e+09	-1.67792e+09	0.372033	1.06139	-0.238259	-1.21396e+09	2.18567e+08	8.92297e+07	60.3525	-1.68977e+09	1.14608e+07	4.67886e+06	25.6289	0.526918	0.794054	0.771838	0.718376
NEG129	Histidine	10.006	296.617	[M-H]-	C6H9N3O3	Amino acids and derivatives	HNDVDQJCIGZPNO-YFKPBYRVSA-N	O=C(O)C(N)CC1=CN=CN2	C00135	6274;6971010	HMDB0000177	Organic acids and derivatives	Carboxylic acids and derivatives	-1.73775e+09	-1.70797e+09	-2.05342e+09	-1.397e+09	-1.72523e+09	-1.59122e+09	-8.26726e+08	-1.7002e+09	-7.79202e+08	-1.27486e+09	-1.07649e+09	-1.68987e+09	0.372092	1.06138	-0.238888	-1.22456e+09	2.17469e+08	8.87815e+07	60.4198	-1.7021e+09	1.07274e+07	4.37946e+06	25.6437	0.526986	0.793961	0.771442	0.718126
NEG766	Threonolactone	10.0149	296.917	[M-H]-	C4H6O5	Lactones	SGMJBNSHAZVGMC-STHAYSLISA-N	O[C@H]1COC(=O)[C@@H]2O	---	2724794	HMDB0000940	Organoheterocyclic compounds	Lactones	-1.74987e+09	-1.72046e+09	-2.0667e+09	-1.40849e+09	-1.7379e+09	-1.60311e+09	-8.36516e+08	-1.71241e+09	-7.88906e+08	-1.28507e+09	-1.0862e+09	-1.70182e+09	0.372152	1.06137	-0.239517	-1.23515e+09	2.16371e+08	8.83332e+07	60.4871	-1.71442e+09	9.99408e+06	4.08006e+06	25.6584	0.527053	0.793868	0.771046	0.717876
POS8154	Acetyl-DL-carnitine	10.0238	297.216	[M+H]+	C9H17NO5	Acyl carnitines	RDHQFKQIGNGIED-UHFFFAOYSA-N	CC(=O)OC(CC(=O)[O-])C[N+](C)(C)C	---	1	HMDB0240773	Lipids and lipid-like molecules	Fatty Acyls	-1.76199e+09	-1.73295e+09	-2.07997e+09	-1.41998e+09	-1.75057e+09	-1.61501e+09	-8.46307e+08	-1.72461e+09	-7.98611e+08	-1.29529e+09	-1.0959e+09	-1.71377e+09	0.372212	1.06136	-0.240147	-1.24575e+09	2.15273e+08	8.78849e+07	60.5544	-1.72674e+09	9.26071e+06	3.78067e+06	25.6731	0.527121	0.793775	0.77065	0.717626
POS10662	Stearic acid amide	10.0327	297.516	[M+H]+	C18H38NO	Carboximidic acids	LYRFLYHAGKPMFH-UHFFFAOYSA-N	CCCCCCCCCCCCCCCCCC(=O)N	C12090	31292	HMDB0034146	Organic acids and derivatives	Carboximidic acids and derivatives	-1.77411e+09	-1.74544e+09	-2.09325e+09	-1.43147e+09	-1.76324e+09	-1.6269e+09	-8.56097e+08	-1.73682e+09	-8.08316e+08	-1.3055e+09	-1.10561e+09	-1.72572e+09	0.372271	1.06135	-0.240776	-1.25634e+09	2.14175e+08	8.74366e+07	60.6217	-1.73907e+09	8.52734e+06	3.48127e+06	25.6879	0.527189	0.793682	0.770254	0.717376
NEG1410	Arabinonic acid	10.0416	297.815	[M-H]-	C5H10O7	Organooxygen compounds	QXKAIJAYHKCRRA-JJYYJPOSSA-N	OC[C@@H](O)[C@@H](O)[C@H](O)C(O)=O	C25058	122045	HMDB0000539	Organic oxygen compounds	Organooxygen compounds	-1.78623e+09	-1.75793e+09	-2.10653e+09	-1.44296e+09	-1.77591e+09	-1.63879e+09	-8.65887e+08	-1.74902e+09	-8.18021e+08	-1.31571e+09	-1.11532e+09	-1.73767e+09	0.372331	1.06134	-0.241406	-1.26694e+09	2.13077e+08	8.69883e+07	60.689	-1.75139e+09	7.79398e+06	3.18188e+06	25.7026	0.527257	0.793589	0.769858	0.717126
POS4863	4-Methylpentanoylcarnitine	10.0505	298.115	[M+NH5]+	C13H25NO5	Fatty Acyls	HPKZJKWIYUYEKQ-UHFFFAOYSA-N	CCC(C)CC(=O)OC(CC([O-])=O)C[N+](C)(C)C	---	156961420	HMDB0241033	Lipids and lipid-like molecules	Fatty Acyls	-1.79835e+09	-1.77042e+09	-2.11981e+09	-1.45444e+09	-1.78858e+09	-1.65068e+09	-8.75677e+08	-1.76123e+09	-8.27725e+08	-1.32593e+09	-1.12502e+09	-1.74961e+09	0.372391	1.06133	-0.242035	-1.27753e+09	2.11979e+08	8.65401e+07	60.7563	-1.76371e+09	7.06061e+06	2.88248e+06	25.7174	0.527325	0.793497	0.769462	0.716877
NEG741	6-Hydroxyindole	10.0594	298.414	[M-H]-	C8H8NO	Hydroxyindoles	LMIQERWZRIFWNZ-UHFFFAOYSA-N	OC=1C=CC=2NC=CC2C2	---	16054	HMDB0059805	Organoheterocyclic compounds	Indoles and derivatives	-1.81047e+09	-1.78291e+09	-2.13309e+09	-1.46593e+09	-1.80126e+09	-1.66257e+09	-8.85467e+08	-1.77344e+09	-8.3743e+08	-1.33614e+09	-1.13473e+09	-1.76156e+09	0.37245	1.06132	-0.242664	-1.28813e+09	2.10881e+08	8.60918e+07	60.8237	-1.77604e+09	6.32724e+06	2.58309e+06	25.7321	0.527392	0.793404	0.769066	0.716627
POS672	1H-Imidazole-5-carboxamide	10.0682	298.714	[M+H]+	C4H5N4O	Carboxylic acids and derivatives	ZBNZAJFNDPPMDT-UHFFFAOYSA-N	NC(=O)C1=CN=CN2	---	152917	HMDB0244880	Organic acids and derivatives	Carboxylic acids and derivatives	-1.82259e+09	-1.7954e+09	-2.14637e+09	-1.47742e+09	-1.81393e+09	-1.67446e+09	-8.95257e+08	-1.78564e+09	-8.47135e+08	-1.34635e+09	-1.14444e+09	-1.77351e+09	0.37251	1.06131	-0.243294	-1.29872e+09	2.09783e+08	8.56435e+07	60.891	-1.78836e+09	5.59388e+06	2.28369e+06	25.7468	0.52746	0.793311	0.76867	0.716377
POS1555	1,3-Dimethylpyrrolo[1,3-a]pyrazine	10.0771	299.013	[M+H]+	C9H10N3	Pyrrolopyrazines	OZKVDBMWPNGAHE-UHFFFAOYSA-N	CC1=CN2C=CC=C2C(C)=N2	---	12382419	HMDB0030908	Organoheterocyclic compounds	Pyrrolopyrazines	-1.83471e+09	-1.80789e+09	-2.15965e+09	-1.48891e+09	-1.8266e+09	-1.68635e+09	-9.05047e+08	-1.79785e+09	-8.5684e+08	-1.35657e+09	-1.15414e+09	-1.78546e+09	0.372569	1.0613	-0.243923	-1.30932e+09	2.08685e+08	8.51952e+07	60.9583	-1.80068e+09	4.86051e+06	1.9843e+06	25.7616	0.527528	0.793218	0.768275	0.716127
POS2176	Indoleacrylic acid	10.086	299.313	[M+H-H3O]+	C11H9NO3	Indoles	PLVPPLCLBIEYEA-AATRIKPKSA-N	O=C(O)C=Cc1c[nH]c2ccccc13	C21284	5375048	HMDB0000734	Organoheterocyclic compounds	Indoles and derivatives	-1.84683e+09	-1.82037e+09	-2.17293e+09	-1.5004e+09	-1.83927e+09	-1.69824e+09	-9.14837e+08	-1.81006e+09	-8.66544e+08	-1.36678e+09	-1.16385e+09	-1.79741e+09	0.372629	1.06129	-0.244552	-1.31991e+09	2.07587e+08	8.4747e+07	61.0256	-1.81301e+09	4.12714e+06	1.6849e+06	25.7763	0.527596	0.793125	0.767879	0.715877
POS1443	6-Hydroxymaltol	10.0949	299.612	[M+H]+	C6H6O5	Pyrans	SSSNQLHKSUJJTE-UHFFFAOYSA-N	CC1=C(O)C(=O)C(O)=CO2	---	70627	HMDB0032988	Organoheterocyclic compounds	Pyrans	-1.85895e+09	-1.83286e+09	-2.18621e+09	-1.51189e+09	-1.85194e+09	-1.71013e+09	-9.24627e+08	-1.82226e+09	-8.76249e+08	-1.37699e+09	-1.17355e+09	-1.80936e+09	0.372689	1.06128	-0.245182	-1.33051e+09	2.06489e+08	8.42987e+07	61.0929	-1.82533e+09	3.39378e+06	1.3855e+06	25.791	0.527664	0.793032	0.767483	0.715628
POS7540	Erucamide	10.1038	299.911	[M+H]+	C22H44NO	Fatty amides	UAUDZVJPLUQNMU-KTKRTIGZSA-N	CCCCCCCC/C=C\CCCCCCCCCCCC(=O)N	---	5365371	HMDB0244507	Lipids and lipid-like molecules	Fatty Acyls	-1.87107e+09	-1.84535e+09	-2.19949e+09	-1.52338e+09	-1.86462e+09	-1.72202e+09	-9.34417e+08	-1.83447e+09	-8.85954e+08	-1.38721e+09	-1.18326e+09	-1.82131e+09	0.372748	1.06127	-0.245811	-1.3411e+09	2.05391e+08	8.38504e+07	61.1602	-1.83766e+09	2.66041e+06	1.08611e+06	25.8058	0.527731	0.792939	0.767087	0.715378
NEG2291	5-Ethylphenylsulfate	10.1127	300.211	[M-H]-	C8H10O5S	---	DWZGLEPNCRFCEP-UHFFFAOYSA-N	CCC1=CC=C(OS(O)(=O)=O)C=C2	---	20822574	HMDB0062551	---	---	-1.88319e+09	-1.85784e+09	-2.21276e+09	-1.53487e+09	-1.87729e+09	-1.73391e+09	-9.44207e+08	-1.84668e+09	-8.95659e+08	-1.39742e+09	-1.19297e+09	-1.83326e+09	0.372808	1.06126	-0.24644	-1.3517e+09	2.04293e+08	8.34021e+07	61.2275	-1.84998e+09	1.92705e+06	786713	25.8205	0.527799	0.792847	0.766691	0.715128
POS7075	Quinine	10.1216	300.51	[M+H]+	C20H24N2O3	Cinchona alkaloids	LOUPRKONTZGTKE-VOMFEXJBSA-N	OC(C=1C=CN=C2C=CC(OC)=CC21)C3N4CCC(C3)C(C=C)C5	C01928	---	HMDB0014611	Alkaloids and derivatives	Cinchona alkaloids	-1.89531e+09	-1.87033e+09	-2.22604e+09	-1.54636e+09	-1.88996e+09	-1.7458e+09	-9.53997e+08	-1.85888e+09	-9.05363e+08	-1.40763e+09	-1.20267e+09	-1.8452e+09	0.372868	1.06125	-0.24707	-1.36229e+09	2.03195e+08	8.29539e+07	61.2948	-1.8623e+09	1.19368e+06	487317	25.8352	0.527867	0.792754	0.766295	0.714878
POS1265	Octopamine, (-)-	10.1305	300.81	[M+H-H3O]+	C8H11NO3	1-hydroxy-3-unsubstituted benzenoids	QHGUCRYDKWKLMG-QMMMGPOBSA-N	C1=CC(=CC=C2[C@H](CN)O)O	C00371	---	HMDB0004825	Benzenoids	Phenols	-1.90743e+09	-1.88282e+09	-2.23932e+09	-1.55785e+09	-1.90263e+09	-1.75769e+09	-9.63787e+08	-1.87109e+09	-9.15068e+08	-1.41785e+09	-1.21238e+09	-1.85715e+09	0.372927	1.06125	-0.247699	-1.37289e+09	2.02097e+08	8.25056e+07	61.3621	-1.87463e+09	460312	187922	25.85	0.527935	0.792661	0.765899	0.714628
POS5349	4-Hydroxyhexanoylcarnitine	10.1394	301.109	[M+H]+	C13H25NO6	Fatty Acyls	VYEONLJQPYRKAN-WDEREUQCSA-N	CCC[C@H](O)CC(=O)O[C@H](CC([O-])=O)C[N+](C)(C)C	---	156908002	HMDB0013131	Lipids and lipid-like molecules	Fatty Acyls	-1.91955e+09	-1.89531e+09	-2.2526e+09	-1.56934e+09	-1.9153e+09	-1.76958e+09	-9.73577e+08	-1.88329e+09	-9.24773e+08	-1.42806e+09	-1.22208e+09	-1.8691e+09	0.372987	1.06124	-0.248329	-1.38348e+09	2.00999e+08	8.20573e+07	61.4294	-1.88695e+09	-273054	-111474	25.8647	0.528002	0.792568	0.765503	0.714378
POS2465	beta-D-Glucosamine	10.1483	301.409	[M+H]+	C6H13NO6	Monosaccharides	MSWZFWKMSRAUBD-QZABAPFNSA-N	N[C@H]1[C@H](O)O[C@H](CO)[C@@H](O)[C@@H]2O	C08350	441477	HMDB0030091	Organic oxygen compounds	Organooxygen compounds	-1.93167e+09	-1.9078e+09	-2.26588e+09	-1.58083e+09	-1.92798e+09	-1.78147e+09	-9.83367e+08	-1.8955e+09	-9.34478e+08	-1.43827e+09	-1.23179e+09	-1.88105e+09	0.373047	1.06123	-0.248958	-1.39408e+09	1.999e+08	8.1609e+07	61.4967	-1.89927e+09	-1.00642e+06	-410869	25.8794	0.52807	0.792475	0.765107	0.714129
POS5780	Spectral Match to Arg-Ile from NIST15	10.1572	301.708	[M+H]+	C12H25N5O4	Peptides	QYLJIYOGHRGUIH-CIUDSAMLSA-N	CC[C@H](C)[C@@H](C(=O)O)NC(=O)[C@H](CCCN=C(N)N)N	---	7009553	HMDB0028712	Organic acids and derivatives	Carboxylic acids and derivatives	-1.94379e+09	-1.92029e+09	-2.27916e+09	-1.59232e+09	-1.94065e+09	-1.79336e+09	-9.93157e+08	-1.90771e+09	-9.44182e+08	-1.44849e+09	-1.2415e+09	-1.893e+09	0.373106	1.06122	-0.249587	-1.40467e+09	1.98802e+08	8.11608e+07	61.564	-1.9116e+09	-1.73979e+06	-710265	25.8942	0.528138	0.792382	0.764711	0.713879
NEG1026	3-methylmalate(3-)	10.1661	302.008	[M-H]-	C5H8O3	Fatty Acyls	NPYQJIHHTGFBLN-UHFFFAOYSA-N	CC(C(O)C(O)=O)C(O)=O	---	558882	HMDB0062739	Lipids and lipid-like molecules	Fatty Acyls	-1.95591e+09	-1.93278e+09	-2.29244e+09	-1.60381e+09	-1.95332e+09	-1.80525e+09	-1.00295e+09	-1.91991e+09	-9.53887e+08	-1.4587e+09	-1.2512e+09	-1.90495e+09	0.373166	1.06121	-0.250217	-1.41527e+09	1.97704e+08	8.07125e+07	61.6314	-1.92392e+09	-2.47315e+06	-1.00966e+06	25.9089	0.528206	0.792289	0.764315	0.713629
NEG727	3-Acetolactate	10.175	302.307	[M-H]-	C5H8O2	Keto acids and derivatives	NMDWGEGFJUBKLB-UHFFFAOYSA-N	CC(=O)C(C)(O)C(O)=O	C00901	22	HMDB0006833	Organic acids and derivatives	Keto acids and derivatives	-1.96803e+09	-1.94527e+09	-2.30572e+09	-1.6153e+09	-1.96599e+09	-1.81714e+09	-1.01274e+09	-1.93212e+09	-9.63592e+08	-1.46891e+09	-1.26091e+09	-1.9169e+09	0.373225	1.0612	-0.250846	-1.42586e+09	1.96606e+08	8.02642e+07	61.6987	-1.93624e+09	-3.20652e+06	-1.30906e+06	25.9237	0.528274	0.792197	0.763919	0.713379
NEG560	3-(2-Furanyl)-3-propenal	10.1839	302.607	[M-H]-	C7H6O3	Heteroaromatic compounds	VZIRCHXYMBFNFD-IWQZZHSRSA-N	O=C\C=C/C1=CC=CO2	---	1715056	HMDB0032918	Organoheterocyclic compounds	Heteroaromatic compounds	-1.98015e+09	-1.95776e+09	-2.319e+09	-1.62679e+09	-1.97866e+09	-1.82903e+09	-1.02253e+09	-1.94433e+09	-9.73297e+08	-1.47913e+09	-1.27062e+09	-1.92885e+09	0.373285	1.06119	-0.251475	-1.43646e+09	1.95508e+08	7.98159e+07	61.766	-1.94857e+09	-3.93989e+06	-1.60845e+06	25.9384	0.528341	0.792104	0.763523	0.713129
NEG2773	Diethyl phthalate	10.1928	302.906	[M-H]-	C12H14O5	Benzoic acid esters	FLKPEMZONWLCSK-UHFFFAOYSA-N	CCOC(=O)C1=CC=CC=C2C(=O)OCC	C14175	6781	HMDB0094660	Benzenoids	Benzene and substituted derivatives	-1.99228e+09	-1.97025e+09	-2.33228e+09	-1.63828e+09	-1.99133e+09	-1.84092e+09	-1.03232e+09	-1.95653e+09	-9.83001e+08	-1.48934e+09	-1.28032e+09	-1.94079e+09	0.373345	1.06118	-0.252105	-1.44705e+09	1.9441e+08	7.93676e+07	61.8333	-1.96089e+09	-4.67325e+06	-1.90785e+06	25.9531	0.528409	0.792011	0.763127	0.71288
NEG985	Adipic acid	10.2017	303.206	[M-H]-	C6H10O6	Medium-chain fatty acids	WNLRTRBMVRJNCN-UHFFFAOYSA-N	C(CCC(=O)O)CC(=O)O	C06104	---	HMDB0000448	Lipids and lipid-like molecules	Fatty Acyls	-2.0044e+09	-1.98274e+09	-2.34555e+09	-1.64977e+09	-2.00401e+09	-1.85281e+09	-1.04211e+09	-1.96874e+09	-9.92706e+08	-1.49955e+09	-1.29003e+09	-1.95274e+09	0.373404	1.06117	-0.252734	-1.45765e+09	1.93312e+08	7.89194e+07	61.9006	-1.97321e+09	-5.40662e+06	-2.20724e+06	25.9679	0.528477	0.791918	0.762732	0.71263
NEG1316	Meglutol	10.2106	303.505	[M-H]-	C6H10O7	Hydroxy fatty acids	NPOAOTPXWNWTSH-UHFFFAOYSA-N	CC(CC(=O)O)(CC(=O)O)O	C03761	174476	HMDB0000355	Lipids and lipid-like molecules	Fatty Acyls	-2.01652e+09	-1.99523e+09	-2.35883e+09	-1.66126e+09	-2.01668e+09	-1.8647e+09	-1.0519e+09	-1.98095e+09	-1.00241e+09	-1.50977e+09	-1.29973e+09	-1.96469e+09	0.373464	1.06116	-0.253363	-1.46824e+09	1.92214e+08	7.84711e+07	61.9679	-1.98554e+09	-6.13999e+06	-2.50664e+06	25.9826	0.528545	0.791825	0.762336	0.71238
POS1992	5-Methylphthalic anhydride	10.2195	303.805	[M+H]+	C9H6O4	Phthalic anhydrides	ZOXBWJMCXHTKNU-UHFFFAOYSA-N	CC1=CC2=C(C=C1)C(=O)OC3=O	---	260883	---	Organoheterocyclic compounds	Benzofurans	-2.02864e+09	-2.00772e+09	-2.37211e+09	-1.67275e+09	-2.02935e+09	-1.8766e+09	-1.06169e+09	-1.99315e+09	-1.01212e+09	-1.51998e+09	-1.30944e+09	-1.97664e+09	0.373524	1.06115	-0.253993	-1.47884e+09	1.91116e+08	7.80228e+07	62.0352	-1.99786e+09	-6.87335e+06	-2.80603e+06	25.9973	0.528612	0.791732	0.76194	0.71213
NEG569	Glutamine	10.2284	304.104	[M-H]-	C5H10N2O4	Alpha amino acids	ZDXPYRJPNDTMRX-UHFFFAOYNA-N	C(CC(=N)O)[C@@H](C(=O)O)N	C00304	---	HMDB0000641	Organic acids and derivatives	Carboxylic acids and derivatives	-2.04076e+09	-2.02021e+09	-2.38539e+09	-1.68424e+09	-2.04202e+09	-1.88849e+09	-1.07148e+09	-2.00536e+09	-1.02182e+09	-1.53019e+09	-1.31915e+09	-1.98859e+09	0.373583	1.06114	-0.254622	-1.48943e+09	1.90018e+08	7.75745e+07	62.1025	-2.01018e+09	-7.60672e+06	-3.10543e+06	26.0121	0.52868	0.79164	0.761544	0.71188
NEG358	3-Aminopurine	10.2373	304.404	[M-H]-	C5H5N6	Imidazopyrimidines	MWBWWFOAEOYUST-UHFFFAOYSA-N	N=C1NC=C2N=CN=C2N2	---	9955	HMDB0245025	Organoheterocyclic compounds	Imidazopyrimidines	-2.05288e+09	-2.0327e+09	-2.39867e+09	-1.69573e+09	-2.05469e+09	-1.90038e+09	-1.08127e+09	-2.01756e+09	-1.03153e+09	-1.54041e+09	-1.32885e+09	-2.00054e+09	0.373643	1.06113	-0.255252	-1.50003e+09	1.8892e+08	7.71263e+07	62.1698	-2.02251e+09	-8.34009e+06	-3.40483e+06	26.0268	0.528748	0.791547	0.761148	0.71163
POS1446	Kojic acid	10.2462	304.703	[M+H]+	C6H6O5	Pyranones and derivatives	BEJNERDRQOWKJM-UHFFFAOYSA-N	C1=C(OC=C(C2=O)O)CO	C14517	3840	HMDB0032923	Organoheterocyclic compounds	Pyrans	-2.065e+09	-2.04519e+09	-2.41195e+09	-1.70722e+09	-2.06737e+09	-1.91227e+09	-1.09106e+09	-2.02977e+09	-1.04123e+09	-1.55062e+09	-1.33856e+09	-2.01249e+09	0.373702	1.06112	-0.255881	-1.51062e+09	1.87822e+08	7.6678e+07	62.2371	-2.03483e+09	-9.07345e+06	-3.70422e+06	26.0415	0.528816	0.791454	0.760752	0.711381
NEG2709	8alpha-8-Hydroxy-12-oxo-13-abieten-19-oic acid	10.255	305.003	[M-H]-	C20H30O5	Prenol lipids	BDGVLOCEQIJJDJ-UHFFFAOYSA-N	CC(C)C1=CC2(O)CCC3C(C)(CCCC3(C)C(O)=O)C2CC2=O	---	245310	HMDB0035878	Lipids and lipid-like molecules	Prenol lipids	-2.07712e+09	-2.05768e+09	-2.42523e+09	-1.71871e+09	-2.08004e+09	-1.92416e+09	-1.10085e+09	-2.04198e+09	-1.05093e+09	-1.56083e+09	-1.34827e+09	-2.02443e+09	0.373762	1.06111	-0.25651	-1.52122e+09	1.86724e+08	7.62297e+07	62.3044	-2.04715e+09	-9.80682e+06	-4.00362e+06	26.0563	0.528884	0.791361	0.760356	0.711131
NEG7007	Aconitic acid	10.2639	305.302	[M-H]-	C6H6O7	Tricarboxylic acids and derivatives	GTZCVFVGUGFEME-IWQZZHSRSA-N	OC(=O)C\C(=C\C(O)=O)C(O)=O	C00418	643757	HMDB0000072	Organic acids and derivatives	Carboxylic acids and derivatives	-2.08924e+09	-2.07017e+09	-2.43851e+09	-1.7302e+09	-2.09271e+09	-1.93605e+09	-1.11064e+09	-2.05418e+09	-1.06064e+09	-1.57105e+09	-1.35797e+09	-2.03638e+09	0.373822	1.0611	-0.25714	-1.53181e+09	1.85626e+08	7.57814e+07	62.3717	-2.05948e+09	-1.05402e+07	-4.30301e+06	26.071	0.528951	0.791268	0.75996	0.710881
POS2000	4,4alpha,5,6-Tetrahydro-7-methyl-2(4H)-naphthalenone	10.2728	305.602	[M+H]+	C11H15O	Organooxygen compounds	NGSXTBFUMNXJDK-UHFFFAOYSA-N	CC1=CC2=CC(=O)CCC2CC2	---	61935	HMDB0039803	Organic oxygen compounds	Organooxygen compounds	-2.10136e+09	-2.08266e+09	-2.45179e+09	-1.74169e+09	-2.10538e+09	-1.94794e+09	-1.12043e+09	-2.06639e+09	-1.07034e+09	-1.58126e+09	-1.36768e+09	-2.04833e+09	0.373881	1.06109	-0.257769	-1.54241e+09	1.84528e+08	7.53332e+07	62.4391	-2.0718e+09	-1.12736e+07	-4.60241e+06	26.0857	0.529019	0.791175	0.759564	0.710631
NEG2705	DL-Pantothenic acid	10.2817	305.901	[M-H]-	C9H17NO6	Amino acids and derivatives	GHOKWGTUZJEAQD-UHFFFAOYSA-N	CC(C)(CO)C(O)C(O)=NCCC(=O)O	---	---	HMDB0250782	Organic acids and derivatives	Carboxylic acids and derivatives	-2.11348e+09	-2.09515e+09	-2.46507e+09	-1.75318e+09	-2.11805e+09	-1.95983e+09	-1.13022e+09	-2.0786e+09	-1.08005e+09	-1.59147e+09	-1.37738e+09	-2.06028e+09	0.373941	1.06108	-0.258398	-1.553e+09	1.8343e+08	7.48849e+07	62.5064	-2.08412e+09	-1.20069e+07	-4.9018e+06	26.1005	0.529087	0.791082	0.759168	0.710381
POS5786	5-Methylheptanoylcarnitine	10.2906	306.201	[M+H]+	C15H29NO5	Fatty Acyls	LZPPUOVHBXZDDN-UHFFFAOYSA-N	CCCC(C)CCC(=O)OC(CC([O-])=O)C[N+](C)(C)C	---	156961438	HMDB0241042	Lipids and lipid-like molecules	Fatty Acyls	-2.1256e+09	-2.10763e+09	-2.47834e+09	-1.76467e+09	-2.13073e+09	-1.97172e+09	-1.14001e+09	-2.0908e+09	-1.08975e+09	-1.60169e+09	-1.38709e+09	-2.07223e+09	0.374001	1.06107	-0.259028	-1.5636e+09	1.82332e+08	7.44366e+07	62.5737	-2.09645e+09	-1.27403e+07	-5.2012e+06	26.1152	0.529155	0.79099	0.758772	0.710132
POS1394	Methylimidazoleacetic acid	10.2995	306.5	[M+H]+	C6H8N2O3	Substituted imidazoles	ZHCKPJGJQOPTLB-UHFFFAOYSA-N	O=C(O)CC=1N=CN(C2)C	C05829	75810	HMDB0002820	Organoheterocyclic compounds	Azoles	-2.13772e+09	-2.12012e+09	-2.49162e+09	-1.77616e+09	-2.1434e+09	-1.98361e+09	-1.1498e+09	-2.10301e+09	-1.09946e+09	-1.6119e+09	-1.3968e+09	-2.08418e+09	0.37406	1.06106	-0.259657	-1.57419e+09	1.81234e+08	7.39883e+07	62.641	-2.10877e+09	-1.34737e+07	-5.50059e+06	26.13	0.529223	0.790897	0.758376	0.709882
POS4561	Hexadeca-7,10,14-trienoic acid	10.3084	306.8	[M+H-H3O]+	C16H26O3	Fatty Acyls	KBGYPXOSNDMZRV-UHFFFAOYSA-N	CCC=CCC=CCC=CCCCCCC(O)=O	---	2826712	HMDB0302990	Lipids and lipid-like molecules	Fatty Acyls	-2.14984e+09	-2.13261e+09	-2.5049e+09	-1.78765e+09	-2.15607e+09	-1.9955e+09	-1.15959e+09	-2.11522e+09	-1.10916e+09	-1.62211e+09	-1.4065e+09	-2.09613e+09	0.37412	1.06105	-0.260286	-1.58479e+09	1.80136e+08	7.354e+07	62.7083	-2.1211e+09	-1.4207e+07	-5.79999e+06	26.1447	0.52929	0.790804	0.75798	0.709632
POS5439	Spectral Match to Tyr-Pro from NIST15	10.3173	307.099	[M+H]+	C14H18N2O5	Peptides	VNYDHJARLHNEGA-RYUDHWBXSA-N	C1C[C@H](N(C1)C(=O)[C@H](CC2=CC=C(C=C3)O)N)C(=O)O	---	9795637	---	Organic acids and derivatives	Carboxylic acids and derivatives	-2.16196e+09	-2.1451e+09	-2.51818e+09	-1.79914e+09	-2.16874e+09	-2.00739e+09	-1.16938e+09	-2.12742e+09	-1.11887e+09	-1.63233e+09	-1.41621e+09	-2.10808e+09	0.37418	1.06104	-0.260916	-1.59538e+09	1.79038e+08	7.30918e+07	62.7756	-2.13342e+09	-1.49404e+07	-6.09939e+06	26.1594	0.529358	0.790711	0.757585	0.709382
NEG568	3-(2-Furanyl)-3-propenal	10.3262	307.399	[M-H3O-H]-	C7H6O3	Heteroaromatic compounds	VZIRCHXYMBFNFD-IWQZZHSRSA-N	O=C\C=C/C1=CC=CO2	---	1715056	HMDB0032918	Organoheterocyclic compounds	Heteroaromatic compounds	-2.17408e+09	-2.15759e+09	-2.53146e+09	-1.81063e+09	-2.18141e+09	-2.01928e+09	-1.17917e+09	-2.13963e+09	-1.12857e+09	-1.64254e+09	-1.42592e+09	-2.12002e+09	0.374239	1.06103	-0.261545	-1.60598e+09	1.77939e+08	7.26435e+07	62.8429	-2.14574e+09	-1.56737e+07	-6.39878e+06	26.1742	0.529426	0.790618	0.757189	0.709132
POS1259	Methylmalonic acid	10.3351	307.698	[M+NH5]+	C4H6O5	Dicarboxylic acids and derivatives	ZIYVHBGGAOATLY-UHFFFAOYSA-N	CC(C(=O)O)C(=O)O	C10514	487	HMDB0000202	Organic acids and derivatives	Carboxylic acids and derivatives	-2.1862e+09	-2.17008e+09	-2.54474e+09	-1.82212e+09	-2.19408e+09	-2.03117e+09	-1.18896e+09	-2.15184e+09	-1.13828e+09	-1.65276e+09	-1.43562e+09	-2.13197e+09	0.374299	1.06102	-0.262175	-1.61657e+09	1.76841e+08	7.21952e+07	62.9102	-2.15807e+09	-1.64071e+07	-6.69818e+06	26.1889	0.529494	0.790525	0.756793	0.708882
POS1961	2,9-Dihydroxyquinoline	10.344	307.998	[M+H]+	C9H7NO3	Quinolones and derivatives	ZXZKYYHTWHJHFT-UHFFFAOYSA-N	OC=1N=C2C(O)=CC=CC2=CC2	C14686	97250	HMDB0240311	Organoheterocyclic compounds	Quinolines and derivatives	-2.19832e+09	-2.18257e+09	-2.55802e+09	-1.83361e+09	-2.20676e+09	-2.04306e+09	-1.19875e+09	-2.16404e+09	-1.14798e+09	-1.66297e+09	-1.44533e+09	-2.14392e+09	0.374358	1.06101	-0.262804	-1.62717e+09	1.75743e+08	7.17469e+07	62.9775	-2.17039e+09	-1.71405e+07	-6.99757e+06	26.2036	0.529561	0.790433	0.756397	0.708633
POS6349	Benzododecinium	10.3529	308.297	[M]+	C21H39N+	Phenylmethylamines	CYDRXTMLKJDRQH-UHFFFAOYSA-N	CCCCCCCCCCCC[N+](C)(C)CC1=CC=CC=C2	---	8754	---	Benzenoids	Benzene and substituted derivatives	-2.21044e+09	-2.19506e+09	-2.5713e+09	-1.8451e+09	-2.21943e+09	-2.05495e+09	-1.20854e+09	-2.17625e+09	-1.15769e+09	-1.67318e+09	-1.45503e+09	-2.15587e+09	0.374418	1.061	-0.263433	-1.63776e+09	1.74645e+08	7.12987e+07	63.0448	-2.18271e+09	-1.78738e+07	-7.29697e+06	26.2184	0.529629	0.79034	0.756001	0.708383
NEG1782	Pyridoxic acid	10.3618	308.597	[M-H]-	C8H9NO5	Pyridinecarboxylic acids	HXACOUQIXZGNBF-UHFFFAOYSA-N	O=C(O)C1=C(O)C(=NC=C2CO)C	C00847	6723	HMDB0000017	Organoheterocyclic compounds	Pyridines and derivatives	-2.22256e+09	-2.20755e+09	-2.58458e+09	-1.85659e+09	-2.2321e+09	-2.06684e+09	-1.21833e+09	-2.18845e+09	-1.16739e+09	-1.6834e+09	-1.46474e+09	-2.16782e+09	0.374478	1.061	-0.264063	-1.64835e+09	1.73547e+08	7.08504e+07	63.1121	-2.19504e+09	-1.86072e+07	-7.59636e+06	26.2331	0.529697	0.790247	0.755605	0.708133
POS15599	Phenylacetylglycine	10.3707	308.896	[M+H]+	C10H11NO4	Amino acids and derivatives	UTYVDVLMYQPLQB-UHFFFAOYSA-N	O=C(O)CN=C(O)CC=1C=CC=CC2	C05598	68144	HMDB0000821	Organic acids and derivatives	Carboxylic acids and derivatives	-2.23468e+09	-2.22004e+09	-2.59785e+09	-1.86808e+09	-2.24477e+09	-2.07873e+09	-1.22812e+09	-2.20066e+09	-1.1771e+09	-1.69361e+09	-1.47445e+09	-2.17977e+09	0.374537	1.06099	-0.264692	-1.65895e+09	1.72449e+08	7.04021e+07	63.1794	-2.20736e+09	-1.93406e+07	-7.89576e+06	26.2478	0.529765	0.790154	0.755209	0.707883
POS21986	15C -dehp	10.3796	309.196	[M+H]+	C24H38O5	Benzoic acid esters	BJQHLKABXJIVAM-UHFFFAOYSA-N	CCCCC(CC)COC(=O)C1=CC=CC=C2C(=O)OCC(CC)CCCC	C03690	8343	HMDB0249243	Benzenoids	Benzene and substituted derivatives	-2.2468e+09	-2.23253e+09	-2.61113e+09	-1.87957e+09	-2.25744e+09	-2.09062e+09	-1.23791e+09	-2.21287e+09	-1.1868e+09	-1.70382e+09	-1.48415e+09	-2.19172e+09	0.374597	1.06098	-0.265321	-1.66954e+09	1.71351e+08	6.99538e+07	63.2468	-2.21968e+09	-2.00739e+07	-8.19516e+06	26.2626	0.529833	0.790061	0.754813	0.707633
NEG667	(3R,5S)-1-pyrroline-3-hydroxy-6-carboxylic Acid	10.3885	309.495	[M-H]-	C5H7NO4	Carboxylic acids and derivatives	WFOFKRKDDKGRIK-DMTCNVIQSA-N	[H][C@@]1(O)C[C@]([H])(N=C2)C(O)=O	C04281	11966267	HMDB0062585	Organic acids and derivatives	Carboxylic acids and derivatives	-2.25892e+09	-2.24502e+09	-2.62441e+09	-1.89106e+09	-2.27012e+09	-2.10251e+09	-1.2477e+09	-2.22507e+09	-1.19651e+09	-1.71404e+09	-1.49386e+09	-2.20367e+09	0.374657	1.06097	-0.265951	-1.68014e+09	1.70253e+08	6.95056e+07	63.3141	-2.23201e+09	-2.08073e+07	-8.49455e+06	26.2773	0.5299	0.789968	0.754417	0.707384
NEG4781	Myrsinone	10.3974	309.795	[M-H3O-H]-	C17H26O5	Prenol lipids	JPFXYNDBKFIYLX-UHFFFAOYSA-N	CCCCCCCCCCCC1=CC(=O)C(O)=C(O)C2=O	---	137177207	HMDB0040646	Lipids and lipid-like molecules	Prenol lipids	-2.27104e+09	-2.25751e+09	-2.63769e+09	-1.90255e+09	-2.28279e+09	-2.1144e+09	-1.25749e+09	-2.23728e+09	-1.20621e+09	-1.72425e+09	-1.50356e+09	-2.21561e+09	0.374716	1.06096	-0.26658	-1.69073e+09	1.69155e+08	6.90573e+07	63.3814	-2.24433e+09	-2.15407e+07	-8.79395e+06	26.292	0.529968	0.789875	0.754021	0.707134
NEG1451	Uric Acid	10.4063	310.094	[M-H]-	C5H4N4O4	Xanthines	LEHOTFFKMJEONL-UHFFFAOYSA-N	OC=1N=C(O)C=2N=C(O)NC2N2	C00367	1175	HMDB0000289	Organoheterocyclic compounds	Imidazopyrimidines	-2.28316e+09	-2.27e+09	-2.65097e+09	-1.91404e+09	-2.29546e+09	-2.12629e+09	-1.26728e+09	-2.24949e+09	-1.21592e+09	-1.73446e+09	-1.51327e+09	-2.22756e+09	0.374776	1.06095	-0.26721	-1.70133e+09	1.68057e+08	6.8609e+07	63.4487	-2.25665e+09	-2.2274e+07	-9.09334e+06	26.3068	0.530036	0.789783	0.753625	0.706884
POS719	3-Ethylpropanedioylcarnitine	10.4152	310.394	[M+Na]+	C12H21NO7	Fatty Acyls	HWVVDTFMNSFBTH-UHFFFAOYSA-N	CCC(C(O)=O)C(=O)OC(CC([O-])=O)C[N+](C)(C)C	---	156962952	HMDB0241868	Lipids and lipid-like molecules	Fatty Acyls	-2.29528e+09	-2.28249e+09	-2.66425e+09	-1.92553e+09	-2.30813e+09	-2.13819e+09	-1.27707e+09	-2.26169e+09	-1.22562e+09	-1.74468e+09	-1.52298e+09	-2.23951e+09	0.374835	1.06094	-0.267839	-1.71192e+09	1.66959e+08	6.81607e+07	63.516	-2.26898e+09	-2.30074e+07	-9.39274e+06	26.3215	0.530104	0.78969	0.753229	0.706634
POS3751	L-Acetylleucine	10.4241	310.693	[M+H]+	C8H15NO4	Amino acids and derivatives	WXNXCEHXYPACJF-ZETCQYMHSA-N	CC(C)C[C@@H](C(=O)O)NC(=O)C	C02711	70912	HMDB0011756	Organic acids and derivatives	Carboxylic acids and derivatives	-2.3074e+09	-2.29498e+09	-2.67753e+09	-1.93702e+09	-2.3208e+09	-2.15008e+09	-1.28686e+09	-2.2739e+09	-1.23532e+09	-1.75489e+09	-1.53268e+09	-2.25146e+09	0.374895	1.06093	-0.268468	-1.72252e+09	1.65861e+08	6.77125e+07	63.5833	-2.2813e+09	-2.37408e+07	-9.69213e+06	26.3362	0.530171	0.789597	0.752833	0.706384
NEG989	2,3-Dimethylsuccinic acid	10.4329	310.993	[M-H]-	C6H10O5	Fatty Acyls	GOHPTLYPQCTZSE-UHFFFAOYSA-N	CC(C)(CC(O)=O)C(O)=O	---	11701	HMDB0002074	Lipids and lipid-like molecules	Fatty Acyls	-2.31952e+09	-2.30747e+09	-2.69081e+09	-1.94851e+09	-2.33348e+09	-2.16197e+09	-1.29665e+09	-2.28611e+09	-1.24503e+09	-1.7651e+09	-1.54239e+09	-2.26341e+09	0.374955	1.06092	-0.269098	-1.73311e+09	1.64763e+08	6.72642e+07	63.6506	-2.29362e+09	-2.44741e+07	-9.99153e+06	26.351	0.530239	0.789504	0.752438	0.706134
POS5081	2-(6-Aminopurin-9-yl)-5-(hydroxymethyl)oxolane-3,5-diol	10.4418	311.292	[M+H]+	C10H13N5O5	Purine nucleosides	OIRDTQYFTABQOQ-UHFFFAOYSA-N	OCC1OC(N2C=NC=3C(=NC=NC32)N)C(O)C2O	---	---	HMDB0247583	Nucleosides, nucleotides, and analogues	Purine nucleosides	-2.33164e+09	-2.31996e+09	-2.70409e+09	-1.96e+09	-2.34615e+09	-2.17386e+09	-1.30644e+09	-2.29831e+09	-1.25473e+09	-1.77532e+09	-1.5521e+09	-2.27536e+09	0.375014	1.06091	-0.269727	-1.74371e+09	1.63665e+08	6.68159e+07	63.7179	-2.30595e+09	-2.52075e+07	-1.02909e+07	26.3657	0.530307	0.789411	0.752042	0.705885
NEG4249	Glu-Gln	10.4507	311.592	[M-H]-	C10H17N3O7	Peptides	MGHKSHCBDXNTHX-UHFFFAOYSA-N	O=C(O)CCC(N)C(O)=NC(C(=O)O)CCC(=N)O	---	19922802	HMDB0028817	Organic acids and derivatives	Carboxylic acids and derivatives	-2.34376e+09	-2.33245e+09	-2.71737e+09	-1.97149e+09	-2.35882e+09	-2.18575e+09	-1.31623e+09	-2.31052e+09	-1.26444e+09	-1.78553e+09	-1.5618e+09	-2.28731e+09	0.375074	1.0609	-0.270356	-1.7543e+09	1.62567e+08	6.63676e+07	63.7852	-2.31827e+09	-2.59409e+07	-1.05903e+07	26.3805	0.530375	0.789318	0.751646	0.705635
NEG2384	Cinnamoylglycine	10.4596	311.891	[M-H]-	C11H11NO4	Amino acids and derivatives	YAADMLWHGMUGQL-VOTSOKGWSA-N	O=C(O)CN=C(O)C=CC=1C=CC=CC2	---	709625	HMDB0011621	Organic acids and derivatives	Carboxylic acids and derivatives	-2.35588e+09	-2.34494e+09	-2.73064e+09	-1.98298e+09	-2.37149e+09	-2.19764e+09	-1.32602e+09	-2.32272e+09	-1.27414e+09	-1.79574e+09	-1.57151e+09	-2.29926e+09	0.375134	1.06089	-0.270986	-1.7649e+09	1.61469e+08	6.59193e+07	63.8525	-2.33059e+09	-2.66742e+07	-1.08897e+07	26.3952	0.530443	0.789225	0.75125	0.705385
NEG2538	Indican	10.4685	312.191	[M-H]-	C8H7NO5S	Arylsulfates	BXFFHSIDQOFMLE-UHFFFAOYSA-N	O=S(=O)(O)Oc1c[nH]c2ccccc13	C08482	10258	HMDB0000682	Organic acids and derivatives	Organic sulfuric acids and derivatives	-2.368e+09	-2.35743e+09	-2.74392e+09	-1.99447e+09	-2.38416e+09	-2.20953e+09	-1.33581e+09	-2.33493e+09	-1.28385e+09	-1.80596e+09	-1.58121e+09	-2.3112e+09	0.375193	1.06088	-0.271615	-1.77549e+09	1.60371e+08	6.54711e+07	63.9198	-2.34292e+09	-2.74076e+07	-1.11891e+07	26.4099	0.53051	0.789133	0.750854	0.705135
POS2849	Ethyl 5-ethoxybenzoate	10.4774	312.49	[M+H]+	C11H14O4	Benzene and substituted derivatives	HRAQMGWTPNOILP-UHFFFAOYSA-N	[H]C1=C([H])C(=C([H])C([H])=C2OC([H])([H])C([H])([H])[H])C(=O)OC([H])([H])C([H])([H])[H]	---	90232	HMDB0059898	Benzenoids	Benzene and substituted derivatives	-2.38012e+09	-2.36992e+09	-2.7572e+09	-2.00596e+09	-2.39683e+09	-2.22142e+09	-1.3456e+09	-2.34714e+09	-1.29355e+09	-1.81617e+09	-1.59092e+09	-2.32315e+09	0.375253	1.06087	-0.272244	-1.78609e+09	1.59273e+08	6.50228e+07	63.9871	-2.35524e+09	-2.8141e+07	-1.14885e+07	26.4247	0.530578	0.78904	0.750458	0.704885
POS11061	(1S,2R,5R,6R,10R,13S,15S)-5-[(E,2R,5R)-5,6-dimethylhept-3-en-2-yl]-6,10-dimethyl-16,17-dioxapentacyclo[13.2.2.01,9.02,6.010,15]nonadec-18-en-14-ol	10.4863	312.79	[M+Na]+	C28H44O4	Ergostane steroids	VXOZCESVZIRHCJ-LNSUSAKYSA-N	OC1CCC2(C)C3CCC4(C)C(CCC4C53OOC2(C=C5)C2)C(C=CC(C)C(C)C)C	---	13830976	---	Lipids and lipid-like molecules	Steroids and steroid derivatives	-2.39224e+09	-2.38241e+09	-2.77048e+09	-2.01744e+09	-2.40951e+09	-2.23331e+09	-1.35539e+09	-2.35934e+09	-1.30326e+09	-1.82638e+09	-1.60063e+09	-2.3351e+09	0.375312	1.06086	-0.272874	-1.79668e+09	1.58175e+08	6.45745e+07	64.0545	-2.36757e+09	-2.88743e+07	-1.17879e+07	26.4394	0.530646	0.788947	0.750062	0.704636
POS5157	Octadecylamine	10.4952	313.089	[M+H]+	C18H40N	Primary amines	REYJJPSVUYRZGE-UHFFFAOYSA-N	CCCCCCCCCCCCCCCCCCN	---	15793	HMDB0029586	Organic nitrogen compounds	Organonitrogen compounds	-2.40436e+09	-2.3949e+09	-2.78376e+09	-2.02893e+09	-2.42218e+09	-2.2452e+09	-1.36518e+09	-2.37155e+09	-1.31296e+09	-1.8366e+09	-1.61033e+09	-2.34705e+09	0.375372	1.06085	-0.273503	-1.80728e+09	1.57077e+08	6.41262e+07	64.1218	-2.37989e+09	-2.96077e+07	-1.20873e+07	26.4541	0.530714	0.788854	0.749666	0.704386
NEG6681	Polyphenylalanine	10.5041	313.389	[M-H]-	C9H11NO3	Amino acids and derivatives	COLNVLDHVKWLRT-UHFFFAOYSA-N	C1=CC=C(C=C2)CC(C(=O)O)N	C00509	994	HMDB0250791	Organic acids and derivatives	Carboxylic acids and derivatives	-2.41648e+09	-2.40738e+09	-2.79704e+09	-2.04042e+09	-2.43485e+09	-2.25709e+09	-1.37497e+09	-2.38376e+09	-1.32267e+09	-1.84681e+09	-1.62004e+09	-2.359e+09	0.375432	1.06084	-0.274133	-1.81787e+09	1.55979e+08	6.3678e+07	64.1891	-2.39221e+09	-3.03411e+07	-1.23867e+07	26.4689	0.530782	0.788761	0.74927	0.704136
NEG9325	Inosine	10.513	313.688	[M-H]-	C10H12N4O6	Purine nucleosides	UGQMRVRMYYASKQ-KQYNXXCUSA-N	OC[C@@H](O1)[C@@H](O)[C@@H](O)[C@@H]1n(c3)c(N=2)c(n3)C(=O)NC3	C00724	135398641	HMDB0000195	Nucleosides, nucleotides, and analogues	Purine nucleosides	-2.4286e+09	-2.41987e+09	-2.81032e+09	-2.05191e+09	-2.44752e+09	-2.26898e+09	-1.38476e+09	-2.39596e+09	-1.33237e+09	-1.85702e+09	-1.62975e+09	-2.37095e+09	0.375491	1.06083	-0.274762	-1.82847e+09	1.5488e+08	6.32297e+07	64.2564	-2.40454e+09	-3.10744e+07	-1.26861e+07	26.4836	0.530849	0.788668	0.748874	0.703886
POS7708	4-(Dodecanoylamino)propyl(carboxymethyl)dimethylammonium	10.5219	313.988	[M]+	C19H39N2O4	Amino acids and derivatives	MRUAUOIMASANKQ-UHFFFAOYSA-O	CCCCCCCCCCCC(=O)NCCC[N+](C)(C)CC(O)=O	---	20281	---	Organic acids and derivatives	Carboxylic acids and derivatives	-2.44072e+09	-2.43236e+09	-2.8236e+09	-2.0634e+09	-2.46019e+09	-2.28087e+09	-1.39455e+09	-2.40817e+09	-1.34208e+09	-1.86724e+09	-1.63945e+09	-2.3829e+09	0.375551	1.06082	-0.275391	-1.83906e+09	1.53782e+08	6.27814e+07	64.3237	-2.41686e+09	-3.18078e+07	-1.29855e+07	26.4983	0.530917	0.788576	0.748478	0.703636
NEG795	Threonate	10.5308	314.287	[M-H]-	C4H8O6	Sugar acids and derivatives	JPIJQSOTBSSVTP-STHAYSLISA-N	C([C@@H]([C@H](C(=O)O)O)O)O	C01620	5460407	HMDB0000943	Organic oxygen compounds	Organooxygen compounds	-2.45284e+09	-2.44485e+09	-2.83688e+09	-2.07489e+09	-2.47287e+09	-2.29276e+09	-1.40434e+09	-2.42038e+09	-1.35178e+09	-1.87745e+09	-1.64916e+09	-2.39485e+09	0.375611	1.06081	-0.276021	-1.84966e+09	1.52684e+08	6.23331e+07	64.391	-2.42918e+09	-3.25412e+07	-1.32849e+07	26.5131	0.530985	0.788483	0.748082	0.703387
POS1126	Cinnamic acid	10.5397	314.587	[M+H-H3O]+	C9H8O3	Cinnamic acids	WBYWAXJHAXSJNI-VOTSOKGWSA-N	O=C(O)C=Cc1ccccc2	C10438	444539	HMDB0000930	Phenylpropanoids and polyketides	Cinnamic acids and derivatives	-2.46496e+09	-2.45734e+09	-2.85016e+09	-2.08638e+09	-2.48554e+09	-2.30465e+09	-1.41413e+09	-2.43258e+09	-1.36149e+09	-1.88766e+09	-1.65886e+09	-2.40679e+09	0.37567	1.0608	-0.27665	-1.86025e+09	1.51586e+08	6.18849e+07	64.4583	-2.44151e+09	-3.32745e+07	-1.35843e+07	26.5278	0.531053	0.78839	0.747686	0.703137
NEG5499	4-Dehydroquinic acid	10.5486	314.886	[M-H]-	C7H10O7	Hydroxy acids and derivatives	WVMWZWGZRAXUBK-SYTVJDICSA-N	O[C@@H]1C[C@@](O)(CC(=O)[C@H]2O)C(O)=O	C00944	439351	HMDB0012710	Organic acids and derivatives	Hydroxy acids and derivatives	-2.47709e+09	-2.46983e+09	-2.86343e+09	-2.09787e+09	-2.49821e+09	-2.31654e+09	-1.42392e+09	-2.44479e+09	-1.37119e+09	-1.89788e+09	-1.66857e+09	-2.41874e+09	0.37573	1.06079	-0.277279	-1.87085e+09	1.50488e+08	6.14366e+07	64.5256	-2.45383e+09	-3.40079e+07	-1.38837e+07	26.5425	0.53112	0.788297	0.747291	0.702887
NEG7273	Pyro-L-glutaminyl-L-glutamine	10.5575	315.186	[M-H]-	C10H15N3O6	Organooxygen compounds	ILAITOFTZJRIFJ-WDSKDSINSA-N	NC(=O)CC[C@H](NC(=O)[C@@H]1CCC(=O)N2)C(O)=O	---	11010621	HMDB0039229	Organic oxygen compounds	Organooxygen compounds	-2.48921e+09	-2.48232e+09	-2.87671e+09	-2.10936e+09	-2.51088e+09	-2.32843e+09	-1.43371e+09	-2.45699e+09	-1.3809e+09	-1.90809e+09	-1.67828e+09	-2.43069e+09	0.37579	1.06078	-0.277909	-1.88144e+09	1.4939e+08	6.09883e+07	64.5929	-2.46615e+09	-3.47413e+07	-1.41831e+07	26.5573	0.531188	0.788204	0.746895	0.702637
POS1560	Lysine, DL-	10.5664	315.485	[M+H]+	C6H14N2O3	Amino acids and derivatives	KDXKERNSBIXSRK-UHFFFAOYSA-N	O=C(O)C(N)CCCCN	C00151	866;5248710	---	Organic acids and derivatives	Carboxylic acids and derivatives	-2.50133e+09	-2.49481e+09	-2.88999e+09	-2.12085e+09	-2.52355e+09	-2.34032e+09	-1.4435e+09	-2.4692e+09	-1.3906e+09	-1.9183e+09	-1.68798e+09	-2.44264e+09	0.375849	1.06077	-0.278538	-1.89204e+09	1.48292e+08	6.054e+07	64.6602	-2.47848e+09	-3.54746e+07	-1.44825e+07	26.572	0.531256	0.788111	0.746499	0.702387
POS206	beta-Alanine	10.5753	315.785	[M+H]+	C3H7NO3	Amino acids and derivatives	UCMIRNVEIXFBKS-UHFFFAOYSA-N	O=C(O)CCN	C00203	239	HMDB0000056	Organic acids and derivatives	Carboxylic acids and derivatives	-2.51345e+09	-2.5073e+09	-2.90327e+09	-2.13234e+09	-2.53622e+09	-2.35221e+09	-1.45329e+09	-2.48141e+09	-1.40031e+09	-1.92852e+09	-1.69769e+09	-2.45459e+09	0.375909	1.06076	-0.279167	-1.90263e+09	1.47194e+08	6.00918e+07	64.7275	-2.4908e+09	-3.6208e+07	-1.47819e+07	26.5868	0.531324	0.788018	0.746103	0.702137
POS1604	Phthalic anhydride	10.5842	316.084	[M+H]+	C8H4O4	Phthalic anhydrides	LGRFSURHDFAFJT-UHFFFAOYSA-N	C1=CC=C2C(=C1)C(=O)OC3=O	---	6811	HMDB0256501	Organoheterocyclic compounds	Benzofurans	-2.52557e+09	-2.51979e+09	-2.91655e+09	-2.14383e+09	-2.5489e+09	-2.3641e+09	-1.46308e+09	-2.49361e+09	-1.41001e+09	-1.93873e+09	-1.7074e+09	-2.46654e+09	0.375968	1.06075	-0.279797	-1.91323e+09	1.46096e+08	5.96435e+07	64.7948	-2.50312e+09	-3.69414e+07	-1.50813e+07	26.6015	0.531392	0.787926	0.745707	0.701888
POS6517	5alpha-Androstane-3beta,7alpha,18beta-triol	10.5931	316.384	[M+H-H3O]+	C19H32O4	Steroids and steroid derivatives	UFGLFVVFQFFPSV-UHFFFAOYSA-N	CC12CCC3C(C1CCC2O)C(O)CC1CC(O)CCC32C	---	623296	HMDB0247012	Lipids and lipid-like molecules	Steroids and steroid derivatives	-2.53769e+09	-2.53228e+09	-2.92983e+09	-2.15532e+09	-2.56157e+09	-2.37599e+09	-1.47287e+09	-2.50582e+09	-1.41972e+09	-1.94894e+09	-1.7171e+09	-2.47849e+09	0.376028	1.06075	-0.280426	-1.92382e+09	1.44998e+08	5.91952e+07	64.8622	-2.51545e+09	-3.76747e+07	-1.53806e+07	26.6162	0.531459	0.787833	0.745311	0.701638
POS3960	Aspartyl-proline	10.602	316.683	[M+H]+	C9H14N2O6	Peptides	UKGGPJNBONZZCM-WDSKDSINSA-N	C1C[C@H](N(C2)C(=O)[C@H](CC(=O)O)N)C(=O)O	---	170612	HMDB0002335	Organic acids and derivatives	Carboxylic acids and derivatives	-2.54981e+09	-2.54477e+09	-2.94311e+09	-2.16681e+09	-2.57424e+09	-2.38788e+09	-1.48266e+09	-2.51803e+09	-1.42942e+09	-1.95916e+09	-1.72681e+09	-2.49044e+09	0.376088	1.06074	-0.281056	-1.93442e+09	1.439e+08	5.87469e+07	64.9295	-2.52777e+09	-3.84081e+07	-1.568e+07	26.631	0.531527	0.78774	0.744915	0.701388
POS7068	Sucrose	10.6109	316.983	[M+H-H3O]+	C12H22O12	Glycosyl compounds	CZMRCDWAGMRECN-UGDNZRGBSA-N	C([C@@H]1[C@H]([C@@H]([C@H]([C@H](O1)O[C@]2([C@H]([C@@H]([C@H](O3)CO)O)O)CO)O)O)O)O	C00090	5988	HMDB0000258	Organic oxygen compounds	Organooxygen compounds	-2.56193e+09	-2.55726e+09	-2.95639e+09	-2.1783e+09	-2.58691e+09	-2.39978e+09	-1.49245e+09	-2.53023e+09	-1.43912e+09	-1.96937e+09	-1.73651e+09	-2.50238e+09	0.376147	1.06073	-0.281685	-1.94501e+09	1.42802e+08	5.82986e+07	64.9968	-2.54009e+09	-3.91415e+07	-1.59794e+07	26.6457	0.531595	0.787647	0.744519	0.701138
NEG1407	C8h8o6	10.6197	317.282	[M-H-H3O]-	C8H8O6	Formula predicted	---	---	---	---	---	---	---	-2.57405e+09	-2.56975e+09	-2.96967e+09	-2.18979e+09	-2.59958e+09	-2.41167e+09	-1.50224e+09	-2.54244e+09	-1.44883e+09	-1.97958e+09	-1.74622e+09	-2.51433e+09	0.376207	1.06072	-0.282314	-1.95561e+09	1.41704e+08	5.78504e+07	65.0641	-2.55242e+09	-3.98748e+07	-1.62788e+07	26.6604	0.531663	0.787554	0.744123	0.700888
POS241	alpha-Eleostearic acid	10.6286	317.582	[M+NH5]+	C18H30O3	Fatty Acyls	CUXYLFPMQMFGPL-UHFFFAOYSA-N	CCCCC=CC=CC=CCCCCCCCC(O)=O	C08316	93077	HMDB0248208	Lipids and lipid-like molecules	Fatty Acyls	-2.58617e+09	-2.58224e+09	-2.98295e+09	-2.20128e+09	-2.61226e+09	-2.42356e+09	-1.51203e+09	-2.55465e+09	-1.45853e+09	-1.9898e+09	-1.75593e+09	-2.52628e+09	0.376267	1.06071	-0.282944	-1.9662e+09	1.40606e+08	5.74021e+07	65.1314	-2.56474e+09	-4.06082e+07	-1.65782e+07	26.6752	0.53173	0.787461	0.743727	0.700639
POS2366	Aminohippuric acid	10.6375	317.881	[M+H]+	C9H10N2O4	Benzamides	HSMNQINEKMPTIC-UHFFFAOYSA-N	O=C(O)CNC(=O)C1=CC=C(N)C=C2	---	2148	HMDB0001867	Benzenoids	Benzene and substituted derivatives	-2.59829e+09	-2.59473e+09	-2.99622e+09	-2.21277e+09	-2.62493e+09	-2.43545e+09	-1.52182e+09	-2.56685e+09	-1.46824e+09	-2.00001e+09	-1.76563e+09	-2.53823e+09	0.376326	1.0607	-0.283573	-1.9768e+09	1.39508e+08	5.69538e+07	65.1987	-2.57706e+09	-4.13416e+07	-1.68776e+07	26.6899	0.531798	0.787369	0.743331	0.700389
NEG2092	5-Hydroxyhippuric acid	10.6464	318.181	[M-H]-	C9H9NO5	Benzamides	ZMHLUFWWWPBTIU-UHFFFAOYSA-N	O=C(O)CNC(=O)C1=CC=C(O)C=C2	---	151012	HMDB0013678	Benzenoids	Benzene and substituted derivatives	-2.61041e+09	-2.60722e+09	-3.0095e+09	-2.22426e+09	-2.6376e+09	-2.44734e+09	-1.53161e+09	-2.57906e+09	-1.47794e+09	-2.01022e+09	-1.77534e+09	-2.55018e+09	0.376386	1.06069	-0.284202	-1.98739e+09	1.3841e+08	5.65055e+07	65.266	-2.58939e+09	-4.20749e+07	-1.7177e+07	26.7046	0.531866	0.787276	0.742935	0.700139
POS4321	Tiglylcarnitine	10.6553	318.48	[M+H]+	C12H21NO5	Fatty Acyls	WURBQCVBQNMUQT-OLKPEBQYSA-N	C\C=C(/C)C(=O)O[C@H](CC([O-])=O)C[N+](C)(C)C	---	91825636	HMDB0002366	Lipids and lipid-like molecules	Fatty Acyls	-2.62253e+09	-2.61971e+09	-3.02278e+09	-2.23575e+09	-2.65027e+09	-2.45923e+09	-1.5414e+09	-2.59126e+09	-1.48765e+09	-2.02044e+09	-1.78504e+09	-2.56213e+09	0.376445	1.06068	-0.284832	-1.99799e+09	1.37312e+08	5.60573e+07	65.3333	-2.60171e+09	-4.28083e+07	-1.74764e+07	26.7194	0.531934	0.787183	0.742539	0.699889
POS1580	4-(2-Furanylmethylene)-3,4-dihydro-3H-pyrrole	10.6642	318.78	[M+H-H3O]+	C9H10NO	Heteroaromatic compounds	UEGNEKZXKDRCHZ-VURMDHGXSA-N	C1C\C(=C\C2=CC=CO2)C=N2	---	91748325	HMDB0040009	Organoheterocyclic compounds	Heteroaromatic compounds	-2.63465e+09	-2.6322e+09	-3.03606e+09	-2.24724e+09	-2.66294e+09	-2.47112e+09	-1.55119e+09	-2.60347e+09	-1.49735e+09	-2.03065e+09	-1.79475e+09	-2.57408e+09	0.376505	1.06067	-0.285461	-2.00858e+09	1.36214e+08	5.5609e+07	65.4006	-2.61403e+09	-4.35417e+07	-1.77758e+07	26.7341	0.532002	0.78709	0.742144	0.699639
POS1656	7-Methoxypurine	10.6731	319.079	[M+H]+	C6H6N5O	Purinones	GOILPRCCOREWQE-UHFFFAOYSA-N	COc1ncnc2[nH]cnc13	---	70632	---	Organoheterocyclic compounds	Imidazopyrimidines	-2.64677e+09	-2.64469e+09	-3.04934e+09	-2.25873e+09	-2.67562e+09	-2.48301e+09	-1.56098e+09	-2.61568e+09	-1.50706e+09	-2.04086e+09	-1.80446e+09	-2.58603e+09	0.376565	1.06066	-0.28609	-2.01918e+09	1.35116e+08	5.51607e+07	65.4679	-2.62636e+09	-4.4275e+07	-1.80752e+07	26.7488	0.532069	0.786997	0.741748	0.699389
POS387	3-Furanmethanol	10.682	319.379	[M+H]+	C5H6O3	Heteroaromatic compounds	XPFVYQJUAUNWIW-UHFFFAOYSA-N	OCC1=CC=CO2	C20442	7361	HMDB0013742	Organoheterocyclic compounds	Heteroaromatic compounds	-2.65889e+09	-2.65718e+09	-3.06262e+09	-2.27022e+09	-2.68829e+09	-2.4949e+09	-1.57077e+09	-2.62788e+09	-1.51676e+09	-2.05108e+09	-1.81416e+09	-2.59797e+09	0.376624	1.06065	-0.28672	-2.02977e+09	1.34018e+08	5.47124e+07	65.5352	-2.63868e+09	-4.50084e+07	-1.83746e+07	26.7636	0.532137	0.786904	0.741352	0.69914
POS2286	Glycylproline	10.6909	319.678	[M+H]+	C7H12N2O4	Peptides	KZNQNBZMBZJQJO-YFKPBYRVSA-N	O=C(O)C1N(C(=O)CN)CCC2	---	3013625;6993387	HMDB0000721	Organic acids and derivatives	Carboxylic acids and derivatives	-2.67101e+09	-2.66967e+09	-3.0759e+09	-2.28171e+09	-2.70096e+09	-2.50679e+09	-1.58056e+09	-2.64009e+09	-1.52647e+09	-2.06129e+09	-1.82387e+09	-2.60992e+09	0.376684	1.06064	-0.287349	-2.04037e+09	1.32919e+08	5.42642e+07	65.6025	-2.65101e+09	-4.57418e+07	-1.8674e+07	26.7783	0.532205	0.786811	0.740956	0.69889
NEG374	Imidazole-5-acetaldehyde	10.6998	319.978	[M-H]-	C5H6N3O	Azoles	MQSRGWNVEZRLDK-UHFFFAOYSA-N	O=CCC1=CN=CN2	C05131	150841	HMDB0003905	Organoheterocyclic compounds	Azoles	-2.68313e+09	-2.68216e+09	-3.08918e+09	-2.2932e+09	-2.71363e+09	-2.51868e+09	-1.59035e+09	-2.6523e+09	-1.53617e+09	-2.0715e+09	-1.83358e+09	-2.62187e+09	0.376744	1.06063	-0.287979	-2.05096e+09	1.31821e+08	5.38159e+07	65.6699	-2.66333e+09	-4.64751e+07	-1.89734e+07	26.7931	0.532273	0.786719	0.74056	0.69864
POS4279	Tetrabutylammonium	10.7087	320.277	[M]+	C16H37N+	Tetraalkylammonium salts	DZLFLBLQUQXARW-UHFFFAOYSA-N	CCCC[N+](CCCC)(CCCC)CCCC	---	16028	---	Organic nitrogen compounds	Organonitrogen compounds	-2.69525e+09	-2.69464e+09	-3.10246e+09	-2.30469e+09	-2.7263e+09	-2.53057e+09	-1.60014e+09	-2.6645e+09	-1.54588e+09	-2.08172e+09	-1.84328e+09	-2.63382e+09	0.376803	1.06062	-0.288608	-2.06156e+09	1.30723e+08	5.33676e+07	65.7372	-2.67565e+09	-4.72085e+07	-1.92728e+07	26.8078	0.532341	0.786626	0.740164	0.69839
NEG149	Arabinosylhypoxanthine	10.7176	320.576	[M-H]-	C10H12N4O6	Purine nucleosides	UGQMRVRMYYASKQ-KBNQYOMWSA-N	OC[C@H]1OC([C@@H](O)[C@@H]1O)N1C=NC2=C1NC=NC3=O	---	135992491	HMDB0003040	Nucleosides, nucleotides, and analogues	Purine nucleosides	-2.70737e+09	-2.70713e+09	-3.11574e+09	-2.31618e+09	-2.73897e+09	-2.54246e+09	-1.60993e+09	-2.67671e+09	-1.55558e+09	-2.09193e+09	-1.85299e+09	-2.64577e+09	0.376863	1.06061	-0.289237	-2.07215e+09	1.29625e+08	5.29193e+07	65.8045	-2.68798e+09	-4.79419e+07	-1.95722e+07	26.8225	0.532408	0.786533	0.739768	0.69814
NEG1796	Salicylurate	10.7265	320.876	[M-H]-	C9H9NO5	Benzamides	ONJSZLXSECQROL-UHFFFAOYSA-N	O=C(O)CN=C(O)c1ccccc2O	C07589	10253	HMDB0000840	Benzenoids	Benzene and substituted derivatives	-2.71949e+09	-2.71962e+09	-3.12901e+09	-2.32767e+09	-2.75165e+09	-2.55435e+09	-1.61972e+09	-2.68892e+09	-1.56529e+09	-2.10215e+09	-1.86269e+09	-2.65772e+09	0.376922	1.0606	-0.289867	-2.08275e+09	1.28527e+08	5.2471e+07	65.8718	-2.7003e+09	-4.86752e+07	-1.98716e+07	26.8373	0.532476	0.78644	0.739372	0.697891
POS9460	3h-Indole-4-propanoic acid,a-amino-	10.7354	321.175	[M+NH5]+	C11H12N2O3	Indoles and derivatives	RDTOURARQPNLFK-UHFFFAOYSA-N	NC(CC1C=NC2=CC=CC=C13)C(O)=O	---	12998164	HMDB0246269	Organoheterocyclic compounds	Indoles and derivatives	-2.73161e+09	-2.73211e+09	-3.14229e+09	-2.33916e+09	-2.76432e+09	-2.56624e+09	-1.62951e+09	-2.70112e+09	-1.57499e+09	-2.11236e+09	-1.8724e+09	-2.66967e+09	0.376982	1.06059	-0.290496	-2.09334e+09	1.27429e+08	5.20228e+07	65.9391	-2.71262e+09	-4.94086e+07	-2.0171e+07	26.852	0.532544	0.786347	0.738976	0.697641
POS12604	8-hydroxy-5Z,9E,11Z,15Z-eicosatetraenoic acid	10.7443	321.475	[M+H-H3O]+	C20H32O4	Hydroxyeicosatetraenoic acids	NLUNAYAEIJYXRB-HEJOTXCHSA-N	CCCCC/C=C\C/C=C\C=C\C(C/C=C\CCCC(=O)O)O	---	11976122	HMDB0062433	Lipids and lipid-like molecules	Fatty Acyls	-2.74373e+09	-2.7446e+09	-3.15557e+09	-2.35065e+09	-2.77699e+09	-2.57813e+09	-1.6393e+09	-2.71333e+09	-1.5847e+09	-2.12257e+09	-1.88211e+09	-2.68162e+09	0.377042	1.06058	-0.291125	-2.10394e+09	1.26331e+08	5.15745e+07	66.0064	-2.72495e+09	-5.0142e+07	-2.04704e+07	26.8667	0.532612	0.786254	0.73858	0.697391
NEG3187	2-Carboxyethylphenylalanine	10.7532	321.774	[M-H]-	C12H15NO5	Carboxylic acids and derivatives	MSBSJGQKNVMMQB-SCZZXKLOSA-N	C[C@@H](N[C@@H](CC1=CC=CC=C2)C(O)=O)C(O)=O	---	127261991	HMDB0240628	Organic acids and derivatives	Carboxylic acids and derivatives	-2.75585e+09	-2.75709e+09	-3.16885e+09	-2.36214e+09	-2.78966e+09	-2.59002e+09	-1.64909e+09	-2.72554e+09	-1.5944e+09	-2.13279e+09	-1.89181e+09	-2.69356e+09	0.377101	1.06057	-0.291755	-2.11453e+09	1.25233e+08	5.11262e+07	66.0737	-2.73727e+09	-5.08753e+07	-2.07698e+07	26.8815	0.532679	0.786161	0.738184	0.697141
POS3259	N-Acetylphenylalanine	10.7621	322.074	[M+H]+	C11H13NO4	Amino acids and derivatives	CBQJSKKFNMDLON-JTQLQIEISA-N	CC(=O)N[C@@H](CC1=CC=CC=C2)C(O)=O	C03520	---	HMDB0000512	Organic acids and derivatives	Carboxylic acids and derivatives	-2.76797e+09	-2.76958e+09	-3.18213e+09	-2.37363e+09	-2.80233e+09	-2.60191e+09	-1.65888e+09	-2.73774e+09	-1.60411e+09	-2.143e+09	-1.90152e+09	-2.70551e+09	0.377161	1.06056	-0.292384	-2.12513e+09	1.24135e+08	5.06779e+07	66.141	-2.74959e+09	-5.16087e+07	-2.10692e+07	26.8962	0.532747	0.786069	0.737788	0.696891
POS5283	Heptanoylcarnitine	10.771	322.373	[M+CH4OH+H]+	C14H27NO5	Fatty Acyls	VDPCTFWULDLKHT-UHFFFAOYSA-N	CCCCCCC(=O)OC(CC([O-])=O)C[N+](C)(C)C	---	6426896	HMDB0013238	Lipids and lipid-like molecules	Fatty Acyls	-2.78009e+09	-2.78207e+09	-3.19541e+09	-2.38512e+09	-2.81501e+09	-2.6138e+09	-1.66867e+09	-2.74995e+09	-1.61381e+09	-2.15321e+09	-1.91123e+09	-2.71746e+09	0.377221	1.06055	-0.293013	-2.13572e+09	1.23037e+08	5.02297e+07	66.2083	-2.76192e+09	-5.23421e+07	-2.13686e+07	26.9109	0.532815	0.785976	0.737392	0.696641
POS3061	Capric dimethyl amine oxide	10.7799	322.673	[M+H]+	C12H28NO	Long-chain alkyl amine oxides	ZRKZFNZPJKEWPC-UHFFFAOYSA-N	CCCCCCCCCC[N+](C)(C)[O-]	---	62452	---	Organic nitrogen compounds	Organonitrogen compounds	-2.79221e+09	-2.79456e+09	-3.20869e+09	-2.39661e+09	-2.82768e+09	-2.62569e+09	-1.67846e+09	-2.76215e+09	-1.62351e+09	-2.16343e+09	-1.92093e+09	-2.72941e+09	0.37728	1.06054	-0.293643	-2.14632e+09	1.21939e+08	4.97814e+07	66.2756	-2.77424e+09	-5.30754e+07	-2.1668e+07	26.9257	0.532883	0.785883	0.736996	0.696392
POS9953	(E)-3-(acetyloxymethyl)-5-(2-formyl-4-hydroxy-5,5,8a-trimethyl-1,4,4a,6,7,8-hexahydronaphthalen-1-yl)pent-3-enoic acid	10.7888	322.972	[M+Na]+	C22H32O7	Diterpenoids	XMWOVKVFIVCVPN-XNTDXEJSSA-N	CC(=O)OC\C(CCC1C(C=O)=CC(O)C2C(C)(C)CCCC13C)=C\C(O)=O	---	45359952	---	Lipids and lipid-like molecules	Prenol lipids	-2.80433e+09	-2.80705e+09	-3.22197e+09	-2.4081e+09	-2.84035e+09	-2.63758e+09	-1.68825e+09	-2.77436e+09	-1.63322e+09	-2.17364e+09	-1.93064e+09	-2.74136e+09	0.37734	1.06053	-0.294272	-2.15691e+09	1.20841e+08	4.93331e+07	66.3429	-2.78656e+09	-5.38088e+07	-2.19674e+07	26.9404	0.532951	0.78579	0.736601	0.696142
NEG4350	Mono-(3-ethylhexyl)phthalate	10.7976	323.272	[M-H]-	C16H22O5	Benzoic acid esters	DJDSLBVSSOQSLW-UHFFFAOYSA-N	CCCCC(CC)COC(=O)C1=CC=CC=C2C(O)=O	C32987	20393	HMDB0001046	Benzenoids	Benzene and substituted derivatives	-2.81645e+09	-2.81954e+09	-3.23525e+09	-2.41959e+09	-2.85302e+09	-2.64947e+09	-1.69804e+09	-2.78657e+09	-1.64292e+09	-2.18385e+09	-1.94034e+09	-2.75331e+09	0.3774	1.06052	-0.294902	-2.16751e+09	1.19743e+08	4.88848e+07	66.4102	-2.79889e+09	-5.45422e+07	-2.22667e+07	26.9551	0.533018	0.785697	0.736205	0.695892
POS2133	(3R,4R)-3,4-bis[(3-hydroxyphenyl)methyl]oxolan-3-one	10.8065	323.571	[M+H-H3O]+	C18H18O5	9,10'-epoxylignans	HVDGDHBAMCBBLR-WMLDXEAASA-N	O=C1OCC(CC=2C=CC=C(O)C2)C1CC=3C=CC=C(O)C4	C47809	---	HMDB0008193	Lignans, neolignans and related compounds	Furanoid lignans	-2.82857e+09	-2.83203e+09	-3.24853e+09	-2.43108e+09	-2.86569e+09	-2.66137e+09	-1.70783e+09	-2.79877e+09	-1.65263e+09	-2.19407e+09	-1.95005e+09	-2.76526e+09	0.377459	1.06051	-0.295531	-2.1781e+09	1.18645e+08	4.84366e+07	66.4776	-2.81121e+09	-5.52755e+07	-2.25661e+07	26.9699	0.533086	0.785604	0.735809	0.695642
POS437	Spectral Match to PyroGlu-Pro from NIST15	10.8154	323.871	[M+H]+	C10H14N2O5	Peptides	PFEJJYZYEFRQEA-UHFFFAOYSA-N	C1CC(N(C1)C(=O)C2CCC(=O)N3)C(=O)O	---	13306588	---	Organic acids and derivatives	Carboxylic acids and derivatives	-2.84069e+09	-2.84452e+09	-3.2618e+09	-2.44257e+09	-2.87837e+09	-2.67326e+09	-1.71762e+09	-2.81098e+09	-1.66233e+09	-2.20428e+09	-1.95976e+09	-2.77721e+09	0.377519	1.0605	-0.29616	-2.1887e+09	1.17547e+08	4.79883e+07	66.5449	-2.82353e+09	-5.60089e+07	-2.28655e+07	26.9846	0.533154	0.785512	0.735413	0.695392
NEG3205	Floionolic acid	10.8243	324.17	[M-H]-	C18H36O6	Fatty Acyls	OISFHODBOQNZAG-UHFFFAOYSA-N	OCCCCCCCCC(O)C(O)CCCCCCCC(O)=O	C19127	5282938	HMDB0031763	Lipids and lipid-like molecules	Fatty Acyls	-2.85281e+09	-2.85701e+09	-3.27508e+09	-2.45406e+09	-2.89104e+09	-2.68515e+09	-1.72741e+09	-2.82319e+09	-1.67204e+09	-2.21449e+09	-1.96946e+09	-2.78915e+09	0.377578	1.06049	-0.29679	-2.19929e+09	1.16449e+08	4.754e+07	66.6122	-2.83586e+09	-5.67423e+07	-2.31649e+07	26.9994	0.533222	0.785419	0.735017	0.695143
NEG7723	L-Sorbose	10.8332	324.47	[M-H3O-H]-	C6H12O7	Monosaccharides	LKDRXBCSQODPBY-AMVSKUEXSA-N	C1[C@@H]([C@H]([C@@H](C(O2)(CO)O)O)O)O	C38501	439192	HMDB0064792	Organic oxygen compounds	Organooxygen compounds	-2.86493e+09	-2.8695e+09	-3.28836e+09	-2.46555e+09	-2.90371e+09	-2.69704e+09	-1.7372e+09	-2.83539e+09	-1.68174e+09	-2.22471e+09	-1.97917e+09	-2.8011e+09	0.377638	1.06049	-0.297419	-2.20989e+09	1.15351e+08	4.70917e+07	66.6795	-2.84818e+09	-5.74756e+07	-2.34643e+07	27.0141	0.533289	0.785326	0.734621	0.694893
POS5171	Thunberginol A	10.8421	324.769	[M+H]+	C15H10O6	Isocoumarins and derivatives	WHZXJVJVGGWZQI-UHFFFAOYSA-N	C1=CC2=C(C(=C1)O)C(=O)OC(=C2)C3=CC(=C(C=C4)O)O	---	5321948	---	Phenylpropanoids and polyketides	Isocoumarins and derivatives	-2.87705e+09	-2.88199e+09	-3.30164e+09	-2.47704e+09	-2.91638e+09	-2.70893e+09	-1.74699e+09	-2.8476e+09	-1.69145e+09	-2.23492e+09	-1.98887e+09	-2.81305e+09	0.377698	1.06048	-0.298048	-2.22048e+09	1.14253e+08	4.66435e+07	66.7468	-2.8605e+09	-5.8209e+07	-2.37637e+07	27.0288	0.533357	0.785233	0.734225	0.694643
NEG1091	Anisic acid	10.851	325.069	[M-H]-	C8H8O4	Methoxybenzoic acids and derivatives	ZEYHEAKUIGZSGI-UHFFFAOYSA-N	O=C(O)C1=CC=C(OC)C=C2	C01545	---	HMDB0001101	Benzenoids	Benzene and substituted derivatives	-2.88917e+09	-2.89448e+09	-3.31492e+09	-2.48853e+09	-2.92905e+09	-2.72082e+09	-1.75678e+09	-2.85981e+09	-1.70115e+09	-2.24513e+09	-1.99858e+09	-2.825e+09	0.377757	1.06047	-0.298678	-2.23108e+09	1.13155e+08	4.61952e+07	66.8141	-2.87283e+09	-5.89424e+07	-2.40631e+07	27.0436	0.533425	0.78514	0.733829	0.694393
POS216	Carnitine	10.8599	325.368	[M+H]+	C7H15NO4	Carnitines	PHIQHXFUZVPYII-UHFFFAOYSA-N	C[N+](C)(C)CC(CC(=O)[O-])O	C03577	288	HMDB0000062	Organic nitrogen compounds	Organonitrogen compounds	-2.90129e+09	-2.90697e+09	-3.3282e+09	-2.50002e+09	-2.94172e+09	-2.73271e+09	-1.76657e+09	-2.87201e+09	-1.71086e+09	-2.25535e+09	-2.00829e+09	-2.83695e+09	0.377817	1.06046	-0.299307	-2.24167e+09	1.12057e+08	4.57469e+07	66.8814	-2.88515e+09	-5.96757e+07	-2.43625e+07	27.0583	0.533493	0.785047	0.733433	0.694143
POS1311	m-Aminobenzoic acid	10.8688	325.668	[M+H-H3O]+	C7H7NO3	Aminobenzoic acids and derivatives	XFDUHJPVQKIXHO-UHFFFAOYSA-N	C1=CC(=CC(=C2)N)C(=O)O	---	7419	HMDB0001891	Benzenoids	Benzene and substituted derivatives	-2.91341e+09	-2.91946e+09	-3.34148e+09	-2.51151e+09	-2.9544e+09	-2.7446e+09	-1.77636e+09	-2.88422e+09	-1.72056e+09	-2.26556e+09	-2.01799e+09	-2.8489e+09	0.377877	1.06045	-0.299936	-2.25227e+09	1.10959e+08	4.52986e+07	66.9487	-2.89748e+09	-6.04091e+07	-2.46619e+07	27.073	0.533561	0.784954	0.733037	0.693893
NEG3913	N-Lactoylvaline	10.8777	325.967	[M-H]-	C8H15NO5	Carboxylic acids and derivatives	IJKKTQLUXOILBQ-ZBHICJROSA-N	CC(C)C(NC(=O)[C@H](C)O)C(O)=O	---	131770417	HMDB0062181	Organic acids and derivatives	Carboxylic acids and derivatives	-2.92553e+09	-2.93195e+09	-3.35476e+09	-2.523e+09	-2.96707e+09	-2.75649e+09	-1.78615e+09	-2.89642e+09	-1.73027e+09	-2.27577e+09	-2.0277e+09	-2.86085e+09	0.377936	1.06044	-0.300566	-2.26286e+09	1.0986e+08	4.48503e+07	67.016	-2.9098e+09	-6.11425e+07	-2.49613e+07	27.0878	0.533628	0.784862	0.732641	0.693644
NEG4906	Traumatic acid	10.8866	326.267	[M-H]-	C12H20O5	Medium-chain fatty acids	MAZWDMBCPDUFDJ-VQHVLOKHSA-N	C(CCCCC(=O)O)CCC/C=C/C(=O)O	C16308	5283028	HMDB0000933	Lipids and lipid-like molecules	Fatty Acyls	-2.93765e+09	-2.94444e+09	-3.36804e+09	-2.53449e+09	-2.97974e+09	-2.76838e+09	-1.79594e+09	-2.90863e+09	-1.73997e+09	-2.28599e+09	-2.03741e+09	-2.8728e+09	0.377996	1.06043	-0.301195	-2.27346e+09	1.08762e+08	4.44021e+07	67.0833	-2.92212e+09	-6.18758e+07	-2.52607e+07	27.1025	0.533696	0.784769	0.732245	0.693394
POS19415	Glycocyamine	10.8955	326.566	[M+H]+	C3H7N3O3	Amino acids and derivatives	BPMFZUMJYQTVII-UHFFFAOYSA-N	O=C(O)CNC(=N)N	C00581	763;3946849	HMDB0000128	Organic acids and derivatives	Carboxylic acids and derivatives	-2.94977e+09	-2.95693e+09	-3.38132e+09	-2.54598e+09	-2.99241e+09	-2.78027e+09	-1.80573e+09	-2.92084e+09	-1.74968e+09	-2.2962e+09	-2.04711e+09	-2.88474e+09	0.378055	1.06042	-0.301825	-2.28405e+09	1.07664e+08	4.39538e+07	67.1506	-2.93445e+09	-6.26092e+07	-2.55601e+07	27.1172	0.533764	0.784676	0.731849	0.693144
POS28706	Tri(3-butoxyethyl) phosphate	10.9044	326.866	[M+Na]+	C18H39O8P	Alkyl phosphates	WTLBZVNBAKMVDP-UHFFFAOYSA-N	CCCCOCCOP(=O)(OCCOCCCC)OCCOCCCC	C14446	6541	HMDB0259275	Organic acids and derivatives	Organic phosphoric acids and derivatives	-2.96189e+09	-2.96942e+09	-3.39459e+09	-2.55747e+09	-3.00508e+09	-2.79216e+09	-1.81552e+09	-2.93304e+09	-1.75938e+09	-2.30641e+09	-2.05682e+09	-2.89669e+09	0.378115	1.06041	-0.302454	-2.29465e+09	1.06566e+08	4.35055e+07	67.2179	-2.94677e+09	-6.33426e+07	-2.58595e+07	27.132	0.533832	0.784583	0.731454	0.692894
NEG220	Phosphoric acid	10.9133	327.165	[M-H]-	H3O5P	Non-metal phosphates	NBIIXXVUZAFLBC-UHFFFAOYSA-N	O=P(O)(O)O	C00009	1004;22486803	HMDB0001429	Homogeneous non-metal compounds	Non-metal oxoanionic compounds	-2.97402e+09	-2.9819e+09	-3.40787e+09	-2.56896e+09	-3.01776e+09	-2.80405e+09	-1.82531e+09	-2.94525e+09	-1.76909e+09	-2.31663e+09	-2.06652e+09	-2.90864e+09	0.378175	1.0604	-0.303083	-2.30524e+09	1.05468e+08	4.30572e+07	67.2853	-2.95909e+09	-6.40759e+07	-2.61589e+07	27.1467	0.5339	0.78449	0.731058	0.692644
POS610	Acetoacetic acid	10.9222	327.465	[M+H]+	C4H6O4	Short-chain keto acids and derivatives	WDJHALXBUFZDSR-UHFFFAOYSA-N	CC(=O)CC(O)=O	C00164	---	HMDB0000060	Organic acids and derivatives	Keto acids and derivatives	-2.98614e+09	-2.99439e+09	-3.42115e+09	-2.58045e+09	-3.03043e+09	-2.81594e+09	-1.8351e+09	-2.95746e+09	-1.77879e+09	-2.32684e+09	-2.07623e+09	-2.92059e+09	0.378234	1.06039	-0.303713	-2.31584e+09	1.0437e+08	4.2609e+07	67.3526	-2.97142e+09	-6.48093e+07	-2.64583e+07	27.1614	0.533967	0.784397	0.730662	0.692395
POS679	Serine	10.9311	327.764	[M+H]+	C3H7NO4	Amino acids and derivatives	MTCFGRXMJLQNBG-REOHCLBHSA-N	C(C(C(=O)O)N)O	C00065	---	HMDB0000187	Organic acids and derivatives	Carboxylic acids and derivatives	-2.99826e+09	-3.00688e+09	-3.43443e+09	-2.59193e+09	-3.0431e+09	-2.82783e+09	-1.84489e+09	-2.96966e+09	-1.7885e+09	-2.33705e+09	-2.08594e+09	-2.93254e+09	0.378294	1.06038	-0.304342	-2.32643e+09	1.03272e+08	4.21607e+07	67.4199	-2.98374e+09	-6.55427e+07	-2.67577e+07	27.1762	0.534035	0.784305	0.730266	0.692145
NEG391	3-Hydroxy-2H-pyran-3-one	10.94	328.064	[M-H]-	C5H4O4	Pyrans	LIPRKYKMVQPYPG-UHFFFAOYSA-N	OC1=CC=COC2=O	---	68130	HMDB0032994	Organoheterocyclic compounds	Pyrans	-3.01038e+09	-3.01937e+09	-3.44771e+09	-2.60342e+09	-3.05577e+09	-2.83972e+09	-1.85468e+09	-2.98187e+09	-1.7982e+09	-2.34727e+09	-2.09564e+09	-2.94449e+09	0.378354	1.06037	-0.304971	-2.33702e+09	1.02174e+08	4.17124e+07	67.4872	-2.99606e+09	-6.6276e+07	-2.70571e+07	27.1909	0.534103	0.784212	0.72987	0.691895
POS3348	3-Octadec-9-enoyloxy-5-(trimethylazaniumyl)butanoate	10.9489	328.363	[M+H]+	C25H47NO5	Fatty Acyls	IPOLTUVFXFHAHI-UHFFFAOYSA-N	CCCCCCCCC=CCCCCCCCC(=O)OC(CC([O-])=O)C[N+](C)(C)C	---	166951	HMDB0244574	Lipids and lipid-like molecules	Fatty Acyls	-3.0225e+09	-3.03186e+09	-3.46099e+09	-2.61491e+09	-3.06844e+09	-2.85161e+09	-1.86447e+09	-2.99408e+09	-1.8079e+09	-2.35748e+09	-2.10535e+09	-2.95644e+09	0.378413	1.06036	-0.305601	-2.34762e+09	1.01076e+08	4.12641e+07	67.5545	-3.00839e+09	-6.70094e+07	-2.73565e+07	27.2056	0.534171	0.784119	0.729474	0.691645
POS10161	Prolylvaline	10.9578	328.663	[M+H]+	C10H18N2O4	Peptides	GIAZPLMMQOERPN-YUMQZZPRSA-N	CC(C)[C@@H](C(=O)N1CCC[C@H]2C(=O)O)N	---	9837272	HMDB0029135	Organic acids and derivatives	Carboxylic acids and derivatives	-3.03462e+09	-3.04435e+09	-3.47427e+09	-2.6264e+09	-3.08112e+09	-2.8635e+09	-1.87426e+09	-3.00628e+09	-1.81761e+09	-2.36769e+09	-2.11506e+09	-2.96839e+09	0.378473	1.06035	-0.30623	-2.35821e+09	9.9978e+07	4.08159e+07	67.6218	-3.02071e+09	-6.77428e+07	-2.76559e+07	27.2204	0.534238	0.784026	0.729078	0.691395
NEG798	7-Oxopurine	10.9667	328.962	[M+H]+	C5H2N5O	Purinones	UYLWKSJTHLRFBX-UHFFFAOYSA-N	C1=NC2=NC=NC(=O)C2=N2	C01004	21145765	HMDB0000157	Organoheterocyclic compounds	Imidazopyrimidines	-3.04674e+09	-3.05684e+09	-3.48755e+09	-2.63789e+09	-3.09379e+09	-2.87539e+09	-1.88405e+09	-3.01849e+09	-1.82731e+09	-2.37791e+09	-2.12476e+09	-2.98033e+09	0.378533	1.06034	-0.306859	-2.36881e+09	9.888e+07	4.03676e+07	67.6891	-3.03303e+09	-6.84761e+07	-2.79553e+07	27.2351	0.534306	0.783933	0.728682	0.691146
POS944	p-Hydroxybenzaldehyde	10.9756	329.262	[M+H]+	C7H6O3	Aldehydes	RGHHSNMVTDWUBI-UHFFFAOYSA-N	O=CC1=CC=C(O)C=C2	C01375	126	HMDB0011718	Organic oxygen compounds	Organooxygen compounds	-3.05886e+09	-3.06933e+09	-3.50083e+09	-2.64938e+09	-3.10646e+09	-2.88728e+09	-1.89384e+09	-3.03069e+09	-1.83702e+09	-2.38812e+09	-2.13447e+09	-2.99228e+09	0.378592	1.06033	-0.307489	-2.3794e+09	9.77819e+07	3.99193e+07	67.7564	-3.04536e+09	-6.92095e+07	-2.82547e+07	27.2499	0.534374	0.78384	0.728286	0.690896
NEG1245	Calystegine A8	10.9844	329.561	[M-H]-	C7H13NO4	Tropane alkaloids	FSMRMYVITPBGGD-UHFFFAOYSA-N	OC1CC(O)C2(O)CCC1N3	---	101409755	HMDB0036384	Alkaloids and derivatives	Tropane alkaloids	-3.07098e+09	-3.08182e+09	-3.51411e+09	-2.66087e+09	-3.11913e+09	-2.89917e+09	-1.90363e+09	-3.0429e+09	-1.84672e+09	-2.39833e+09	-2.14417e+09	-3.00423e+09	0.378652	1.06032	-0.308118	-2.39e+09	9.66839e+07	3.9471e+07	67.8237	-3.05768e+09	-6.99429e+07	-2.85541e+07	27.2646	0.534442	0.783747	0.72789	0.690646
NEG391	Unknown (carbon number 6)	10.9933	329.861	[M-H]-	C5H4O4	Unknown	---	---	---	---	---	---	---	-3.0831e+09	-3.09431e+09	-3.52738e+09	-2.67236e+09	-3.1318e+09	-2.91106e+09	-1.91342e+09	-3.05511e+09	-1.85643e+09	-2.40855e+09	-2.15388e+09	-3.01618e+09	0.378711	1.06031	-0.308748	-2.40059e+09	9.55858e+07	3.90228e+07	67.891	-3.07e+09	-7.06762e+07	-2.88535e+07	27.2793	0.53451	0.783655	0.727494	0.690396
NEG466	Fumaric acid	11.0022	330.16	[M-H]-	C4H4O5	Dicarboxylic acids and derivatives	VZCYOOQTPOCHFL-OWOJBTEDSA-N	C(=C/C(=O)O)\C(=O)O	C00123	107763368	HMDB0000134	Organic acids and derivatives	Carboxylic acids and derivatives	-3.09522e+09	-3.1068e+09	-3.54066e+09	-2.68385e+09	-3.14447e+09	-2.92296e+09	-1.92321e+09	-3.06731e+09	-1.86613e+09	-2.41876e+09	-2.16359e+09	-3.02813e+09	0.378771	1.0603	-0.309377	-2.41119e+09	9.44878e+07	3.85745e+07	67.9583	-3.08233e+09	-7.14096e+07	-2.91528e+07	27.2941	0.534577	0.783562	0.727098	0.690146
NEG2346	4-Methylcatechol 2-sulfate	11.0111	330.46	[M-H]-	C7H8O6S	Organic sulfuric acids and derivatives	NCOMUGOPQPRVSE-UHFFFAOYSA-N	CC1=CC(O)=C(OS(O)(=O)=O)C=C2	---	161422566	HMDB0240459	Organic acids and derivatives	Organic sulfuric acids and derivatives	-3.10734e+09	-3.11929e+09	-3.55394e+09	-2.69534e+09	-3.15715e+09	-2.93485e+09	-1.933e+09	-3.07952e+09	-1.87584e+09	-2.42897e+09	-2.17329e+09	-3.04008e+09	0.378831	1.06029	-0.310006	-2.42178e+09	9.33897e+07	3.81262e+07	68.0256	-3.09465e+09	-7.2143e+07	-2.94522e+07	27.3088	0.534645	0.783469	0.726702	0.689896
POS1609	Tropic acid	11.02	330.759	[M+H-H3O]+	C9H10O4	Beta hydroxy acids and derivatives	JACRWUWPXAESPB-UHFFFAOYSA-N	C1=CC=C(C=C2)C(CO)C(=O)O	C01457	---	HMDB0062590	Organic acids and derivatives	Hydroxy acids and derivatives	-3.11946e+09	-3.13178e+09	-3.56722e+09	-2.70683e+09	-3.16982e+09	-2.94674e+09	-1.94279e+09	-3.09173e+09	-1.88554e+09	-2.43919e+09	-2.183e+09	-3.05203e+09	0.37889	1.06028	-0.310636	-2.43238e+09	9.22917e+07	3.76779e+07	68.093	-3.10697e+09	-7.28763e+07	-2.97516e+07	27.3235	0.534713	0.783376	0.726307	0.689647
POS1639	5-Butyl-3-methylpyridine	11.0289	331.059	[M+H]+	C10H16N	Pyridines and derivatives	GSYSNSTWMPZEQK-UHFFFAOYSA-N	CCCCC1=CN=C(C)C=C2	---	69704	HMDB0246758	Organoheterocyclic compounds	Pyridines and derivatives	-3.13158e+09	-3.14427e+09	-3.5805e+09	-2.71832e+09	-3.18249e+09	-2.95863e+09	-1.95258e+09	-3.10393e+09	-1.89525e+09	-2.4494e+09	-2.19271e+09	-3.06398e+09	0.37895	1.06027	-0.311265	-2.44297e+09	9.11936e+07	3.72296e+07	68.1603	-3.1193e+09	-7.36097e+07	-3.0051e+07	27.3383	0.534781	0.783283	0.725911	0.689397
POS12613	(3E)-7-Hydroxy-3,7-dimethyl-3-octen-1-yl 6-O-(7-deoxy-alpha-L-mannopyranosyl)-beta-D-glucopyranoside	11.0378	331.358	[M+Na]+	C22H40O12	Fatty acyl glycosides of mono- and disaccharides	VUGMGEQWBOCMAV-QLEKUEJFSA-N	OC1C(O)C(OCC2OC(OCCC(=CCCC(O)(C)C)C)C(O)C(O)C2O)OC(C)C2O	---	56776227	---	Lipids and lipid-like molecules	Fatty Acyls	-3.1437e+09	-3.15676e+09	-3.59378e+09	-2.72981e+09	-3.19516e+09	-2.97052e+09	-1.96237e+09	-3.11614e+09	-1.90495e+09	-2.45961e+09	-2.20241e+09	-3.07592e+09	0.37901	1.06026	-0.311894	-2.45357e+09	9.00956e+07	3.67814e+07	68.2276	-3.13162e+09	-7.43431e+07	-3.03504e+07	27.353	0.534848	0.78319	0.725515	0.689147
NEG5844	Glutamyltryptophan	11.0467	331.658	[M-H]-	C16H19N3O6	Peptides	LLEUXCDZPQOJMY-AAEUAGOBSA-N	N[C@@H](CCC(O)=O)C(=O)N[C@@H](CC1=CNC2=CC=CC=C13)C(O)=O	---	100094	HMDB0028830	Organic acids and derivatives	Carboxylic acids and derivatives	-3.15582e+09	-3.16925e+09	-3.60706e+09	-2.7413e+09	-3.20783e+09	-2.98241e+09	-1.97216e+09	-3.12835e+09	-1.91466e+09	-2.46983e+09	-2.21212e+09	-3.08787e+09	0.379069	1.06025	-0.312524	-2.46416e+09	8.89975e+07	3.63331e+07	68.2949	-3.14394e+09	-7.50764e+07	-3.06498e+07	27.3677	0.534916	0.783097	0.725119	0.688897
NEG1084	Xanthine	11.0556	331.957	[M-H]-	C5H4N4O3	Xanthines	LRFVTYWOQMYALW-UHFFFAOYSA-N	Oc1nc(O)c2nc[nH]c2n2	C00386	1188	HMDB0000292	Organoheterocyclic compounds	Imidazopyrimidines	-3.16794e+09	-3.18174e+09	-3.62034e+09	-2.75279e+09	-3.22051e+09	-2.9943e+09	-1.98195e+09	-3.14055e+09	-1.92436e+09	-2.48004e+09	-2.22182e+09	-3.09982e+09	0.379129	1.06024	-0.313153	-2.47476e+09	8.78995e+07	3.58848e+07	68.3622	-3.15627e+09	-7.58098e+07	-3.09492e+07	27.3825	0.534984	0.783005	0.724723	0.688647
NEG222	1-Chloro-1,3-difluoroethylene	11.0645	332.257	[M-H]-	C2HClF3	Vinyl halides	CJENPNUXCMYXPT-UHFFFAOYSA-N	FC=C(F)Cl	---	9662	HMDB0243843	Organohalogen compounds	Vinyl halides	-3.18006e+09	-3.19423e+09	-3.63362e+09	-2.76428e+09	-3.23318e+09	-3.00619e+09	-1.99174e+09	-3.15276e+09	-1.93407e+09	-2.49025e+09	-2.23153e+09	-3.11177e+09	0.379188	1.06024	-0.313782	-2.48535e+09	8.68014e+07	3.54365e+07	68.4295	-3.16859e+09	-7.65432e+07	-3.12486e+07	27.3972	0.535052	0.782912	0.724327	0.688398
NEG1598	4-Methylpimelic acid	11.0734	332.556	[M-H]-	C8H14O5	Fatty Acyls	NXDCNRPLRGMKHU-UHFFFAOYSA-N	CC(CCCC(O)=O)CC(O)=O	---	21510350	HMDB0059757	Lipids and lipid-like molecules	Fatty Acyls	-3.19218e+09	-3.20672e+09	-3.64689e+09	-2.77577e+09	-3.24585e+09	-3.01808e+09	-2.00153e+09	-3.16497e+09	-1.94377e+09	-2.50047e+09	-2.24124e+09	-3.12372e+09	0.379248	1.06023	-0.314412	-2.49595e+09	8.57034e+07	3.49883e+07	68.4968	-3.18092e+09	-7.72765e+07	-3.1548e+07	27.4119	0.53512	0.782819	0.723931	0.688148
NEG3394	Tridecanedioic acid	11.0823	332.856	[M-H]-	C13H24O5	Long-chain fatty acids	DXNCZXXFRKPEPY-UHFFFAOYSA-N	C(CCCCCC(=O)O)CCCCCC(=O)O	---	10458	HMDB0002327	Lipids and lipid-like molecules	Fatty Acyls	-3.2043e+09	-3.21921e+09	-3.66017e+09	-2.78726e+09	-3.25852e+09	-3.02997e+09	-2.01132e+09	-3.17717e+09	-1.95348e+09	-2.51068e+09	-2.25094e+09	-3.13567e+09	0.379308	1.06022	-0.315041	-2.50654e+09	8.46053e+07	3.454e+07	68.5641	-3.19324e+09	-7.80099e+07	-3.18474e+07	27.4267	0.535187	0.782726	0.723535	0.687898
NEG1568	N-Acetylisoleucine	11.0912	333.155	[M-H]-	C8H15NO4	Carboxylic acids and derivatives	JDTWZSUNGHMMJM-FSPLSTOPSA-N	CC[C@H](C)[C@H](NC(C)=O)C(O)=O	---	7036275	HMDB0061684	Organic acids and derivatives	Carboxylic acids and derivatives	-3.21642e+09	-3.2317e+09	-3.67345e+09	-2.79875e+09	-3.27119e+09	-3.04186e+09	-2.02111e+09	-3.18938e+09	-1.96318e+09	-2.52089e+09	-2.26065e+09	-3.14762e+09	0.379367	1.06021	-0.315671	-2.51714e+09	8.35073e+07	3.40917e+07	68.6314	-3.20556e+09	-7.87433e+07	-3.21468e+07	27.4414	0.535255	0.782633	0.723139	0.687648
NEG1698	Hippuric acid	11.1001	333.455	[M-H]-	C9H9NO4	Benzamides	QIAFMBKCNZACKA-UHFFFAOYSA-N	O=C(O)CN=C(O)C=1C=CC=CC2	C01586	464	HMDB0000714	Benzenoids	Benzene and substituted derivatives	-3.22854e+09	-3.24419e+09	-3.68673e+09	-2.81024e+09	-3.28387e+09	-3.05375e+09	-2.0309e+09	-3.20158e+09	-1.97289e+09	-2.53111e+09	-2.27035e+09	-3.15957e+09	0.379427	1.0602	-0.3163	-2.52773e+09	8.24092e+07	3.36434e+07	68.6987	-3.21789e+09	-7.94766e+07	-3.24462e+07	27.4562	0.535323	0.78254	0.722743	0.687398
POS6806	Lidocaine	11.109	333.754	[M+H]+	C14H22N3O	m-Xylenes	NNJVILVZKWQKPM-UHFFFAOYSA-N	OC(=NC=1C(=CC=CC2C)C)CN(CC)CC	C07073	3676	HMDB0014426	Benzenoids	Benzene and substituted derivatives	-3.24066e+09	-3.25668e+09	-3.70001e+09	-2.82173e+09	-3.29654e+09	-3.06564e+09	-2.04069e+09	-3.21379e+09	-1.98259e+09	-2.54132e+09	-2.28006e+09	-3.17151e+09	0.379487	1.06019	-0.316929	-2.53833e+09	8.13112e+07	3.31952e+07	68.766	-3.23021e+09	-8.021e+07	-3.27456e+07	27.4709	0.535391	0.782448	0.722347	0.687148
POS8165	Dibutyl phthalate	11.1179	334.054	[M+H]+	C16H22O5	Benzoic acid esters	DOIRQSBPFJWKBE-UHFFFAOYSA-N	CCCCOC(=O)c1ccccc2C(=O)OCCCC	C14214	3026	HMDB0033244	Benzenoids	Benzene and substituted derivatives	-3.25278e+09	-3.26916e+09	-3.71329e+09	-2.83322e+09	-3.30921e+09	-3.07753e+09	-2.05048e+09	-3.226e+09	-1.9923e+09	-2.55154e+09	-2.28977e+09	-3.18346e+09	0.379546	1.06018	-0.317559	-2.54892e+09	8.02131e+07	3.27469e+07	68.8333	-3.24253e+09	-8.09434e+07	-3.3045e+07	27.4856	0.535459	0.782355	0.721951	0.686899
NEG3442	Glycerophosphoglycerol	11.1268	334.353	[M-H]-	C6H15O9P	Organic phosphoric acids and derivatives	LLCSXHMJULHSJN-OLQVQODUSA-N	OC[C@H](O)COP(O)(=O)OC[C@H](O)CO	C03274	54575349	HMDB0240316	Organic acids and derivatives	Organic phosphoric acids and derivatives	-3.2649e+09	-3.28165e+09	-3.72657e+09	-2.84471e+09	-3.32188e+09	-3.08942e+09	-2.06027e+09	-3.2382e+09	-2.002e+09	-2.56175e+09	-2.29947e+09	-3.19541e+09	0.379606	1.06017	-0.318188	-2.55952e+09	7.91151e+07	3.22986e+07	68.9007	-3.25486e+09	-8.16767e+07	-3.33444e+07	27.5004	0.535526	0.782262	0.721555	0.686649
NEG117	Monoethyl carbonate	11.1357	334.653	[M-H]-	C3H6O4	Organic carbonic acids and derivatives	CQDGTJPVBWZJAZ-UHFFFAOYSA-N	CCOC(O)=O	---	105349	HMDB0031232	Organic acids and derivatives	Organic carbonic acids and derivatives	-3.27702e+09	-3.29414e+09	-3.73985e+09	-2.8562e+09	-3.33455e+09	-3.10131e+09	-2.07006e+09	-3.25041e+09	-2.0117e+09	-2.57196e+09	-2.30918e+09	-3.20736e+09	0.379665	1.06016	-0.318817	-2.57011e+09	7.8017e+07	3.18503e+07	68.968	-3.26718e+09	-8.24101e+07	-3.36438e+07	27.5151	0.535594	0.782169	0.72116	0.686399
NEG12123	PE 37	11.1446	334.952	[M-H]-	C41H74NO9P	Phosphatidylethanolamines	NQIMLWFRWGTTOZ-JAXHXWBXSA-N	CCCCCCCCCCCCCCCC(=O)OCC(COP(O)(=O)OCCN)OC(=O)CCCCCC\C=C/C\C=C/C\C=C/C\C=C/CC	---	138221545	---	Lipids and lipid-like molecules	Glycerophospholipids	-3.28914e+09	-3.30663e+09	-3.75313e+09	-2.86769e+09	-3.34722e+09	-3.1132e+09	-2.07985e+09	-3.26262e+09	-2.02141e+09	-2.58218e+09	-2.31889e+09	-3.21931e+09	0.379725	1.06015	-0.319447	-2.58071e+09	7.6919e+07	3.1402e+07	69.0353	-3.2795e+09	-8.31435e+07	-3.39432e+07	27.5298	0.535662	0.782076	0.720764	0.686149
POS2481	4',7-Dihydroxyflavone	11.1535	335.252	[M+H]+	C15H10O5	Flavones	FFULTBKXWHYHFQ-UHFFFAOYSA-N	O=C1C=C(OC2=CC=C(O)C=C12)C=3C=CC(O)=CC4	C14345	182362	---	Phenylpropanoids and polyketides	Flavonoids	-3.30126e+09	-3.31912e+09	-3.76641e+09	-2.87918e+09	-3.3599e+09	-3.12509e+09	-2.08964e+09	-3.27482e+09	-2.03111e+09	-2.59239e+09	-2.32859e+09	-3.23126e+09	0.379785	1.06014	-0.320076	-2.5913e+09	7.5821e+07	3.09538e+07	69.1026	-3.29183e+09	-8.38768e+07	-3.42426e+07	27.5446	0.53573	0.781983	0.720368	0.685899
POS6063	L-trans-4-Methyl-3-pyrrolidinecarboxylic acid	11.1624	335.551	[M+H]+	C6H11NO3	Carboxylic acids and derivatives	KKJQZEWNZXRJFG-UHFFFAOYSA-N	CC1CNC(C2)C(O)=O	---	352051	HMDB0029435	Organic acids and derivatives	Carboxylic acids and derivatives	-3.31338e+09	-3.33161e+09	-3.77968e+09	-2.89067e+09	-3.37257e+09	-3.13698e+09	-2.09943e+09	-3.28703e+09	-2.04082e+09	-2.6026e+09	-2.3383e+09	-3.24321e+09	0.379844	1.06013	-0.320705	-2.6019e+09	7.47229e+07	3.05055e+07	69.1699	-3.30415e+09	-8.46102e+07	-3.4542e+07	27.5593	0.535797	0.78189	0.719972	0.68565
NEG251	Succinic anhydride	11.1712	335.851	[M-H3O-H]-	C4H4O4	Carboxylic acids and derivatives	RINCXYDBBGOEEQ-UHFFFAOYSA-N	O=C1CCC(=O)O2	C19525	7922	HMDB0032523	Organic acids and derivatives	Carboxylic acids and derivatives	-3.3255e+09	-3.3441e+09	-3.79296e+09	-2.90216e+09	-3.38524e+09	-3.14887e+09	-2.10922e+09	-3.29924e+09	-2.05052e+09	-2.61282e+09	-2.348e+09	-3.25516e+09	0.379904	1.06012	-0.321335	-2.61249e+09	7.36249e+07	3.00572e+07	69.2372	-3.31647e+09	-8.53436e+07	-3.48414e+07	27.574	0.535865	0.781798	0.719576	0.6854
POS6565	4-Hydroxyhexadecanoylcarnitine	11.1801	336.15	[M+CH4OH+H]+	C23H45NO6	Fatty Acyls	XKAZIAFZAQAHHG-BPGUCPLFSA-N	CCCCCCCCCCCCCC(O)CC(=O)O[C@H](CC([O-])=O)C[N+](C)(C)C	---	126456228	HMDB0013336	Lipids and lipid-like molecules	Fatty Acyls	-3.33762e+09	-3.35659e+09	-3.80624e+09	-2.91365e+09	-3.39791e+09	-3.16076e+09	-2.11901e+09	-3.31144e+09	-2.06023e+09	-2.62303e+09	-2.35771e+09	-3.2671e+09	0.379964	1.06011	-0.321964	-2.62309e+09	7.25268e+07	2.96089e+07	69.3045	-3.3288e+09	-8.60769e+07	-3.51408e+07	27.5888	0.535933	0.781705	0.71918	0.68515
POS4854	3-Hydroxylauroylcarnitine	11.189	336.45	[M+H]+	C19H37NO6	Fatty Acyls	PBBJEGGNZPXIGJ-UHFFFAOYSA-N	CCCCCCCCCCC(O)C(=O)OC(CC([O-])=O)C[N+](C)(C)C	---	53481640	HMDB0013164	Lipids and lipid-like molecules	Fatty Acyls	-3.34974e+09	-3.36908e+09	-3.81952e+09	-2.92514e+09	-3.41058e+09	-3.17265e+09	-2.1288e+09	-3.32365e+09	-2.06993e+09	-2.63324e+09	-2.36742e+09	-3.27905e+09	0.380023	1.0601	-0.322594	-2.63368e+09	7.14288e+07	2.91607e+07	69.3718	-3.34112e+09	-8.68103e+07	-3.54402e+07	27.6035	0.536001	0.781612	0.718784	0.6849
NEG5495	Mycophenolic acid	11.1979	336.749	[M-H]-	C17H20O7	Phthalides	HPNSFSBZBAHARI-RUDMXATFSA-N	O=C1OCC2=C1C(O)=C(C(OC)=C3C)CC=C(C)CCC(=O)O	C20380	446541	HMDB0015159	Organoheterocyclic compounds	Isocoumarans	-3.36186e+09	-3.38157e+09	-3.8328e+09	-2.93663e+09	-3.42326e+09	-3.18455e+09	-2.13859e+09	-3.33585e+09	-2.07964e+09	-2.64346e+09	-2.37712e+09	-3.291e+09	0.380083	1.06009	-0.323223	-2.64428e+09	7.03307e+07	2.87124e+07	69.4391	-3.35344e+09	-8.75437e+07	-3.57396e+07	27.6182	0.536069	0.781519	0.718388	0.68465
NEG1896	Azelaic acid	11.2068	337.049	[M-H]-	C9H16O5	Medium-chain fatty acids	BDJRBEYXGGNYIS-UHFFFAOYSA-N	O=C(O)CCCCCCCC(=O)O	C08261	2266	HMDB0000784	Lipids and lipid-like molecules	Fatty Acyls	-3.37398e+09	-3.39406e+09	-3.84608e+09	-2.94812e+09	-3.43593e+09	-3.19644e+09	-2.14838e+09	-3.34806e+09	-2.08934e+09	-2.65367e+09	-2.38683e+09	-3.30295e+09	0.380143	1.06008	-0.323852	-2.65487e+09	6.92327e+07	2.82641e+07	69.5064	-3.36577e+09	-8.8277e+07	-3.60389e+07	27.633	0.536136	0.781426	0.717992	0.6844
NEG993	DL-Glutamine	11.2157	337.348	[M-H]-	C5H10N2O4	Amino acids and derivatives	ZDXPYRJPNDTMRX-UHFFFAOYSA-N	C(CC(=O)N)C(C(=O)O)N	C00064	---	HMDB0000641	Organic acids and derivatives	Carboxylic acids and derivatives	-3.3861e+09	-3.40655e+09	-3.85936e+09	-2.95961e+09	-3.4486e+09	-3.20833e+09	-2.15817e+09	-3.36027e+09	-2.09905e+09	-2.66388e+09	-2.39654e+09	-3.3149e+09	0.380202	1.06007	-0.324482	-2.66547e+09	6.81346e+07	2.78158e+07	69.5737	-3.37809e+09	-8.90104e+07	-3.63383e+07	27.6477	0.536204	0.781333	0.717596	0.684151
POS1430	4-Methylene-indolenine	11.2246	337.648	[M+CH4OH+H]+	C9H8N	Indoles and derivatives	BCNUXXXHEIUHJB-UHFFFAOYSA-N	C=C1C=NC2=CC=CC=C13	---	170404	HMDB0011664	Organoheterocyclic compounds	Indoles and derivatives	-3.39822e+09	-3.41904e+09	-3.87264e+09	-2.9711e+09	-3.46127e+09	-3.22022e+09	-2.16796e+09	-3.37247e+09	-2.10875e+09	-2.6741e+09	-2.40624e+09	-3.32685e+09	0.380262	1.06006	-0.325111	-2.67606e+09	6.70366e+07	2.73676e+07	69.641	-3.39041e+09	-8.97438e+07	-3.66377e+07	27.6625	0.536272	0.781241	0.7172	0.683901
POS1599	3-Aminopurine	11.2335	337.947	[M+H-H3O]+	C5H5N6	Imidazopyrimidines	MWBWWFOAEOYUST-UHFFFAOYSA-N	N=C1NC=C2N=CN=C2N2	---	9955	HMDB0245025	Organoheterocyclic compounds	Imidazopyrimidines	-3.41034e+09	-3.43153e+09	-3.88592e+09	-2.98259e+09	-3.47394e+09	-3.23211e+09	-2.17775e+09	-3.38468e+09	-2.11846e+09	-2.68431e+09	-2.41595e+09	-3.3388e+09	0.380321	1.06005	-0.32574	-2.68666e+09	6.59385e+07	2.69193e+07	69.7084	-3.40274e+09	-9.04771e+07	-3.69371e+07	27.6772	0.53634	0.781148	0.716804	0.683651
NEG889	Methoxyacetic acid	11.2424	338.247	[M-H]-	C3H6O4	Carboxylic acids and derivatives	RMIODHQZRUFFFF-UHFFFAOYSA-N	COCC(O)=O	---	12251	HMDB0041929	Organic acids and derivatives	Carboxylic acids and derivatives	-3.42246e+09	-3.44402e+09	-3.8992e+09	-2.99408e+09	-3.48661e+09	-3.244e+09	-2.18754e+09	-3.39689e+09	-2.12816e+09	-2.69452e+09	-2.42565e+09	-3.35075e+09	0.380381	1.06004	-0.32637	-2.69725e+09	6.48405e+07	2.6471e+07	69.7757	-3.41506e+09	-9.12105e+07	-3.72365e+07	27.6919	0.536407	0.781055	0.716408	0.683401
NEG1274	(3R,4R)-3,4-dihydroxyoxolan-3-one	11.2513	338.546	[M-H]-	C4H6O5	Gamma butyrolactones	SGMJBNSHAZVGMC-PWNYCUMCSA-N	O=C1OCC(O)C2O	---	5325915	HMDB0000349	Organoheterocyclic compounds	Lactones	-3.43458e+09	-3.45651e+09	-3.91247e+09	-3.00557e+09	-3.49929e+09	-3.25589e+09	-2.19733e+09	-3.40909e+09	-2.13787e+09	-2.70474e+09	-2.43536e+09	-3.36269e+09	0.380441	1.06003	-0.326999	-2.70785e+09	6.37424e+07	2.60227e+07	69.843	-3.42739e+09	-9.19439e+07	-3.75359e+07	27.7067	0.536475	0.780962	0.716013	0.683151
POS559	Unknown (carbon number 8)	11.2602	338.846	[M+H]+	C7H7O	Unknown	---	---	---	---	---	---	---	-3.4467e+09	-3.469e+09	-3.92575e+09	-3.01706e+09	-3.51196e+09	-3.26778e+09	-2.20712e+09	-3.4213e+09	-2.14757e+09	-2.71495e+09	-2.44507e+09	-3.37464e+09	0.3805	1.06002	-0.327628	-2.71844e+09	6.26444e+07	2.55745e+07	69.9103	-3.43971e+09	-9.26772e+07	-3.78353e+07	27.7214	0.536543	0.780869	0.715617	0.682902
NEG725	2-Hydroxy-5-oxopentanoic acid	11.2691	339.145	[M-H]-	C5H8O5	Keto acids and derivatives	QTSNVMMGKAPSRT-UHFFFAOYSA-N	CC(=O)CC(O)C(O)=O	---	10103209	HMDB0040531	Organic acids and derivatives	Keto acids and derivatives	-3.45883e+09	-3.48149e+09	-3.93903e+09	-3.02855e+09	-3.52463e+09	-3.27967e+09	-2.21691e+09	-3.43351e+09	-2.15728e+09	-2.72516e+09	-2.45477e+09	-3.38659e+09	0.38056	1.06001	-0.328258	-2.72904e+09	6.15463e+07	2.51262e+07	69.9776	-3.45203e+09	-9.34106e+07	-3.81347e+07	27.7361	0.536611	0.780776	0.715221	0.682652
NEG4867	(3R,4R)-3,4-bis[(3-hydroxyphenyl)methyl]oxolan-3-one	11.278	339.445	[M-H]-	C18H18O5	9,10'-epoxylignans	HVDGDHBAMCBBLR-WMLDXEAASA-N	O=C1OCC(CC=2C=CC=C(O)C2)C1CC=3C=CC=C(O)C4	C18166	---	HMDB0006101	Lignans, neolignans and related compounds	Furanoid lignans	-3.47095e+09	-3.49398e+09	-3.95231e+09	-3.04004e+09	-3.5373e+09	-3.29156e+09	-2.2267e+09	-3.44571e+09	-2.16698e+09	-2.73538e+09	-2.46448e+09	-3.39854e+09	0.38062	1.06	-0.328887	-2.73963e+09	6.04483e+07	2.46779e+07	70.0449	-3.46436e+09	-9.4144e+07	-3.84341e+07	27.7509	0.536679	0.780683	0.714825	0.682402
NEG72	Acetoacetaldehyde	11.2869	339.744	[M-H3O-H]-	C4H6O3	Organooxygen compounds	PKQIDSVLSKFZQC-UHFFFAOYSA-N	CC(=O)CC=O	---	4686860	HMDB0247909	Organic oxygen compounds	Organooxygen compounds	-3.48307e+09	-3.50647e+09	-3.96559e+09	-3.05153e+09	-3.54997e+09	-3.30345e+09	-2.23649e+09	-3.45792e+09	-2.17669e+09	-2.74559e+09	-2.47419e+09	-3.41049e+09	0.380679	1.05999	-0.329517	-2.75023e+09	5.93502e+07	2.42296e+07	70.1122	-3.47668e+09	-9.48773e+07	-3.87335e+07	27.7656	0.536746	0.780591	0.714429	0.682152
NEG684	Mesaconic acid	11.2958	340.044	[M-H]-	C5H6O5	Branched fatty acids	HNEGQIOMVPPMNR-NSCUHMNNSA-N	C\C(=C/C(O)=O)C(O)=O	C01733	638129	HMDB0000749	Lipids and lipid-like molecules	Fatty Acyls	-3.49519e+09	-3.51896e+09	-3.97887e+09	-3.06302e+09	-3.56265e+09	-3.31534e+09	-2.24628e+09	-3.47012e+09	-2.18639e+09	-2.7558e+09	-2.48389e+09	-3.42244e+09	0.380739	1.05999	-0.330146	-2.76082e+09	5.82522e+07	2.37813e+07	70.1795	-3.489e+09	-9.56107e+07	-3.90329e+07	27.7803	0.536814	0.780498	0.714033	0.681902
POS3439	N,N-Dimethyl-2-dodecanamine	11.3047	340.343	[M+H]+	C14H32N	Tertiary amines	YWFWDNVOPHGWMX-UHFFFAOYSA-N	CCCCCCCCCCCCN(C)C	---	8168	HMDB0255262	Organic nitrogen compounds	Organonitrogen compounds	-3.50731e+09	-3.53145e+09	-3.99215e+09	-3.07451e+09	-3.57532e+09	-3.32723e+09	-2.25607e+09	-3.48233e+09	-2.19609e+09	-2.76602e+09	-2.4936e+09	-3.43439e+09	0.380798	1.05998	-0.330775	-2.77142e+09	5.71541e+07	2.33331e+07	70.2468	-3.50133e+09	-9.63441e+07	-3.93323e+07	27.7951	0.536882	0.780405	0.713637	0.681652
POS9952	(1S,2R,4aR,8aR)-1-Acetoxy-7-isopropylidene-1,4a-dimethyl-6-oxodecahydro-2-naphthalenyl 2,3-dimethyl-3-oxiranecarboxylate	11.3136	340.643	[M+Na]+	C22H32O7	Sesquiterpenoids	APZBLWQCTHVAMR-XRZTVBGOSA-N	CC1OC1(C)C(=O)O[C@@H]2CC[C@]3(C)CC(=O)C(C[C@H]3[C@]3(C)OC(C)=O)=C(C)C	---	14414238	---	Lipids and lipid-like molecules	Prenol lipids	-3.51943e+09	-3.54394e+09	-4.00543e+09	-3.086e+09	-3.58799e+09	-3.33912e+09	-2.26586e+09	-3.49454e+09	-2.2058e+09	-2.77623e+09	-2.5033e+09	-3.44633e+09	0.380858	1.05997	-0.331405	-2.78201e+09	5.60561e+07	2.28848e+07	70.3141	-3.51365e+09	-9.70774e+07	-3.96317e+07	27.8098	0.53695	0.780312	0.713241	0.681403
POS4030	Sclareolide	11.3225	340.942	[M+H-H3O]+	C16H26O3	Naphthofurans	IMKJGXCIJJXALX-SHUKQUCYSA-N	CC1(C)CCCC2(C)C1CCC1(C)OC(=O)CC13	---	929262	HMDB0035293	Organoheterocyclic compounds	Naphthofurans	-3.53155e+09	-3.55643e+09	-4.01871e+09	-3.09749e+09	-3.60066e+09	-3.35101e+09	-2.27565e+09	-3.50674e+09	-2.2155e+09	-2.78644e+09	-2.51301e+09	-3.45828e+09	0.380918	1.05996	-0.332034	-2.79261e+09	5.4958e+07	2.24365e+07	70.3814	-3.52597e+09	-9.78108e+07	-3.99311e+07	27.8245	0.537018	0.780219	0.712845	0.681153
NEG9366	Pseudouridine	11.3314	341.241	[M-H]-	C9H12N2O7	Nucleoside and nucleotide analogues	PTJWIQPHWPFNBW-GBNDHIKLSA-N	OC1=NC=C(C(O)=N1)C2OC(CO)C(O)C3O	C07415	15047	HMDB0000767	Nucleosides, nucleotides, and analogues	Nucleoside and nucleotide analogues	-3.54367e+09	-3.56891e+09	-4.03199e+09	-3.10898e+09	-3.61333e+09	-3.3629e+09	-2.28544e+09	-3.51895e+09	-2.22521e+09	-2.79666e+09	-2.52272e+09	-3.47023e+09	0.380977	1.05995	-0.332663	-2.8032e+09	5.386e+07	2.19882e+07	70.4487	-3.5383e+09	-9.85442e+07	-4.02305e+07	27.8393	0.537085	0.780126	0.712449	0.680903
NEG12359	Prostaglandin E2	11.3403	341.541	[M-H]-	C20H34O6	Prostaglandins and related compounds	GMVPRGQOIOIIMI-UHFFFAOYNA-N	O=C(O)CCCCCCC1C(=O)CC(O)C2C=CC(O)CCCCC	C10089	---	HMDB0001442	Lipids and lipid-like molecules	Fatty Acyls	-3.55579e+09	-3.5814e+09	-4.04526e+09	-3.12047e+09	-3.62601e+09	-3.37479e+09	-2.29523e+09	-3.53116e+09	-2.23491e+09	-2.80687e+09	-2.53242e+09	-3.48218e+09	0.381037	1.05994	-0.333293	-2.8138e+09	5.27619e+07	2.154e+07	70.5161	-3.55062e+09	-9.92775e+07	-4.05299e+07	27.854	0.537153	0.780033	0.712053	0.680653
POS6019	gamma-Glutamylphenylalanine	11.3491	341.84	[M+H]+	C14H18N2O6	Peptides	XHHOHZPNYFQJKL-QWRGUYRKSA-N	O=C(O)[C@H](CC1=CC=CC=C2)NC(CC[C@H](N)C(O)=O)=O	---	111299	HMDB0000594	Organic acids and derivatives	Carboxylic acids and derivatives	-3.56791e+09	-3.59389e+09	-4.05854e+09	-3.13196e+09	-3.63868e+09	-3.38668e+09	-2.30502e+09	-3.54336e+09	-2.24462e+09	-2.81708e+09	-2.54213e+09	-3.49413e+09	0.381097	1.05993	-0.333922	-2.82439e+09	5.16639e+07	2.10917e+07	70.5834	-3.56294e+09	-1.00011e+08	-4.08293e+07	27.8688	0.537221	0.779941	0.711657	0.680403
NEG424	Trifluoroacetic acid	11.358	342.14	[M-H]-	C2HF3O3	Alpha-halocarboxylic acids	DTQVDTLACAAQTR-UHFFFAOYSA-N	C(=O)(C(F)(F)F)O	---	6422	HMDB0014118	Organic acids and derivatives	Carboxylic acids and derivatives	-3.58003e+09	-3.60638e+09	-4.07182e+09	-3.14345e+09	-3.65135e+09	-3.39857e+09	-2.31481e+09	-3.55557e+09	-2.25432e+09	-2.8273e+09	-2.55183e+09	-3.50608e+09	0.381156	1.05992	-0.334551	-2.83499e+09	5.05658e+07	2.06434e+07	70.6507	-3.57527e+09	-1.00744e+08	-4.11287e+07	27.8835	0.537289	0.779848	0.711261	0.680154
POS8781	Riboflavin	11.3669	342.439	[M+H]+	C17H20N4O7	Flavins	AUNGANRZJHBGPY-SCRDCRAPSA-N	CC1=CC2=C(C=C1C)N(C3=NC(=O)NC(=O)C3=N3)C[C@@H]([C@@H]([C@@H](CO)O)O)O	C00256	493570	HMDB0000244	Organoheterocyclic compounds	Pteridines and derivatives	-3.59215e+09	-3.61887e+09	-4.0851e+09	-3.15494e+09	-3.66402e+09	-3.41046e+09	-2.3246e+09	-3.56778e+09	-2.26403e+09	-2.83751e+09	-2.56154e+09	-3.51803e+09	0.381216	1.05991	-0.335181	-2.84558e+09	4.94678e+07	2.01951e+07	70.718	-3.58759e+09	-1.01478e+08	-4.14281e+07	27.8982	0.537356	0.779755	0.710865	0.679904
NEG1999	N-Acetylmethionine, DL-	11.3758	342.739	[M-H]-	C7H13NO4S	Amino acids and derivatives	XUYPXLNMDZIRQH-UHFFFAOYSA-N	CSCCC(N=C(C)O)C(=O)O	---	6180	---	Organic acids and derivatives	Carboxylic acids and derivatives	-3.60427e+09	-3.63136e+09	-4.09838e+09	-3.16642e+09	-3.67669e+09	-3.42235e+09	-2.33439e+09	-3.57998e+09	-2.27373e+09	-2.84772e+09	-2.57125e+09	-3.52998e+09	0.381276	1.0599	-0.33581	-2.85618e+09	4.83697e+07	1.97469e+07	70.7853	-3.59991e+09	-1.02211e+08	-4.17275e+07	27.913	0.537424	0.779662	0.71047	0.679654
POS5571	2-Methyladenosine	11.3847	343.038	[M+H]+	C11H15N5O5	Purine nucleosides	GFYLSDSUCHVORB-IOSLPCCCSA-N	N=C1C=2N=CN(C2N=CN1C)C3OC(CO)C(O)C4O	C02494	27476	HMDB0003331	Nucleosides, nucleotides, and analogues	Purine nucleosides	-3.61639e+09	-3.64385e+09	-4.11166e+09	-3.17791e+09	-3.68936e+09	-3.43424e+09	-2.34418e+09	-3.59219e+09	-2.28344e+09	-2.85794e+09	-2.58095e+09	-3.54192e+09	0.381335	1.05989	-0.33644	-2.86677e+09	4.72717e+07	1.92986e+07	70.8526	-3.61224e+09	-1.02944e+08	-4.20269e+07	27.9277	0.537492	0.779569	0.710074	0.679404
NEG11907	4-Hydroxybenzoic acid	11.3936	343.338	[M-H]-	C7H6O4	Hydroxybenzoic acid derivatives	IJFXRHURBJZNAO-UHFFFAOYSA-N	C1=CC(=CC(=C2)O)C(=O)O	C00587	---	HMDB0002466	Benzenoids	Benzene and substituted derivatives	-3.62851e+09	-3.65634e+09	-4.12494e+09	-3.1894e+09	-3.70204e+09	-3.44614e+09	-2.35397e+09	-3.60439e+09	-2.29314e+09	-2.86815e+09	-2.59066e+09	-3.55387e+09	0.381395	1.05988	-0.337069	-2.87737e+09	4.61736e+07	1.88503e+07	70.9199	-3.62456e+09	-1.03678e+08	-4.23263e+07	27.9424	0.53756	0.779476	0.709678	0.679154
NEG17443	Alprostadil	11.4025	343.637	[M-H]-	C20H34O6	Prostaglandins and related compounds	GMVPRGQOIOIIMI-DWKJAMRDSA-N	O=C(O)CCCCCCC1C(=O)CC(O)C2C=CC(O)CCCCC	C04741	5280723	HMDB0001442	Lipids and lipid-like molecules	Fatty Acyls	-3.64063e+09	-3.66883e+09	-4.13822e+09	-3.20089e+09	-3.71471e+09	-3.45803e+09	-2.36376e+09	-3.6166e+09	-2.30285e+09	-2.87836e+09	-2.60037e+09	-3.56582e+09	0.381454	1.05987	-0.337698	-2.88796e+09	4.50756e+07	1.8402e+07	70.9872	-3.63688e+09	-1.04411e+08	-4.26256e+07	27.9572	0.537628	0.779384	0.709282	0.678904
POS8086	(2E,4E)-Octadeca-2,5-dienoylcarnitine	11.4114	343.937	[M+H]+	C25H45NO5	Fatty Acyls	FUDZPSAPZLYOMT-UHFFFAOYSA-N	CCCCCCCCCCCCCC=CC=CC(=O)OC(CC([O-])=O)C[N+](C)(C)C	---	87076356	HMDB0241541	Lipids and lipid-like molecules	Fatty Acyls	-3.65275e+09	-3.68132e+09	-4.1515e+09	-3.21238e+09	-3.72738e+09	-3.46992e+09	-2.37355e+09	-3.62881e+09	-2.31255e+09	-2.88858e+09	-2.61007e+09	-3.57777e+09	0.381514	1.05986	-0.338328	-2.89856e+09	4.39775e+07	1.79538e+07	71.0545	-3.64921e+09	-1.05144e+08	-4.2925e+07	27.9719	0.537695	0.779291	0.708886	0.678655
POS17240	5,6-Dimethylhydantoin	11.4203	344.236	[M+H]+	C5H8N2O3	Imidazolidinones	YIROYDNZEPTFOL-UHFFFAOYSA-N	OC=1N=C(O)C(N2)(C)C	---	6491	---	Organoheterocyclic compounds	Azolidines	-3.66487e+09	-3.69381e+09	-4.16478e+09	-3.22387e+09	-3.74005e+09	-3.48181e+09	-2.38334e+09	-3.64101e+09	-2.32226e+09	-2.89879e+09	-2.61978e+09	-3.58972e+09	0.381574	1.05985	-0.338957	-2.90915e+09	4.28795e+07	1.75055e+07	71.1218	-3.66153e+09	-1.05878e+08	-4.32244e+07	27.9866	0.537763	0.779198	0.70849	0.678405
NEG1315	2-Hydroxy-3-ethylsuccinic acid	11.4292	344.536	[M-H]-	C6H10O6	Fatty Acyls	YVYGHRNLPUMVBU-UHFFFAOYSA-N	CCC(O)(CC(O)=O)C(O)=O	C02489	439736	HMDB0059758	Lipids and lipid-like molecules	Fatty Acyls	-3.67699e+09	-3.7063e+09	-4.17805e+09	-3.23536e+09	-3.75272e+09	-3.4937e+09	-2.39313e+09	-3.65322e+09	-2.33196e+09	-2.909e+09	-2.62948e+09	-3.60167e+09	0.381633	1.05984	-0.339586	-2.91975e+09	4.17814e+07	1.70572e+07	71.1891	-3.67385e+09	-1.06611e+08	-4.35238e+07	28.0014	0.537831	0.779105	0.708094	0.678155
POS4868	Spectral Match to Lys-Leu from NIST15	11.4381	344.835	[M+H]+	C12H25N3O4	Peptides	ATIPDCIQTUXABX-UWVGGRQHSA-N	CC(C)C[C@@H](C(=O)O)NC(=O)[C@H](CCCCN)N	---	7016103	HMDB0028955	Organic acids and derivatives	Carboxylic acids and derivatives	-3.68911e+09	-3.71879e+09	-4.19133e+09	-3.24685e+09	-3.7654e+09	-3.50559e+09	-2.40292e+09	-3.66543e+09	-2.34167e+09	-2.91922e+09	-2.63919e+09	-3.61362e+09	0.381693	1.05983	-0.340216	-2.93034e+09	4.06834e+07	1.66089e+07	71.2564	-3.68618e+09	-1.07345e+08	-4.38232e+07	28.0161	0.537899	0.779012	0.707698	0.677905
NEG710	Aminohippuric acid	11.447	345.135	[M-H]-	C9H10N2O4	Benzamides	HSMNQINEKMPTIC-UHFFFAOYSA-N	C1=CC(=CC=C2C(=O)NCC(=O)O)N	---	2148	HMDB0001867	Benzenoids	Benzene and substituted derivatives	-3.70123e+09	-3.73128e+09	-4.20461e+09	-3.25834e+09	-3.77807e+09	-3.51748e+09	-2.41271e+09	-3.67763e+09	-2.35137e+09	-2.92943e+09	-2.6489e+09	-3.62557e+09	0.381753	1.05982	-0.340845	-2.94094e+09	3.95853e+07	1.61606e+07	71.3238	-3.6985e+09	-1.08078e+08	-4.41226e+07	28.0308	0.537966	0.778919	0.707302	0.677655
NEG2103	Gamma-delta-Dioxovaleric acid	11.4559	345.434	[M-H]-	C5H6O5	Keto acids and derivatives	YHUFRVYVNKGICT-UHFFFAOYSA-N	OC(=O)CCC(=O)C=O	C02212	119412	HMDB0013233	Organic acids and derivatives	Keto acids and derivatives	-3.71335e+09	-3.74377e+09	-4.21789e+09	-3.26983e+09	-3.79074e+09	-3.52937e+09	-2.4225e+09	-3.68984e+09	-2.36108e+09	-2.93964e+09	-2.6586e+09	-3.63751e+09	0.381812	1.05981	-0.341474	-2.95153e+09	3.84873e+07	1.57124e+07	71.3911	-3.71083e+09	-1.08811e+08	-4.4422e+07	28.0456	0.538034	0.778826	0.706906	0.677406
POS5112	Inosine	11.4648	345.734	[M+H]+	C10H12N4O6	Purine nucleosides	UGQMRVRMYYASKQ-KQYNXXCUSA-N	OC[C@H]1O[C@H]([C@H](O)[C@@H]1O)N1C=NC2=C1N=CN=C3O	C04718	135398641	HMDB0000195	Nucleosides, nucleotides, and analogues	Purine nucleosides	-3.72547e+09	-3.75626e+09	-4.23117e+09	-3.28132e+09	-3.80341e+09	-3.54126e+09	-2.43229e+09	-3.70205e+09	-2.37078e+09	-2.94986e+09	-2.66831e+09	-3.64946e+09	0.381872	1.0598	-0.342104	-2.96213e+09	3.73892e+07	1.52641e+07	71.4584	-3.72315e+09	-1.09545e+08	-4.47214e+07	28.0603	0.538102	0.778734	0.70651	0.677156
NEG11763	2,3-Dimethylsuccinic acid	11.4737	346.033	[M-H3O-H]-	C6H10O5	Fatty Acyls	GOHPTLYPQCTZSE-UHFFFAOYSA-N	CC(C)(CC(O)=O)C(O)=O	---	11701	HMDB0002074	Lipids and lipid-like molecules	Fatty Acyls	-3.73759e+09	-3.76875e+09	-4.24445e+09	-3.29281e+09	-3.81608e+09	-3.55315e+09	-2.44209e+09	-3.71425e+09	-2.38049e+09	-2.96007e+09	-2.67802e+09	-3.66141e+09	0.381931	1.05979	-0.342733	-2.97272e+09	3.62912e+07	1.48158e+07	71.5257	-3.73547e+09	-1.10278e+08	-4.50208e+07	28.0751	0.53817	0.778641	0.706114	0.676906
NEG17151	Prostaglandin F3b	11.4826	346.333	[M-H]-	C20H34O6	Fatty Acyls	PXGPLTODNUVGFL-JZFBHDEDSA-N	CCCCC[C@H](O)\C=C\[C@H]1[C@H](O)C[C@@H](O)[C@@H]2C\C=C/CCCC(O)=O	C02315	5280506	HMDB0001483	Lipids and lipid-like molecules	Fatty Acyls	-3.74971e+09	-3.78124e+09	-4.25773e+09	-3.3043e+09	-3.82876e+09	-3.56504e+09	-2.45188e+09	-3.72646e+09	-2.39019e+09	-2.97028e+09	-2.68772e+09	-3.67336e+09	0.381991	1.05978	-0.343363	-2.98332e+09	3.51931e+07	1.43675e+07	71.593	-3.7478e+09	-1.11011e+08	-4.53202e+07	28.0898	0.538238	0.778548	0.705718	0.676656
POS7499	Eicosanoids_12,13diHOME_C18H34O5	11.4915	346.632	[M+Na]+	C18H34O5	---	---	n/a	---	---	---	---	---	-3.76183e+09	-3.79373e+09	-4.27101e+09	-3.31579e+09	-3.84143e+09	-3.57693e+09	-2.46167e+09	-3.73867e+09	-2.39989e+09	-2.9805e+09	-2.69743e+09	-3.68531e+09	0.382051	1.05977	-0.343992	-2.99391e+09	3.40951e+07	1.39193e+07	71.6603	-3.76012e+09	-1.11745e+08	-4.56196e+07	28.1045	0.538305	0.778455	0.705323	0.676406
NEG298	Gamma-aminobutyric acid	11.5004	346.932	[M-H]-	C4H9NO3	Amino acids and derivatives	BTCSSZJGUNDROE-UHFFFAOYSA-N	O=C(O)CCCN	C00335	119;6992100	HMDB0000112	Organic acids and derivatives	Carboxylic acids and derivatives	-3.77395e+09	-3.80622e+09	-4.28429e+09	-3.32728e+09	-3.8541e+09	-3.58882e+09	-2.47146e+09	-3.75087e+09	-2.4096e+09	-2.99071e+09	-2.70713e+09	-3.69726e+09	0.38211	1.05976	-0.344621	-3.00451e+09	3.2997e+07	1.3471e+07	71.7276	-3.77244e+09	-1.12478e+08	-4.5919e+07	28.1193	0.538373	0.778362	0.704927	0.676157
NEG2993	Acetaminophen sulfate ester	11.5093	347.231	[M-H]-	C8H9NO6S	Phenylsulfates	IGTYILLPRJOVFY-UHFFFAOYSA-N	O=S(=O)(O)OC1=CC=C(N=C(O)C)C=C2	---	83939	HMDB0059911	Organic acids and derivatives	Organic sulfuric acids and derivatives	-3.78607e+09	-3.81871e+09	-4.29757e+09	-3.33877e+09	-3.86677e+09	-3.60071e+09	-2.48125e+09	-3.76308e+09	-2.4193e+09	-3.00092e+09	-2.71684e+09	-3.70921e+09	0.38217	1.05975	-0.345251	-3.0151e+09	3.1899e+07	1.30227e+07	71.7949	-3.78477e+09	-1.13211e+08	-4.62184e+07	28.134	0.538441	0.778269	0.704531	0.675907
NEG2329	N-Lactoylleucine	11.5182	347.531	[M-H]-	C9H17NO5	Carboxylic acids and derivatives	BUMIGZVUJKNXCO-BQBZGAKWSA-N	CC(C)C[C@H](NC(=O)[C@H](C)O)C(O)=O	---	57329455	HMDB0062176	Organic acids and derivatives	Carboxylic acids and derivatives	-3.79819e+09	-3.8312e+09	-4.31084e+09	-3.35026e+09	-3.87944e+09	-3.6126e+09	-2.49104e+09	-3.77528e+09	-2.42901e+09	-3.01114e+09	-2.72655e+09	-3.72116e+09	0.38223	1.05974	-0.34588	-3.02569e+09	3.08009e+07	1.25744e+07	71.8622	-3.79709e+09	-1.13945e+08	-4.65178e+07	28.1487	0.538509	0.778177	0.704135	0.675657
NEG5202	Indoxyl glucuronide	11.5271	347.83	[M-H]-	C14H15NO8	Sugar acids and derivatives	KUYNOZVWCFXSNE-BYNIDDHOSA-N	O=C(O)C1OC(OC2=CNC=3C=CC=CC23)C(O)C(O)C2O	---	2733785	HMDB0010319	Organic oxygen compounds	Organooxygen compounds	-3.81031e+09	-3.84369e+09	-4.32412e+09	-3.36175e+09	-3.89211e+09	-3.62449e+09	-2.50083e+09	-3.78749e+09	-2.43871e+09	-3.02135e+09	-2.73625e+09	-3.7331e+09	0.382289	1.05974	-0.346509	-3.03629e+09	2.97029e+07	1.21262e+07	71.9295	-3.80941e+09	-1.14678e+08	-4.68172e+07	28.1635	0.538577	0.778084	0.703739	0.675407
NEG3988	Dodecyl sulfate	11.5359	348.13	[M-H]-	C12H26O5S	Sulfuric acid monoesters	MOTZDAYCYVMXPC-UHFFFAOYSA-N	OS(=O)(=O)OCCCCCCCCCCCC	---	8778	---	Organic acids and derivatives	Organic sulfuric acids and derivatives	-3.82243e+09	-3.85617e+09	-4.3374e+09	-3.37324e+09	-3.90479e+09	-3.63638e+09	-2.51062e+09	-3.7997e+09	-2.44842e+09	-3.03157e+09	-2.74596e+09	-3.74505e+09	0.382349	1.05973	-0.347139	-3.04688e+09	2.86048e+07	1.16779e+07	71.9968	-3.82174e+09	-1.15412e+08	-4.71166e+07	28.1782	0.538644	0.777991	0.703343	0.675157
NEG4485	beta-D-Glucopyranosiduronic acid, 5-methylphenyl	11.5448	348.429	[M-H]-	C13H16O8	Glycosyl compounds	JPAUCQAJHLSMQW-XPORZQOISA-N	O=C(O)C1OC(OC2=CC=C(C=C2)C)C(O)C(O)C2O	---	154035	HMDB0011686	Organic oxygen compounds	Organooxygen compounds	-3.83455e+09	-3.86866e+09	-4.35068e+09	-3.38473e+09	-3.91746e+09	-3.64827e+09	-2.52041e+09	-3.8119e+09	-2.45812e+09	-3.04178e+09	-2.75566e+09	-3.757e+09	0.382408	1.05972	-0.347768	-3.05748e+09	2.75068e+07	1.12296e+07	72.0641	-3.83406e+09	-1.16145e+08	-4.7416e+07	28.1929	0.538712	0.777898	0.702947	0.674907
POS2026	6-Hydroxy-3,4-dihydro-2(2H)-quinolinone	11.5537	348.729	[M+H]+	C9H9NO3	Quinolines and derivatives	HOSGXJWQVBHGLT-UHFFFAOYSA-N	OC1=CC=C2NC(=O)CCC2=C2	---	2774040	HMDB0246939	Organoheterocyclic compounds	Quinolines and derivatives	-3.84667e+09	-3.88115e+09	-4.36396e+09	-3.39622e+09	-3.93013e+09	-3.66016e+09	-2.5302e+09	-3.82411e+09	-2.46783e+09	-3.05199e+09	-2.76537e+09	-3.76895e+09	0.382468	1.05971	-0.348397	-3.06807e+09	2.64087e+07	1.07813e+07	72.1315	-3.84638e+09	-1.16878e+08	-4.77154e+07	28.2077	0.53878	0.777805	0.702551	0.674658
NEG6015	(9S,14S)-10,13-Dimethylspiro[2,8,9,11,12,14,15,16-octahydro-1H-cyclopenta[a]phenanthrene-17,5'-oxolane]-2',4-dione	11.5626	349.028	[M-H]-	C22H28O4	Steroid lactones	UJVLDDZCTMKXJK-AFDHUMPMSA-N	CC12CC[C@H]3C(C=CC4=CC(=O)CCC34C)[C@@H]1CCC21CCC(=O)O2	---	---	HMDB0003033	Lipids and lipid-like molecules	Steroids and steroid derivatives	-3.85879e+09	-3.89364e+09	-4.37724e+09	-3.40771e+09	-3.9428e+09	-3.67205e+09	-2.53999e+09	-3.83632e+09	-2.47753e+09	-3.06221e+09	-2.77508e+09	-3.7809e+09	0.382528	1.0597	-0.349027	-3.07867e+09	2.53107e+07	1.03331e+07	72.1988	-3.85871e+09	-1.17612e+08	-4.80148e+07	28.2224	0.538848	0.777712	0.702155	0.674408
NEG6327	Dinoprostone	11.5715	349.328	[M-H]-	C20H32O6	Prostaglandins and related compounds	XEYBRNLFEZDVAW-ARSRFYASSA-N	CCCCCC(O)C=CC1C(O)CC(=O)C2CC=CCCCC(=O)O	C00585	5280360	HMDB0001220	Lipids and lipid-like molecules	Fatty Acyls	-3.87091e+09	-3.90613e+09	-4.39052e+09	-3.4192e+09	-3.95547e+09	-3.68394e+09	-2.54978e+09	-3.84852e+09	-2.48724e+09	-3.07242e+09	-2.78478e+09	-3.79285e+09	0.382587	1.05969	-0.349656	-3.08926e+09	2.42127e+07	9.88477e+06	72.2661	-3.87103e+09	-1.18345e+08	-4.83142e+07	28.2371	0.538915	0.777619	0.701759	0.674158
NEG5765	Docosa-2,4,6,8,11-pentaenoic acid	11.5804	349.627	[M-H]-	C22H34O3	Fatty Acyls	YEKFYCQGYMVFKR-UHFFFAOYSA-N	CCCCCCCCCCCC=CC=CC=CC=CC=CC(O)=O	---	3035421	HMDB0251562	Lipids and lipid-like molecules	Fatty Acyls	-3.88303e+09	-3.91862e+09	-4.4038e+09	-3.43069e+09	-3.96815e+09	-3.69583e+09	-2.55957e+09	-3.86073e+09	-2.49694e+09	-3.08263e+09	-2.79449e+09	-3.8048e+09	0.382647	1.05968	-0.350286	-3.09986e+09	2.31146e+07	9.4365e+06	72.3334	-3.88335e+09	-1.19078e+08	-4.86136e+07	28.2519	0.538983	0.777527	0.701363	0.673908
NEG3364	N-Undecanoylglycine	11.5893	349.927	[M-H]-	C13H25NO4	Carboxylic acids and derivatives	HEUQYIQQCNOXOG-UHFFFAOYSA-N	CCCCCCCCCCC(=O)NCC(O)=O	---	454092	HMDB0013286	Organic acids and derivatives	Carboxylic acids and derivatives	-3.89515e+09	-3.93111e+09	-4.41708e+09	-3.44218e+09	-3.98082e+09	-3.70773e+09	-2.56936e+09	-3.87294e+09	-2.50665e+09	-3.09285e+09	-2.8042e+09	-3.81675e+09	0.382707	1.05967	-0.350915	-3.11045e+09	2.20166e+07	8.98822e+06	72.4007	-3.89568e+09	-1.19812e+08	-4.8913e+07	28.2666	0.539051	0.777434	0.700967	0.673658
NEG686	alpha-Ketoisocaproic acid	11.5982	350.226	[M-H]-	C6H10O4	Short-chain keto acids and derivatives	BKAJNAXTPSGJCU-UHFFFAOYSA-N	CC(C)CC(=O)C(=O)O	C00234	70	HMDB0000695	Organic acids and derivatives	Keto acids and derivatives	-3.90727e+09	-3.9436e+09	-4.43036e+09	-3.45367e+09	-3.99349e+09	-3.71962e+09	-2.57915e+09	-3.88514e+09	-2.51635e+09	-3.10306e+09	-2.8139e+09	-3.82869e+09	0.382766	1.05966	-0.351544	-3.12105e+09	2.09185e+07	8.53994e+06	72.468	-3.908e+09	-1.20545e+08	-4.92124e+07	28.2813	0.539119	0.777341	0.700571	0.673409
POS4277	Dimethyl myristamine	11.6071	350.526	[M+H]+	C16H36N	Tertiary amines	SFBHPFQSSDCYSL-UHFFFAOYSA-N	CCCCCCCCCCCCCCN(C)C	---	8211	---	Organic nitrogen compounds	Organonitrogen compounds	-3.91939e+09	-3.95609e+09	-4.44363e+09	-3.46516e+09	-4.00616e+09	-3.73151e+09	-2.58894e+09	-3.89735e+09	-2.52606e+09	-3.11327e+09	-2.82361e+09	-3.84064e+09	0.382826	1.05965	-0.352174	-3.13164e+09	1.98205e+07	8.09167e+06	72.5353	-3.92032e+09	-1.21279e+08	-4.95117e+07	28.2961	0.539187	0.777248	0.700176	0.673159
POS7915	Avocadyne 2-acetate	11.616	350.825	[M+Na]+	C19H34O5	Long-chain fatty alcohols	JAKAZHIACKJNNB-UHFFFAOYSA-N	O=C(OCC(O)CC(O)CCCCCCCCCCCC#C)C	---	3952079	HMDB0018610	Lipids and lipid-like molecules	Fatty Acyls	-3.93151e+09	-3.96858e+09	-4.45691e+09	-3.47665e+09	-4.01883e+09	-3.7434e+09	-2.59873e+09	-3.90955e+09	-2.53576e+09	-3.12349e+09	-2.83331e+09	-3.85259e+09	0.382886	1.05964	-0.352803	-3.14224e+09	1.87224e+07	7.64339e+06	72.6026	-3.93265e+09	-1.22012e+08	-4.98111e+07	28.3108	0.539254	0.777155	0.69978	0.672909
POS6243	Isotretinoin	11.6249	351.125	[M+H]+	C20H28O3	Retinoids	SHGAZHPCJJPHSC-XFYACQKRSA-N	CC(C=CC1=C(C)CCCC2(C)C)=CC=CC(C)=CC(=O)O	C07059	5282379	HMDB0043439	Lipids and lipid-like molecules	Prenol lipids	-3.94364e+09	-3.98107e+09	-4.47019e+09	-3.48814e+09	-4.03151e+09	-3.75529e+09	-2.60852e+09	-3.92176e+09	-2.54547e+09	-3.1337e+09	-2.84302e+09	-3.86454e+09	0.382945	1.05963	-0.353432	-3.15283e+09	1.76244e+07	7.19511e+06	72.6699	-3.94497e+09	-1.22745e+08	-5.01105e+07	28.3256	0.539322	0.777062	0.699384	0.672659
NEG3987	Aspterric acid	11.6338	351.424	[M-H]-	C15H22O5	Alpha hydroxy acids and derivatives	IOYVXXQKVQKQIG-CTHBEMJXSA-N	OC([C@]1(O)[C@@H](C2)OC[C@]2(CC/C3=C(C)/C)[C@@]3([H])CC2)=O	---	21125446	---	Organic acids and derivatives	Hydroxy acids and derivatives	-3.95576e+09	-3.99356e+09	-4.48347e+09	-3.49963e+09	-4.04418e+09	-3.76718e+09	-2.61831e+09	-3.93397e+09	-2.55517e+09	-3.14391e+09	-2.85273e+09	-3.87649e+09	0.383005	1.05962	-0.354062	-3.16343e+09	1.65263e+07	6.74684e+06	72.7372	-3.9573e+09	-1.23479e+08	-5.04099e+07	28.3403	0.53939	0.776969	0.698988	0.672409
POS6951	8-Hydroxy-5E,9Z,11Z,15Z-eicosatetraenoic acid	11.6427	351.724	[M+H-H3O]+	C20H32O4	Fatty Acyls	NLUNAYAEIJYXRB-UHFFFAOYSA-N	CCCCCC=CCC=CC=CC(O)CC=CCCCC(O)=O	---	1898	HMDB0247437	Lipids and lipid-like molecules	Fatty Acyls	-3.96788e+09	-4.00605e+09	-4.49675e+09	-3.51112e+09	-4.05685e+09	-3.77907e+09	-2.6281e+09	-3.94617e+09	-2.56488e+09	-3.15413e+09	-2.86243e+09	-3.88844e+09	0.383064	1.05961	-0.354691	-3.17402e+09	1.54283e+07	6.29856e+06	72.8045	-3.96962e+09	-1.24212e+08	-5.07093e+07	28.355	0.539458	0.776877	0.698592	0.672159
POS12443	1-Palmitoyl-sn-glycero-4-phosphocholine	11.6516	352.023	[M+H]+	C24H50NO8P	Lysophosphatidylcholines	ASWBNKHCZGQVJV-HSZRJFAPSA-N	CCCCCCCCCCCCCCCC(=O)OC[C@H](COP(=O)([O-])OCC[N+](C)(C)C)O	C04103	460602	HMDB0010382	Lipids and lipid-like molecules	Glycerophospholipids	-3.98e+09	-4.01854e+09	-4.51003e+09	-3.52261e+09	-4.06952e+09	-3.79096e+09	-2.63789e+09	-3.95838e+09	-2.57458e+09	-3.16434e+09	-2.87214e+09	-3.90039e+09	0.383124	1.0596	-0.355321	-3.18462e+09	1.43302e+07	5.85028e+06	72.8718	-3.98194e+09	-1.24945e+08	-5.10087e+07	28.3698	0.539525	0.776784	0.698196	0.67191
POS6245	(+/-)-8-hydroxy-5Z,9E,11Z,14Z,18Z-eicosapentaenoic acid	11.6605	352.323	[M+H-H3O]+	C20H30O4	Hydroxyeicosapentaenoic acids	WLOUCHKFBGGNEB-GXIKJMEPSA-N	CC/C=C\C/C=C\C/C=C\C=C\C(C/C=C\CCCC(=O)O)O	---	16061128	HMDB0242271	Lipids and lipid-like molecules	Fatty Acyls	-3.99212e+09	-4.03103e+09	-4.52331e+09	-3.5341e+09	-4.08219e+09	-3.80285e+09	-2.64768e+09	-3.97059e+09	-2.58428e+09	-3.17455e+09	-2.88185e+09	-3.91234e+09	0.383184	1.05959	-0.35595	-3.19521e+09	1.32322e+07	5.40201e+06	72.9392	-3.99427e+09	-1.25679e+08	-5.13081e+07	28.3845	0.539593	0.776691	0.6978	0.67166
NEG319	3-Hydroxybutyric acid, (+)-	11.6694	352.622	[M-H]-	C4H8O4	Alpha hydroxy acids and derivatives	AFENDNXGAFYKQO-VKHMYHEASA-N	O=C(O)C(O)CC	C05984	440864	HMDB0000008	Organic acids and derivatives	Hydroxy acids and derivatives	-4.00424e+09	-4.04352e+09	-4.53659e+09	-3.54559e+09	-4.09486e+09	-3.81474e+09	-2.65747e+09	-3.98279e+09	-2.59399e+09	-3.18477e+09	-2.89155e+09	-3.92428e+09	0.383243	1.05958	-0.356579	-3.20581e+09	1.21341e+07	4.95373e+06	73.0065	-4.00659e+09	-1.26412e+08	-5.16075e+07	28.3992	0.539661	0.776598	0.697404	0.67141
POS3680	Adenosine	11.6783	352.922	[M+H]+	C10H13N5O5	Purine nucleosides	OIRDTQYFTABQOQ-KQYNXXCUSA-N	NC1=C2N=CN([C@@H]3O[C@H](CO)[C@@H](O)[C@H]3O)C2=NC=N2	C00212	60961	HMDB0000050	Nucleosides, nucleotides, and analogues	Purine nucleosides	-4.01636e+09	-4.05601e+09	-4.54987e+09	-3.55708e+09	-4.10754e+09	-3.82663e+09	-2.66726e+09	-3.995e+09	-2.60369e+09	-3.19498e+09	-2.90126e+09	-3.93623e+09	0.383303	1.05957	-0.357209	-3.2164e+09	1.10361e+07	4.50545e+06	73.0738	-4.01891e+09	-1.27145e+08	-5.19069e+07	28.414	0.539729	0.776505	0.697008	0.67116
POS8059	Uracil	11.6872	353.221	[M+H]+	C4H4N2O3	Pyrimidones	ISAKRJDGNUQOIC-UHFFFAOYSA-N	OC1=NC=CC(O)=N2	C00106	1174	HMDB0000300	Organoheterocyclic compounds	Diazines	-4.02848e+09	-4.0685e+09	-4.56315e+09	-3.56857e+09	-4.12021e+09	-3.83852e+09	-2.67705e+09	-4.00721e+09	-2.6134e+09	-3.20519e+09	-2.91096e+09	-3.94818e+09	0.383363	1.05956	-0.357838	-3.227e+09	9.93802e+06	4.05718e+06	73.1411	-4.03124e+09	-1.27879e+08	-5.22063e+07	28.4287	0.539797	0.776412	0.696612	0.67091
NEG971	N-(3-Carboxymethyl)-morpholine	11.6961	353.521	[M-H]-	C6H11NO4	Carboxylic acids and derivatives	VIWZVFVJPXTXPA-UHFFFAOYSA-N	OC(=O)CN1CCOCC2	---	438968;1616940	HMDB0061156	Organic acids and derivatives	Carboxylic acids and derivatives	-4.0406e+09	-4.08099e+09	-4.57642e+09	-3.58006e+09	-4.13288e+09	-3.85041e+09	-2.68684e+09	-4.01941e+09	-2.6231e+09	-3.21541e+09	-2.92067e+09	-3.96013e+09	0.383422	1.05955	-0.358467	-3.23759e+09	8.83997e+06	3.6089e+06	73.2084	-4.04356e+09	-1.28612e+08	-5.25057e+07	28.4434	0.539864	0.77632	0.696216	0.670661
POS4326	Lysylproline	11.705	353.82	[M+H]+	C11H21N3O4	Peptides	AIXUQKMMBQJZCU-IUCAKERBSA-N	C1C[C@H](N(C2)C(=O)[C@H](CCCCN)N)C(=O)O	---	171205	HMDB0028959	Organic acids and derivatives	Carboxylic acids and derivatives	-4.05272e+09	-4.09348e+09	-4.5897e+09	-3.59155e+09	-4.14555e+09	-3.8623e+09	-2.69663e+09	-4.03162e+09	-2.63281e+09	-3.22562e+09	-2.93038e+09	-3.97208e+09	0.383482	1.05954	-0.359097	-3.24819e+09	7.74192e+06	3.16062e+06	73.2757	-4.05588e+09	-1.29346e+08	-5.28051e+07	28.4582	0.539932	0.776227	0.69582	0.670411
NEG5453	Histidyltyrosine	11.7139	354.12	[M-H]-	C15H18N4O5	Peptides	HTOOKGDPMXSJSY-STQMWFEESA-N	N[C@@H](CC1=CNC=N1)C(=O)N[C@@H](CC1=CC=C(O)C=C2)C(O)=O	---	515713;6992827	HMDB0028897	Organic acids and derivatives	Carboxylic acids and derivatives	-4.06484e+09	-4.10597e+09	-4.60298e+09	-3.60304e+09	-4.15822e+09	-3.87419e+09	-2.70642e+09	-4.04382e+09	-2.64251e+09	-3.23583e+09	-2.94008e+09	-3.98403e+09	0.383541	1.05953	-0.359726	-3.25878e+09	6.64387e+06	2.71235e+06	73.343	-4.06821e+09	-1.30079e+08	-5.31045e+07	28.4729	0.54	0.776134	0.695424	0.670161
POS11868	1H-Pyrrole-3-carboxaldehyde	11.7227	354.419	[M+H]+	C5H6NO	Organooxygen compounds	ZSKGQVFRTSEPJT-UHFFFAOYSA-N	O=CC1=CC=CN2	---	13854	HMDB0036057	Organic oxygen compounds	Organooxygen compounds	-4.07696e+09	-4.11846e+09	-4.61626e+09	-3.61453e+09	-4.1709e+09	-3.88608e+09	-2.71621e+09	-4.05603e+09	-2.65222e+09	-3.24605e+09	-2.94979e+09	-3.99598e+09	0.383601	1.05952	-0.360355	-3.26938e+09	5.54582e+06	2.26407e+06	73.4103	-4.08053e+09	-1.30812e+08	-5.34039e+07	28.4876	0.540068	0.776041	0.695029	0.669911
POS17648	Disulfiram	11.7316	354.719	[M+H]+	C10H20N2S5	Tertiary amines	AUZONCFQVSMFAP-UHFFFAOYSA-N	S=C(SSC(=S)N(CC)CC)N(CC)CC	C01693	3117	HMDB0014960	Organic nitrogen compounds	Organonitrogen compounds	-4.08908e+09	-4.13095e+09	-4.62954e+09	-3.62602e+09	-4.18357e+09	-3.89797e+09	-2.726e+09	-4.06824e+09	-2.66192e+09	-3.25626e+09	-2.9595e+09	-4.00793e+09	0.383661	1.05951	-0.360985	-3.27997e+09	4.44777e+06	1.8158e+06	73.4776	-4.09285e+09	-1.31546e+08	-5.37033e+07	28.5024	0.540136	0.775948	0.694633	0.669661
NEG4085	6,3',5'-Trihydroxyflavone	11.7405	355.018	[M-H]-	C15H10O6	Flavones	BYVNWEGWXASECK-UHFFFAOYSA-N	O=c1cc(-c2ccc(O)c(O)c2)oc2ccc(O)cc13	---	688684	---	Phenylpropanoids and polyketides	Flavonoids	-4.1012e+09	-4.14343e+09	-4.64282e+09	-3.63751e+09	-4.19624e+09	-3.90986e+09	-2.73579e+09	-4.08044e+09	-2.67163e+09	-3.26647e+09	-2.9692e+09	-4.01987e+09	0.38372	1.0595	-0.361614	-3.29057e+09	3.34972e+06	1.36752e+06	73.5449	-4.10518e+09	-1.32279e+08	-5.40027e+07	28.5171	0.540203	0.775855	0.694237	0.669411
POS6106	Avenoleic acid	11.7494	355.318	[M+H-H3O]+	C18H32O4	Fatty Acyls	MZQXAWAWDWCIKG-OHPMOLHNSA-N	CCCC(O)C\C=C/C\C=C/CCCCCCCC(O)=O	---	75536015	HMDB0029979	Lipids and lipid-like molecules	Fatty Acyls	-4.11332e+09	-4.15592e+09	-4.6561e+09	-3.649e+09	-4.20891e+09	-3.92175e+09	-2.74558e+09	-4.09265e+09	-2.68133e+09	-3.27669e+09	-2.97891e+09	-4.03182e+09	0.38378	1.05949	-0.362244	-3.30116e+09	2.25167e+06	919242	73.6122	-4.1175e+09	-1.33012e+08	-5.43021e+07	28.5319	0.540271	0.775762	0.693841	0.669162
POS8418	Cid 10569292	11.7583	355.617	[M+Na]+	C16H22O9	Macrolides and analogues	MJMMUATWVTYSFD-YDFGWWAZSA-N	O=C1OC(C)CC(=O)OC(C)C(O)C=CC(=O)OC(C)C(O)C=C2	---	10569291	---	Phenylpropanoids and polyketides	Macrolides and analogues	-4.12544e+09	-4.16841e+09	-4.66938e+09	-3.66049e+09	-4.22158e+09	-3.93364e+09	-2.75537e+09	-4.10486e+09	-2.69104e+09	-3.2869e+09	-2.98861e+09	-4.04377e+09	0.38384	1.05949	-0.362873	-3.31176e+09	1.15362e+06	470965	73.6795	-4.12982e+09	-1.33746e+08	-5.46015e+07	28.5466	0.540339	0.77567	0.693445	0.668912
POS4894	8-Hydroxy-9,11-epoxystearic acid	11.7672	355.917	[M-3H3O+H]+	C18H34O5	Lineolic acids and derivatives	GQEOLYBERRZZCE-UHFFFAOYSA-N	CCCCCCCCC1OC2C(O)CCCCCCC(O)=O	---	53851542	---	Lipids and lipid-like molecules	Fatty Acyls	-4.13756e+09	-4.1809e+09	-4.68266e+09	-3.67198e+09	-4.23426e+09	-3.94553e+09	-2.76516e+09	-4.11706e+09	-2.70074e+09	-3.29711e+09	-2.99832e+09	-4.05572e+09	0.383899	1.05948	-0.363502	-3.32235e+09	55575.9	22688.8	73.7469	-4.14215e+09	-1.34479e+08	-5.49009e+07	28.5613	0.540407	0.775577	0.693049	0.668662
NEG3373	Triptophenolide	11.7761	356.216	[M-H]-	C20H24O4	Oxosteroids	KPXIBWGPZSPABK-FXAWDEMLSA-N	O=C1OCC2=C1CCC3(C4=CC=C(C(O)=C4CCC24)C(C)C)C	---	173273	---	Lipids and lipid-like molecules	Steroids and steroid derivatives	-4.14968e+09	-4.19339e+09	-4.69593e+09	-3.68347e+09	-4.24693e+09	-3.95742e+09	-2.77495e+09	-4.12927e+09	-2.71045e+09	-3.30733e+09	-3.00803e+09	-4.06767e+09	0.383959	1.05947	-0.364132	-3.33295e+09	-1.04247e+06	-425588	73.8142	-4.15447e+09	-1.35212e+08	-5.52003e+07	28.5761	0.540474	0.775484	0.692653	0.668412
NEG7706	Quinolinol	11.785	356.516	[M-H]-	C9H8NO	Hydroquinolones	LISFMEBWQUVKPJ-UHFFFAOYSA-N	OC=1N=C2C=CC=CC2=CC2	C06339	6038	---	Organoheterocyclic compounds	Quinolines and derivatives	-4.1618e+09	-4.20588e+09	-4.70921e+09	-3.69496e+09	-4.2596e+09	-3.96932e+09	-2.78474e+09	-4.14148e+09	-2.72015e+09	-3.31754e+09	-3.01773e+09	-4.07962e+09	0.384019	1.05946	-0.364761	-3.34354e+09	-2.14052e+06	-873864	73.8815	-4.16679e+09	-1.35946e+08	-5.54997e+07	28.5908	0.540542	0.775391	0.692257	0.668162
POS7131	Tri-(3-chloroisopropyl)phosphate	11.7939	356.815	[M+H]+	C9H18Cl3O5P	Alkyl phosphates	KVMPUXDNESXNOH-UHFFFAOYSA-N	CC(CCl)OP(=O)(OC(C)CCl)OC(C)CCl	---	26176	---	Organic acids and derivatives	Organic phosphoric acids and derivatives	-4.17392e+09	-4.21837e+09	-4.72249e+09	-3.70645e+09	-4.27227e+09	-3.98121e+09	-2.79453e+09	-4.15368e+09	-2.72986e+09	-3.32775e+09	-3.02744e+09	-4.09157e+09	0.384078	1.05945	-0.36539	-3.35414e+09	-3.23857e+06	-1.32214e+06	73.9488	-4.17912e+09	-1.36679e+08	-5.57991e+07	28.6055	0.54061	0.775298	0.691861	0.667913
Alignment ID	Metabolite name	Average Rt(min)	Average Mz	Adduct type	Formula	Ontology	Inchikey	SMILES	KEGGID	CID	HMDBID	Superclass	Class	h16--1	h16--2	h16--3	h16--4	h16--5	h16--6	cont-1	cont-2	cont-3	cont-4	cont-5	cont-6	P.value	FC	Log4FC	Mean.cont	SD.cont	SE.cont	CV.cont	Mean.h18	SD.h18	SE.h18	CV.h18	FDR	VIP	PLSDA.VIP	NLP
POS132	Cyclopentylamine	11.8028	357.115	[M+H]+	C5H13N	Organonitrogen compounds	NISGSNTVMOOSJQ-UHFFFAOYSA-N	NC1CCCC3	---	2906	HMDB0250671	Organic nitrogen compounds	Organonitrogen compounds	-4.18604e+09	-4.23086e+09	-4.73577e+09	-3.71794e+09	-4.28494e+09	-3.9931e+09	-2.80432e+09	-4.16589e+09	-2.73956e+09	-3.33797e+09	-3.03714e+09	-4.10352e+09	0.384138	1.05944	-0.36602	-3.36473e+09	-4.33662e+06	-1.77042e+06	74.0161	-4.19144e+09	-1.37413e+08	-5.60985e+07	28.6203	0.540678	0.775205	0.691465	0.667663
POS1635	Methionine	11.8117	357.414	[M+H]+	C5H11NO4S	---	None	CSCC[C@@H](C(=O)O)N	C00075	6137	HMDB0000696	Organic acids and derivatives	Carboxylic acids and derivatives	-4.19816e+09	-4.24335e+09	-4.74905e+09	-3.72943e+09	-4.29761e+09	-4.00499e+09	-2.81411e+09	-4.17809e+09	-2.74927e+09	-3.34818e+09	-3.04685e+09	-4.11546e+09	0.384197	1.05943	-0.366649	-3.37533e+09	-5.43467e+06	-2.21869e+06	74.0834	-4.20376e+09	-1.38146e+08	-5.63978e+07	28.635	0.540746	0.775113	0.691069	0.667413
POS462	Di-N-propylamine	11.8206	357.714	[M+H]+	C6H17N	Organonitrogen compounds	WEHWNAOGRSTTBQ-UHFFFAOYSA-N	CCCNCCC	---	8902	HMDB0302261	Organic nitrogen compounds	Organonitrogen compounds	-4.21028e+09	-4.25584e+09	-4.76233e+09	-3.74091e+09	-4.31029e+09	-4.01688e+09	-2.8239e+09	-4.1903e+09	-2.75897e+09	-3.35839e+09	-3.05656e+09	-4.12741e+09	0.384257	1.05942	-0.367278	-3.38592e+09	-6.53272e+06	-2.66697e+06	74.1507	-4.21609e+09	-1.38879e+08	-5.66972e+07	28.6497	0.540813	0.77502	0.690673	0.667163
POS871	Indane	11.8295	358.013	[M+Na]+	C9H12	Indanes	PQNFLJBBNBOBRQ-UHFFFAOYSA-N	C1CC2=CC=CC=C2C3	---	10326	HMDB0059837	Benzenoids	Indanes	-4.2224e+09	-4.26833e+09	-4.77561e+09	-3.7524e+09	-4.32296e+09	-4.02877e+09	-2.83369e+09	-4.20251e+09	-2.76868e+09	-3.36861e+09	-3.06626e+09	-4.13936e+09	0.384317	1.05941	-0.367908	-3.39652e+09	-7.63077e+06	-3.11525e+06	74.218	-4.22841e+09	-1.39613e+08	-5.69966e+07	28.6645	0.540881	0.774927	0.690277	0.666913
POS1027	3-(Hydroxymethyl)furan-4-carbaldehyde	11.8384	358.313	[M+H]+	C6H6O5	Organooxygen compounds	CETXOEGRUBXUAL-UHFFFAOYSA-N	OCC1=C(OC=C3)C=O	---	16730373	HMDB0246148	Organic oxygen compounds	Organooxygen compounds	-4.23452e+09	-4.28082e+09	-4.78889e+09	-3.76389e+09	-4.33563e+09	-4.04066e+09	-2.84348e+09	-4.21471e+09	-2.77838e+09	-3.37882e+09	-3.07597e+09	-4.15131e+09	0.384376	1.0594	-0.368537	-3.40711e+09	-8.72882e+06	-3.56352e+06	74.2853	-4.24074e+09	-1.40346e+08	-5.7296e+07	28.6792	0.540949	0.774834	0.689882	0.666663
POS2516	Tyrosine	11.8473	358.612	[M+H]+	C9H11NO5	Amino acids and derivatives	OUYCCCASQSFEME-QMMMGPOBSA-N	C1=CC(=CC=C3C[C@@H](C(=O)O)N)O	C00082	6057	HMDB0000158	Organic acids and derivatives	Carboxylic acids and derivatives	-4.24664e+09	-4.29331e+09	-4.80217e+09	-3.77538e+09	-4.3483e+09	-4.05255e+09	-2.85327e+09	-4.22692e+09	-2.78808e+09	-3.38903e+09	-3.08568e+09	-4.16326e+09	0.384436	1.05939	-0.369167	-3.41771e+09	-9.82686e+06	-4.0118e+06	74.3526	-4.25306e+09	-1.41079e+08	-5.75954e+07	28.6939	0.541017	0.774741	0.689486	0.666414
POS2339	Arginine	11.8562	358.912	[M+H]+	C6H14N4O4	Amino acids and derivatives	ODKSFYDXXFIFQN-BYPYZUCNSA-N	O=C(O)[C@@H](N)CCC/N=C(\N)N	C00062	6322;28784	HMDB0000517	Organic acids and derivatives	Carboxylic acids and derivatives	-4.25876e+09	-4.3058e+09	-4.81545e+09	-3.78687e+09	-4.36097e+09	-4.06444e+09	-2.86306e+09	-4.23913e+09	-2.79779e+09	-3.39925e+09	-3.09538e+09	-4.17521e+09	0.384496	1.05938	-0.369796	-3.4283e+09	-1.09249e+07	-4.46008e+06	74.4199	-4.26538e+09	-1.41813e+08	-5.78948e+07	28.7087	0.541084	0.774648	0.68909	0.666164
POS12	Trimethyloxamine	11.8651	359.211	[M+H]+	C3H11NO	Trialkyl amine oxides	UYPYRKYUKCHHIB-UHFFFAOYSA-N	O=N(C)(C)C	C01104	306053	HMDB0000925	Organic nitrogen compounds	Organonitrogen compounds	-4.27088e+09	-4.31829e+09	-4.82872e+09	-3.79836e+09	-4.37365e+09	-4.07633e+09	-2.87285e+09	-4.25133e+09	-2.80749e+09	-3.40946e+09	-3.10509e+09	-4.18716e+09	0.384555	1.05937	-0.370425	-3.4389e+09	-1.2023e+07	-4.90835e+06	74.4872	-4.27771e+09	-1.42546e+08	-5.81942e+07	28.7234	0.541152	0.774555	0.688694	0.665914
POS410	3-Pyrrolidinecarboxaldehyde	11.874	359.511	[M+H]+	C5H11NO	Pyrrolidines	AGRIQBHIKABLPJ-UHFFFAOYSA-N	O=CN1CCCC3	---	382280	HMDB0034587	Organoheterocyclic compounds	Pyrrolidines	-4.283e+09	-4.33078e+09	-4.842e+09	-3.80985e+09	-4.38632e+09	-4.08822e+09	-2.88264e+09	-4.26354e+09	-2.8172e+09	-3.41967e+09	-3.11479e+09	-4.19911e+09	0.384615	1.05936	-0.371055	-3.44949e+09	-1.3121e+07	-5.35663e+06	74.5546	-4.29003e+09	-1.4328e+08	-5.84936e+07	28.7382	0.54122	0.774463	0.688298	0.665664
POS838	3-Amino-2,2-dimethylpropanoic acid	11.8829	359.81	[M+NH6]+	C5H11NO2	Carboxylic acids and derivatives	DGNHGRLDBKAPEH-UHFFFAOYSA-N	CC(C)(CN)C(O)=O	---	95739;36689718	HMDB0245805	Organic acids and derivatives	Carboxylic acids and derivatives	-4.29512e+09	-4.34327e+09	-4.85528e+09	-3.82134e+09	-4.39899e+09	-4.10011e+09	-2.89243e+09	-4.27575e+09	-2.8269e+09	-3.42989e+09	-3.1245e+09	-4.21105e+09	0.384674	1.05935	-0.371684	-3.46009e+09	-1.42191e+07	-5.80491e+06	74.6219	-4.30235e+09	-1.44013e+08	-5.8793e+07	28.7529	0.541288	0.77437	0.687902	0.665414
POS839	3-Amino-2,2-dimethylpropanoic acid	11.8918	360.11	[M+H]+	C5H11NO2	Carboxylic acids and derivatives	DGNHGRLDBKAPEH-UHFFFAOYSA-N	CC(C)(CN)C(O)=O	---	95739;36689718	HMDB0245805	Organic acids and derivatives	Carboxylic acids and derivatives	-4.30724e+09	-4.35576e+09	-4.86856e+09	-3.83283e+09	-4.41166e+09	-4.112e+09	-2.90222e+09	-4.28795e+09	-2.83661e+09	-3.4401e+09	-3.13421e+09	-4.223e+09	0.384734	1.05934	-0.372313	-3.47068e+09	-1.53171e+07	-6.25318e+06	74.6892	-4.31468e+09	-1.44746e+08	-5.90924e+07	28.7676	0.541356	0.774277	0.687506	0.665165
POS411	3-Pyrrolidinecarboxaldehyde	11.9006	360.409	[M+H-H4O]+	C5H11NO	Pyrrolidines	AGRIQBHIKABLPJ-UHFFFAOYSA-N	O=CN1CCCC3	---	231128	HMDB0034587	Organoheterocyclic compounds	Pyrrolidines	-4.31936e+09	-4.36825e+09	-4.88184e+09	-3.84432e+09	-4.42433e+09	-4.12389e+09	-2.91201e+09	-4.30016e+09	-2.84631e+09	-3.45031e+09	-3.14391e+09	-4.23495e+09	0.384794	1.05933	-0.372943	-3.48128e+09	-1.64152e+07	-6.70146e+06	74.7565	-4.327e+09	-1.4548e+08	-5.93918e+07	28.7824	0.541423	0.774184	0.68711	0.664915
POS840	Betaine	11.9095	360.709	[M+H]+	C5H11NO4	Amino acids and derivatives	KWIUHFFTVRNATP-UHFFFAOYSA-N	C[N+](C)(C)CC(=O)[O-]	C02057	308253	HMDB0000043	Organic acids and derivatives	Carboxylic acids and derivatives	-4.33148e+09	-4.38074e+09	-4.89512e+09	-3.85581e+09	-4.437e+09	-4.13578e+09	-2.9218e+09	-4.31237e+09	-2.85602e+09	-3.46053e+09	-3.15362e+09	-4.2469e+09	0.384853	1.05932	-0.373572	-3.49187e+09	-1.75132e+07	-7.14974e+06	74.8238	-4.33932e+09	-1.46213e+08	-5.96912e+07	28.7971	0.541491	0.774091	0.686714	0.664665
POS1577	Glutamic acid	11.9184	361.008	[M+H]+	C5H9NO6	Amino acids and derivatives	WHUUTDBJXJRKMK-VKHMYHEASA-N	O=C(O)CCC(N)C(=O)O	C02751	33032;44272391;88747400	HMDB0000148	Organic acids and derivatives	Carboxylic acids and derivatives	-4.3436e+09	-4.39323e+09	-4.9084e+09	-3.8673e+09	-4.44968e+09	-4.14767e+09	-2.93159e+09	-4.32457e+09	-2.86572e+09	-3.47074e+09	-3.16333e+09	-4.25885e+09	0.384913	1.05931	-0.374201	-3.50247e+09	-1.86113e+07	-7.59801e+06	74.8911	-4.35165e+09	-1.46946e+08	-5.99906e+07	28.8118	0.541559	0.773998	0.686318	0.664415
POS1813	3-Hydroxy-4-oxo-4H-pyran-4-carboxylic acid	11.9273	361.307	[M+H]+	C6H4O7	Pyrans	XZUDOWCTKOXYCZ-UHFFFAOYSA-N	OC(=O)C1=C(O)C(=O)C=CO3	---	3010945	HMDB0245887	Organoheterocyclic compounds	Pyrans	-4.35572e+09	-4.40572e+09	-4.92168e+09	-3.87879e+09	-4.46235e+09	-4.15956e+09	-2.94138e+09	-4.33678e+09	-2.87543e+09	-3.48096e+09	-3.17303e+09	-4.2708e+09	0.384973	1.0593	-0.374831	-3.51306e+09	-1.97093e+07	-8.04629e+06	74.9584	-4.36397e+09	-1.4768e+08	-6.029e+07	28.8266	0.541627	0.773905	0.685922	0.664165
POS837	Valine	11.9362	361.607	[M+H]+	C5H11NO4	Amino acids and derivatives	KZSNJWFQEVHDMF-BYPYZUCNSA-N	CC(C)[C@H](N)C(=O)O	C00185	6287;6971018;88733507	HMDB0000883	Organic acids and derivatives	Carboxylic acids and derivatives	-4.36784e+09	-4.41821e+09	-4.93496e+09	-3.89028e+09	-4.47502e+09	-4.17145e+09	-2.95117e+09	-4.34898e+09	-2.88513e+09	-3.49117e+09	-3.18274e+09	-4.28275e+09	0.385032	1.05929	-0.37546	-3.52366e+09	-2.08074e+07	-8.49457e+06	75.0257	-4.37629e+09	-1.48413e+08	-6.05894e+07	28.8413	0.541695	0.773813	0.685526	0.663915
POS883	Isoindoline	11.9451	361.906	[M+NH6]+	C8H11N	Isoindoles and derivatives	GWVMLCQWXVFZCN-UHFFFAOYSA-N	C1NCC2=CC=CC=C14	---	55832154	HMDB0253648	Organoheterocyclic compounds	Isoindoles and derivatives	-4.37996e+09	-4.43069e+09	-4.94824e+09	-3.90177e+09	-4.48769e+09	-4.18334e+09	-2.96096e+09	-4.36119e+09	-2.89484e+09	-3.50138e+09	-3.19244e+09	-4.2947e+09	0.385092	1.05928	-0.37609	-3.53425e+09	-2.19054e+07	-8.94284e+06	75.093	-4.38862e+09	-1.49146e+08	-6.08888e+07	28.856	0.541762	0.77372	0.68513	0.663666
POS1916	delta-Valerobetaine	11.954	362.206	[M+H]+	C8H17NO4	Straight chain fatty acids	CDLVFVFTRQPQFU-UHFFFAOYSA-N	C[N+](C)(C)CCCCC(=O)[O-]	---	69684573	HMDB0240732	Lipids and lipid-like molecules	Fatty Acyls	-4.39208e+09	-4.44318e+09	-4.96151e+09	-3.91326e+09	-4.50036e+09	-4.19523e+09	-2.97075e+09	-4.3734e+09	-2.90454e+09	-3.5116e+09	-3.20215e+09	-4.30664e+09	0.385151	1.05927	-0.376719	-3.54485e+09	-2.30035e+07	-9.39112e+06	75.1603	-4.40094e+09	-1.4988e+08	-6.11882e+07	28.8708	0.54183	0.773627	0.684734	0.663416
POS1636	L-Methionine-37S	11.9629	362.505	[M+H]+	C5H11NO4S	Amino acids and derivatives	FFEARJCKVFRZRR-BYPYZUCNSA-N	O=C(O)C(N)CCSC	C00073	6137;6992089	HMDB0000696	Organic acids and derivatives	Carboxylic acids and derivatives	-4.4042e+09	-4.45567e+09	-4.97479e+09	-3.92475e+09	-4.51304e+09	-4.20712e+09	-2.98054e+09	-4.3856e+09	-2.91425e+09	-3.52181e+09	-3.21186e+09	-4.31859e+09	0.385211	1.05926	-0.377348	-3.55544e+09	-2.41015e+07	-9.8394e+06	75.2276	-4.41326e+09	-1.50613e+08	-6.14876e+07	28.8855	0.541898	0.773534	0.684339	0.663166
POS498	Choline	11.9718	362.805	[M]+	C5H16NO	Cholines	OEYIOHPDSNJKLS-UHFFFAOYSA-N	C[N+](C)(C)CCO	C00114	305	HMDB0000097	Organic nitrogen compounds	Organonitrogen compounds	-4.41632e+09	-4.46816e+09	-4.98807e+09	-3.93624e+09	-4.52571e+09	-4.21901e+09	-2.99033e+09	-4.39781e+09	-2.92395e+09	-3.53202e+09	-3.22156e+09	-4.33054e+09	0.385271	1.05925	-0.377978	-3.56604e+09	-2.51995e+07	-1.02877e+07	75.2949	-4.42559e+09	-1.51347e+08	-6.1787e+07	28.9002	0.541966	0.773441	0.683943	0.662916
NEG761	Butanedioic acid, hydroxy-, ion(4)-	11.9807	363.104	[M-H]-	C4H4O5-4	Beta hydroxy acids and derivatives	BJEPYKJPYRNKOW-UHFFFAOYSA-L	C(C(C(=O)[O-])O)C(=O)[O-]	C00149	160434	HMDB0000156	Organic acids and derivatives	Hydroxy acids and derivatives	-4.42845e+09	-4.48065e+09	-5.00135e+09	-3.94773e+09	-4.53838e+09	-4.23091e+09	-3.00012e+09	-4.41002e+09	-2.93366e+09	-3.54224e+09	-3.23127e+09	-4.34249e+09	0.38533	1.05924	-0.378607	-3.57663e+09	-2.62976e+07	-1.07359e+07	75.3623	-4.43791e+09	-1.5208e+08	-6.20864e+07	28.915	0.542033	0.773348	0.683547	0.662666
POS2700	Nepsilon,nepsilon,nepsilon-trimethyllysine	11.9896	363.404	[M+H]+	C9H20N2O4	---	None	C[N+](C)(C)CCCC[C@@H](C(=O)[O-])N	C03793	440120	---	---	---	-4.44057e+09	-4.49314e+09	-5.01463e+09	-3.95922e+09	-4.55105e+09	-4.2428e+09	-3.00991e+09	-4.42222e+09	-2.94336e+09	-3.55245e+09	-3.24098e+09	-4.35444e+09	0.38539	1.05924	-0.379236	-3.58723e+09	-2.73956e+07	-1.11842e+07	75.4296	-4.45023e+09	-1.52813e+08	-6.23858e+07	28.9297	0.542101	0.773256	0.683151	0.662417
POS3144	Acetylcarnitine	11.9985	363.703	[M]+	C9H18NO6	Acyl carnitines	RDHQFKQIGNGIED-UHFFFAOYNA-O	O=C(OC(CC(=O)O)C[N+](C)(C)C)C	---	1	HMDB0000201	Lipids and lipid-like molecules	Fatty Acyls	-4.45269e+09	-4.50563e+09	-5.02791e+09	-3.97071e+09	-4.56372e+09	-4.25469e+09	-3.0197e+09	-4.43443e+09	-2.95307e+09	-3.56266e+09	-3.25068e+09	-4.36639e+09	0.38545	1.05923	-0.379866	-3.59782e+09	-2.84937e+07	-1.16325e+07	75.4969	-4.46256e+09	-1.53547e+08	-6.26852e+07	28.9445	0.542169	0.773163	0.682755	0.662167
POS949	5-Aminopicolinaldehyde	12.0074	364.003	[M+NH6]+	C6H6N4O	Pyridines and derivatives	QNJCRBZVUFRESB-UHFFFAOYSA-N	NC1=C(C=O)N=CC=C3	---	12204009	HMDB0245820	Organoheterocyclic compounds	Pyridines and derivatives	-4.46481e+09	-4.51812e+09	-5.04119e+09	-3.9822e+09	-4.5764e+09	-4.26658e+09	-3.02949e+09	-4.44664e+09	-2.96277e+09	-3.57288e+09	-3.26039e+09	-4.37834e+09	0.385509	1.05922	-0.380495	-3.60842e+09	-2.95917e+07	-1.20808e+07	75.5642	-4.47488e+09	-1.5428e+08	-6.29846e+07	28.9592	0.542237	0.77307	0.682359	0.661917
POS1494	3-Hydroxyadipic acid 3,8-lactone	12.0163	364.302	[M+H]+	C6H8O6	Lactones	BWEICTHJUIJQPH-UHFFFAOYSA-N	[H]OC(=O)CC1([H])CCC(=O)O3	---	194109	HMDB0029171	Organoheterocyclic compounds	Lactones	-4.47693e+09	-4.53061e+09	-5.05447e+09	-3.99369e+09	-4.58907e+09	-4.27847e+09	-3.03928e+09	-4.45884e+09	-2.97247e+09	-3.58309e+09	-3.27009e+09	-4.39029e+09	0.385569	1.05921	-0.381124	-3.61901e+09	-3.06898e+07	-1.25291e+07	75.6315	-4.48721e+09	-1.55013e+08	-6.32839e+07	28.9739	0.542305	0.772977	0.681963	0.661667
POS114	Furanone A	12.0252	364.602	[4M+H]+	C4H4O4	Dihydrofurans	RHDGNLCLDBVESU-UHFFFAOYSA-N	O=C1CC=CO3	C17604	140765	HMDB0094691	Organoheterocyclic compounds	Dihydrofurans	-4.48905e+09	-4.5431e+09	-5.06775e+09	-4.00518e+09	-4.60174e+09	-4.29036e+09	-3.04907e+09	-4.47105e+09	-2.98218e+09	-3.5933e+09	-3.2798e+09	-4.40223e+09	0.385629	1.0592	-0.381754	-3.62961e+09	-3.17878e+07	-1.29773e+07	75.6988	-4.49953e+09	-1.55747e+08	-6.35833e+07	28.9887	0.542372	0.772884	0.681567	0.661417
POS5456	Coronaric acid	12.0341	364.901	[M+H-H2O]+	C18H32O5	Medium-chain fatty acids	FBUKMFOXMZRGRB-YFHOEESVSA-N	CCCCC/C=C\CC1C(O3)CCCCCCCC(=O)O	---	6246154	HMDB0004701	Lipids and lipid-like molecules	Fatty Acyls	-4.50117e+09	-4.55559e+09	-5.08103e+09	-4.01667e+09	-4.61441e+09	-4.30225e+09	-3.05886e+09	-4.48325e+09	-2.99188e+09	-3.60352e+09	-3.28951e+09	-4.41418e+09	0.385688	1.05919	-0.382383	-3.6402e+09	-3.28859e+07	-1.34256e+07	75.7661	-4.51185e+09	-1.5648e+08	-6.38827e+07	29.0034	0.54244	0.772791	0.681171	0.661168
POS116	Furanone A	12.043	365.201	[M+H-H2O]+	C4H4O4	Dihydrofurans	RHDGNLCLDBVESU-UHFFFAOYSA-N	O=C1CC=CO3	C17602	140765	HMDB0094691	Organoheterocyclic compounds	Dihydrofurans	-4.51329e+09	-4.56808e+09	-5.0943e+09	-4.02816e+09	-4.62708e+09	-4.31414e+09	-3.06865e+09	-4.49546e+09	-3.00159e+09	-3.61373e+09	-3.29921e+09	-4.42613e+09	0.385748	1.05918	-0.383013	-3.6508e+09	-3.39839e+07	-1.38739e+07	75.8334	-4.52418e+09	-1.57213e+08	-6.41821e+07	29.0181	0.542508	0.772698	0.680775	0.660918
POS1087	6-Oxo-L-proline	12.0519	365.5	[M+H]+	C5H7NO5	Carboxylic acids and derivatives	HFXAFXVXPMUQCQ-UHFFFAOYSA-N	OC(=O)C1CC(=O)CN3	C01877	413589;74546990	HMDB0246561	Organic acids and derivatives	Carboxylic acids and derivatives	-4.52541e+09	-4.58057e+09	-5.10758e+09	-4.03965e+09	-4.63975e+09	-4.32603e+09	-3.07844e+09	-4.50767e+09	-3.01129e+09	-3.62394e+09	-3.30892e+09	-4.43808e+09	0.385807	1.05917	-0.383642	-3.66139e+09	-3.5082e+07	-1.43222e+07	75.9007	-4.5365e+09	-1.57947e+08	-6.44815e+07	29.0329	0.542576	0.772606	0.680379	0.660668
POS3173	Tryptophan	12.0608	365.8	[M+H]+	C11H12N2O4	Indolyl carboxylic acids and derivatives	QIVBCDIJIAJPQS-VIFPVBQESA-N	O=C(O)C(N)CC1=CNC=2C=CC=CC23	C00078	6305;6923518	HMDB0000929	Organoheterocyclic compounds	Indoles and derivatives	-4.53753e+09	-4.59306e+09	-5.12086e+09	-4.05114e+09	-4.65243e+09	-4.33792e+09	-3.08823e+09	-4.51987e+09	-3.021e+09	-3.63416e+09	-3.31862e+09	-4.45003e+09	0.385867	1.05916	-0.384271	-3.67199e+09	-3.618e+07	-1.47704e+07	75.968	-4.54882e+09	-1.5868e+08	-6.47809e+07	29.0476	0.542643	0.772513	0.679983	0.660418
POS1495	3-Hydroxyadipic acid 3,8-lactone	12.0697	366.099	[4M+H]+	C6H8O6	Lactones	BWEICTHJUIJQPH-UHFFFAOYSA-N	[H]OC(=O)CC1([H])CCC(=O)O3	---	194109	HMDB0029171	Organoheterocyclic compounds	Lactones	-4.54965e+09	-4.60555e+09	-5.13414e+09	-4.06263e+09	-4.6651e+09	-4.34981e+09	-3.09802e+09	-4.53208e+09	-3.0307e+09	-3.64437e+09	-3.32833e+09	-4.46198e+09	0.385927	1.05915	-0.384901	-3.68258e+09	-3.72781e+07	-1.52187e+07	76.0353	-4.56115e+09	-1.59414e+08	-6.50803e+07	29.0623	0.542711	0.77242	0.679587	0.660168
POS1975	Chebi	12.0786	366.399	[M]+	C7H16NO5+	Carnitines	PHIQHXFUZVPYII-ZCFIWIBFSA-O	C[N+](C)(C)C[C@H](O)CC(=O)O	C00320	10918	HMDB0000062	Organic nitrogen compounds	Organonitrogen compounds	-4.56177e+09	-4.61804e+09	-5.14742e+09	-4.07412e+09	-4.67777e+09	-4.3617e+09	-3.10781e+09	-4.54429e+09	-3.04041e+09	-3.65458e+09	-3.33804e+09	-4.47393e+09	0.385986	1.05914	-0.38553	-3.69317e+09	-3.83761e+07	-1.5667e+07	76.1026	-4.57347e+09	-1.60147e+08	-6.53797e+07	29.0771	0.542779	0.772327	0.679192	0.659918
POS414	3-Pyrrolidinecarboxaldehyde	12.0874	366.698	[M+NH6]+	C5H11NO	Pyrrolidines	AGRIQBHIKABLPJ-UHFFFAOYSA-N	O=CN1CCCC3	---	77372	HMDB0034587	Organoheterocyclic compounds	Pyrrolidines	-4.57389e+09	-4.63053e+09	-5.1607e+09	-4.08561e+09	-4.69044e+09	-4.37359e+09	-3.1176e+09	-4.55649e+09	-3.05011e+09	-3.6648e+09	-3.34774e+09	-4.48588e+09	0.386046	1.05913	-0.386159	-3.70377e+09	-3.94742e+07	-1.61153e+07	76.17	-4.58579e+09	-1.6088e+08	-6.56791e+07	29.0918	0.542847	0.772234	0.678796	0.659669
POS3281	Kynurenine	12.0963	366.998	[M+H]+	C10H12N2O5	Ketones	YGPSJZOEDVAXAB-UHFFFAOYSA-N	C1=CC=C(C(=C3)C(=O)CC(C(=O)O)N)N	C00330	846	HMDB0250769	Organic oxygen compounds	Organooxygen compounds	-4.58601e+09	-4.64302e+09	-5.17398e+09	-4.0971e+09	-4.70311e+09	-4.38548e+09	-3.12739e+09	-4.5687e+09	-3.05982e+09	-3.67501e+09	-3.35745e+09	-4.49782e+09	0.386106	1.05912	-0.386789	-3.71436e+09	-4.05722e+07	-1.65635e+07	76.2373	-4.59812e+09	-1.61614e+08	-6.59785e+07	29.1065	0.542915	0.772141	0.6784	0.659419
POS962	2-Hydroxy-4-imino-2,7-cyclohexadienone	12.1052	367.297	[M+H]+	C6H5NO4	Organonitrogen compounds	FYWMPJHTFWPBOS-UHFFFAOYSA-N	OC1=CC(=N)C=CC3=O	---	---	HMDB0031713	Organic nitrogen compounds	Organonitrogen compounds	-4.59813e+09	-4.65551e+09	-5.18726e+09	-4.10859e+09	-4.71579e+09	-4.39737e+09	-3.13718e+09	-4.58091e+09	-3.06952e+09	-3.68522e+09	-3.36716e+09	-4.50977e+09	0.386165	1.05911	-0.387418	-3.72496e+09	-4.16703e+07	-1.70118e+07	76.3046	-4.61044e+09	-1.62347e+08	-6.62779e+07	29.1213	0.542982	0.772049	0.678004	0.659169
POS1914	2-Ethyl-3-hydroxy-2,4,6-trimethyloxazolidine	12.1141	367.597	[M+H]+	C8H17NO4	Azolidines	WZZOSBRJFGEGCU-UHFFFAOYSA-N	CCC1(C)OCC(C)(C)N3O	---	125626	HMDB0245114	Organoheterocyclic compounds	Azolidines	-4.61025e+09	-4.668e+09	-5.20054e+09	-4.12008e+09	-4.72846e+09	-4.40926e+09	-3.14697e+09	-4.59311e+09	-3.07923e+09	-3.69544e+09	-3.37686e+09	-4.52172e+09	0.386225	1.0591	-0.388047	-3.73555e+09	-4.27683e+07	-1.74601e+07	76.3719	-4.62276e+09	-1.6308e+08	-6.65773e+07	29.136	0.54305	0.771956	0.677608	0.658919
POS213	Dimethylethanolamine	12.123	367.896	[M+CH5OH+H]+	C4H13NO	Organonitrogen compounds	UEEJHVSXFDXPFK-UHFFFAOYSA-N	CN(C)CCO	C21521	7902	HMDB0032231	Organic nitrogen compounds	Organonitrogen compounds	-4.62237e+09	-4.68049e+09	-5.21382e+09	-4.13157e+09	-4.74113e+09	-4.42115e+09	-3.15676e+09	-4.60532e+09	-3.08893e+09	-3.70565e+09	-3.38657e+09	-4.53367e+09	0.386284	1.05909	-0.388677	-3.74615e+09	-4.38664e+07	-1.79084e+07	76.4392	-4.63509e+09	-1.63814e+08	-6.68767e+07	29.1507	0.543118	0.771863	0.677212	0.658669
POS2702	Trimethyllysine	12.1319	368.196	[M]+	C9H21N2O4+	Amino acids and derivatives	MXNRLFUSFKVQSK-QMMMGPOBSA-O	C[N+](C)(C)CCCC[C@H](N)C(=O)O	C03793	6992003	HMDB0001325	Organic acids and derivatives	Carboxylic acids and derivatives	-4.63449e+09	-4.69298e+09	-5.22709e+09	-4.14306e+09	-4.7538e+09	-4.43304e+09	-3.16655e+09	-4.61752e+09	-3.09864e+09	-3.71586e+09	-3.39627e+09	-4.54562e+09	0.386344	1.05908	-0.389306	-3.75674e+09	-4.49644e+07	-1.83567e+07	76.5065	-4.64741e+09	-1.64547e+08	-6.71761e+07	29.1655	0.543186	0.77177	0.676816	0.65842
NEG1723	Fluorenone	12.1408	368.495	[M-H]-	C13H10O	Fluorenes	YLQWCDOCJODRMT-UHFFFAOYSA-N	O=C1C=2C=CC=CC2C=3C=CC=CC15	C06712	10241	---	Benzenoids	Fluorenes	-4.64661e+09	-4.70547e+09	-5.24037e+09	-4.15455e+09	-4.76647e+09	-4.44493e+09	-3.17634e+09	-4.62973e+09	-3.10834e+09	-3.72608e+09	-3.40598e+09	-4.55757e+09	0.386404	1.05907	-0.389936	-3.76734e+09	-4.60625e+07	-1.88049e+07	76.5738	-4.65973e+09	-1.65281e+08	-6.74755e+07	29.1802	0.543254	0.771677	0.67642	0.65817
POS5006	Octadeca-9,14-dienal	12.1497	368.795	[M+H]+	C18H34O	Fatty Acyls	HXLZULGRVFOIDK-UHFFFAOYSA-N	CCCCCC=CCC=CCCCCCCCC=O	---	520201	HMDB0247717	Lipids and lipid-like molecules	Fatty Acyls	-4.65873e+09	-4.71796e+09	-5.25365e+09	-4.16604e+09	-4.77915e+09	-4.45682e+09	-3.18613e+09	-4.64194e+09	-3.11805e+09	-3.73629e+09	-3.41569e+09	-4.56952e+09	0.386463	1.05906	-0.390565	-3.77793e+09	-4.71605e+07	-1.92532e+07	76.6411	-4.67206e+09	-1.66014e+08	-6.77749e+07	29.195	0.543321	0.771584	0.676024	0.65792
POS1165	1,4-Dihydroquinoline	12.1586	369.094	[M+NH6]+	C9H11N	Quinolines and derivatives	IRFSXVIRXMYULF-UHFFFAOYSA-N	C1NC2=CC=CC=C2C=C3	---	5231402	HMDB0244077	Organoheterocyclic compounds	Quinolines and derivatives	-4.67085e+09	-4.73044e+09	-5.26693e+09	-4.17753e+09	-4.79182e+09	-4.46871e+09	-3.19592e+09	-4.65414e+09	-3.12775e+09	-3.7465e+09	-3.42539e+09	-4.58147e+09	0.386523	1.05905	-0.391194	-3.78853e+09	-4.82586e+07	-1.97015e+07	76.7084	-4.68438e+09	-1.66747e+08	-6.80743e+07	29.2097	0.543389	0.771491	0.675628	0.65767
POS2365	Indoleacetic acid	12.1675	369.394	[M+H]+	C10H9NO4	Indole-5-acetic acid derivatives	SEOVTRFCIGRIMH-UHFFFAOYSA-N	OC(=O)CC1=CNC2=C1C=CC=C4	C00956	---	HMDB0000197	Organoheterocyclic compounds	Indoles and derivatives	-4.68297e+09	-4.74293e+09	-5.28021e+09	-4.18902e+09	-4.80449e+09	-4.4806e+09	-3.20571e+09	-4.66635e+09	-3.13746e+09	-3.75672e+09	-3.4351e+09	-4.59341e+09	0.386583	1.05904	-0.391824	-3.79912e+09	-4.93566e+07	-2.01498e+07	76.7757	-4.6967e+09	-1.67481e+08	-6.83737e+07	29.2244	0.543457	0.771399	0.675232	0.65742
POS1578	5-Hydroxy-6-oxo-L-norvaline	12.1764	369.693	[M+H]+	C5H9NO6	Carboxylic acids and derivatives	FRTKOPTWTJLHNO-UHFFFAOYSA-N	NC(CC(=O)CO)C(O)=O	---	10219513	HMDB0246802	Organic acids and derivatives	Carboxylic acids and derivatives	-4.69509e+09	-4.75542e+09	-5.29349e+09	-4.20051e+09	-4.81716e+09	-4.4925e+09	-3.2155e+09	-4.67856e+09	-3.14716e+09	-3.76693e+09	-3.44481e+09	-4.60536e+09	0.386642	1.05903	-0.392453	-3.80972e+09	-5.04547e+07	-2.0598e+07	76.843	-4.70903e+09	-1.68214e+08	-6.86731e+07	29.2392	0.543525	0.771306	0.674836	0.65717
POS3206	Indole-3-lactic acid	12.1853	369.993	[M+H]+	C11H11NO3	Indolyl carboxylic acids and derivatives	XGILAAMKEQUXLS-UHFFFAOYSA-N	C1=CC=C2C(=C1)C(=CN2)CC(C(=O)O)O	C02043	92904	HMDB0000671	Organoheterocyclic compounds	Indoles and derivatives	-4.70721e+09	-4.76791e+09	-5.30677e+09	-4.212e+09	-4.82983e+09	-4.50439e+09	-3.22529e+09	-4.69076e+09	-3.15686e+09	-3.77714e+09	-3.45451e+09	-4.61731e+09	0.386702	1.05902	-0.393082	-3.82031e+09	-5.15527e+07	-2.10463e+07	76.9103	-4.72135e+09	-1.68947e+08	-6.89725e+07	29.2539	0.543592	0.771213	0.67444	0.656921
POS2672	Indole-3-lactic acid	12.1942	370.292	[M+H-H4O]+	C11H11NO3	Indolyl carboxylic acids and derivatives	XGILAAMKEQUXLS-UHFFFAOYSA-N	C1=CC=C2C(=C1)C(=CN2)CC(C(=O)O)O	C02043	92904	HMDB0000671	Organoheterocyclic compounds	Indoles and derivatives	-4.71933e+09	-4.7804e+09	-5.32005e+09	-4.22349e+09	-4.8425e+09	-4.51628e+09	-3.23508e+09	-4.70297e+09	-3.16657e+09	-3.78736e+09	-3.46422e+09	-4.62926e+09	0.386762	1.05901	-0.393712	-3.83091e+09	-5.26508e+07	-2.14946e+07	76.9777	-4.73367e+09	-1.69681e+08	-6.92719e+07	29.2686	0.54366	0.77112	0.674045	0.656671
POS3914	Spectral Match to Ile-Pro from NIST16	12.2031	370.592	[M+H]+	C11H20N2O5	Peptides	BBIXOODYWPFNDT-CIUDSAMLSA-N	CC[C@H](C)[C@@H](C(=O)N1CCC[C@H]3C(=O)O)N	---	444876	HMDB0011174	Organic acids and derivatives	Carboxylic acids and derivatives	-4.73145e+09	-4.79289e+09	-5.33333e+09	-4.23498e+09	-4.85518e+09	-4.52817e+09	-3.24487e+09	-4.71518e+09	-3.17627e+09	-3.79757e+09	-3.47392e+09	-4.64121e+09	0.386821	1.059	-0.394341	-3.8415e+09	-5.37488e+07	-2.19429e+07	77.045	-4.746e+09	-1.70414e+08	-6.95713e+07	29.2834	0.543728	0.771027	0.673649	0.656421
POS2711	Transtorine	12.212	370.891	[M+H]+	C10H7NO5	Quinoline carboxylic acids	HCZHHEIFKROPDY-UHFFFAOYSA-N	OC(=O)C1=CC(=O)C2=CC=CC=C2N3	C01719	---	HMDB0000715	Organoheterocyclic compounds	Quinolines and derivatives	-4.74357e+09	-4.80538e+09	-5.34661e+09	-4.24647e+09	-4.86785e+09	-4.54006e+09	-3.25466e+09	-4.72738e+09	-3.18598e+09	-3.80778e+09	-3.48363e+09	-4.65316e+09	0.386881	1.05899	-0.39497	-3.8521e+09	-5.48469e+07	-2.23911e+07	77.1123	-4.75832e+09	-1.71147e+08	-6.98707e+07	29.2981	0.543796	0.770934	0.673253	0.656171
POS945	5-Aminopicolinaldehyde	12.2209	371.191	[M+H]+	C6H6N4O	Pyridines and derivatives	QNJCRBZVUFRESB-UHFFFAOYSA-N	NC1=C(C=O)N=CC=C3	---	35759451	HMDB0245820	Organoheterocyclic compounds	Pyridines and derivatives	-4.75569e+09	-4.81787e+09	-5.35988e+09	-4.25796e+09	-4.88052e+09	-4.55195e+09	-3.26445e+09	-4.73959e+09	-3.19568e+09	-3.818e+09	-3.49334e+09	-4.66511e+09	0.38694	1.05898	-0.3956	-3.86269e+09	-5.59449e+07	-2.28394e+07	77.1796	-4.77065e+09	-1.71881e+08	-7.017e+07	29.3128	0.543864	0.770841	0.672857	0.655921
POS3998	Butyrylcarnitine	12.2298	371.49	[M+H]+	C11H21NO6	Acyl carnitines	QWYFHHGCZUCMBN-SECBINFHSA-N	O=C([O-])CC(OC(=O)CCC)C[N+](C)(C)C	---	47750316	HMDB0002013	Lipids and lipid-like molecules	Fatty Acyls	-4.76781e+09	-4.83036e+09	-5.37316e+09	-4.26945e+09	-4.89319e+09	-4.56384e+09	-3.27424e+09	-4.7518e+09	-3.20539e+09	-3.82821e+09	-3.50304e+09	-4.67706e+09	0.387	1.05898	-0.396229	-3.87329e+09	-5.7043e+07	-2.32877e+07	77.2469	-4.78297e+09	-1.72614e+08	-7.04694e+07	29.3276	0.543931	0.770749	0.672461	0.655672
POS3613	DL-Pantothenic acid	12.2387	371.79	[M+H]+	C9H17NO7	Amino acids and derivatives	GHOKWGTUZJEAQD-UHFFFAOYSA-N	CC(C)(CO)C(O)C(O)=NCCC(=O)O	---	---	HMDB0250782	Organic acids and derivatives	Carboxylic acids and derivatives	-4.77993e+09	-4.84285e+09	-5.38644e+09	-4.28094e+09	-4.90586e+09	-4.57573e+09	-3.28403e+09	-4.764e+09	-3.21509e+09	-3.83842e+09	-3.51275e+09	-4.689e+09	0.38706	1.05897	-0.396859	-3.88388e+09	-5.8141e+07	-2.3736e+07	77.3142	-4.79529e+09	-1.73348e+08	-7.07688e+07	29.3423	0.543999	0.770656	0.672065	0.655422
POS3552	Propionylcarnitine	12.2476	372.089	[M+H]+	C10H19NO6	---	None	CCC(=O)OC(CC(=O)[O-])C[N+](C)(C)C	C03019	107738	HMDB0000824	Lipids and lipid-like molecules	Fatty Acyls	-4.79205e+09	-4.85534e+09	-5.39972e+09	-4.29243e+09	-4.91854e+09	-4.58762e+09	-3.29382e+09	-4.77621e+09	-3.2248e+09	-3.84864e+09	-3.52245e+09	-4.70095e+09	0.387119	1.05896	-0.397488	-3.89448e+09	-5.92391e+07	-2.41842e+07	77.3815	-4.80762e+09	-1.74081e+08	-7.10682e+07	29.357	0.544067	0.770563	0.671669	0.655172
POS1264	m-Toluamide	12.2565	372.389	[M+NH6]+	C8H11NO	Benzene and substituted derivatives	WGRPQCFFBRDZFV-UHFFFAOYSA-N	CC1=CC=CC(=C3)C(N)=O	---	69253	HMDB0245928	Benzenoids	Benzene and substituted derivatives	-4.80417e+09	-4.86783e+09	-5.413e+09	-4.30392e+09	-4.93121e+09	-4.59951e+09	-3.30361e+09	-4.78841e+09	-3.2345e+09	-3.85885e+09	-3.53216e+09	-4.7129e+09	0.387179	1.05895	-0.398117	-3.90507e+09	-6.03371e+07	-2.46325e+07	77.4488	-4.81994e+09	-1.74814e+08	-7.13676e+07	29.3718	0.544135	0.77047	0.671273	0.654922
POS3554	Propionyl-L-carnitine	12.2653	372.688	[M+H]+	C10H19NO6	Acyl carnitines	UFAHZIUFPNSHSL-UHFFFAOYSA-N	O=C([O-])CC(OC(=O)CC)C[N+](C)(C)C	C03017	107738	HMDB0000824	Lipids and lipid-like molecules	Fatty Acyls	-4.81629e+09	-4.88032e+09	-5.42628e+09	-4.3154e+09	-4.94388e+09	-4.6114e+09	-3.3134e+09	-4.80062e+09	-3.24421e+09	-3.86906e+09	-3.54187e+09	-4.72485e+09	0.387239	1.05894	-0.398747	-3.91567e+09	-6.14352e+07	-2.50808e+07	77.5161	-4.83226e+09	-1.75548e+08	-7.1667e+07	29.3865	0.544202	0.770377	0.670877	0.654672
POS338	Protoanemonin	12.2742	372.988	[M+H]+	C5H4O4	Dihydrofurans	RNYZJZKPGHQTJR-UHFFFAOYSA-N	C=C1OC(=O)C=C3	C07090	66948	HMDB0060503	Organoheterocyclic compounds	Dihydrofurans	-4.82841e+09	-4.89281e+09	-5.43956e+09	-4.32689e+09	-4.95655e+09	-4.62329e+09	-3.32319e+09	-4.81283e+09	-3.25391e+09	-3.87928e+09	-3.55157e+09	-4.7368e+09	0.387298	1.05893	-0.399376	-3.92626e+09	-6.25332e+07	-2.55291e+07	77.5834	-4.84459e+09	-1.76281e+08	-7.19664e+07	29.4013	0.54427	0.770284	0.670481	0.654422
POS1681	Guanine	12.2831	373.287	[M+H]+	C5H5N7O	Purines and purine derivatives	UYTPUPDQBNUYGX-UHFFFAOYSA-N	C1=NC2=C(N1)C(=O)NC(=N4)N	C00242	135398634	HMDB0000132	Organoheterocyclic compounds	Imidazopyrimidines	-4.84053e+09	-4.9053e+09	-5.45284e+09	-4.33838e+09	-4.96922e+09	-4.63518e+09	-3.33298e+09	-4.82503e+09	-3.26362e+09	-3.88949e+09	-3.56128e+09	-4.74875e+09	0.387358	1.05892	-0.400005	-3.93686e+09	-6.36313e+07	-2.59774e+07	77.6507	-4.85691e+09	-1.77014e+08	-7.22658e+07	29.416	0.544338	0.770192	0.670085	0.654173
NEG285	2-Methyl-5-oxopropanoic acid	12.292	373.587	[M-H]-	C4H6O5	Organooxygen compounds	VOKUMXABRRXHAR-UHFFFAOYSA-N	CC(C=O)C(O)=O	C00349	296	HMDB0001172	Organic oxygen compounds	Organooxygen compounds	-4.85265e+09	-4.91779e+09	-5.46612e+09	-4.34987e+09	-4.9819e+09	-4.64707e+09	-3.34277e+09	-4.83724e+09	-3.27332e+09	-3.8997e+09	-3.57099e+09	-4.7607e+09	0.387417	1.05891	-0.400635	-3.94745e+09	-6.47293e+07	-2.64256e+07	77.7181	-4.86923e+09	-1.77748e+08	-7.25652e+07	29.4307	0.544406	0.770099	0.669689	0.653923
POS4473	5-Hydroxybutyrylcarnitine	12.3009	373.886	[M+H]+	C11H21NO7	Fatty Acyls	UEFRDQSMQXDWTO-BDAKNGLRSA-N	C[C@@H](O)CC(=O)O[C@@H](CC([O-])=O)C[N+](C)(C)C	---	156908001	HMDB0013127	Lipids and lipid-like molecules	Fatty Acyls	-4.86477e+09	-4.93028e+09	-5.4794e+09	-4.36136e+09	-4.99457e+09	-4.65896e+09	-3.35256e+09	-4.84945e+09	-3.28303e+09	-3.90992e+09	-3.58069e+09	-4.77265e+09	0.387477	1.0589	-0.401264	-3.95805e+09	-6.58274e+07	-2.68739e+07	77.7854	-4.88156e+09	-1.78481e+08	-7.28646e+07	29.4455	0.544474	0.770006	0.669293	0.653673
POS1102	Pipecolic acid, (-)-	12.3098	374.186	[M+H]+	C6H11NO4	Amino acids and derivatives	HXEACLLIILLPRG-YFKPBYRVSA-N	OC(=O)[C@@H]1CCCCN3	---	---	HMDB0000716	Organic acids and derivatives	Carboxylic acids and derivatives	-4.87689e+09	-4.94277e+09	-5.49267e+09	-4.37285e+09	-5.00724e+09	-4.67085e+09	-3.36235e+09	-4.86165e+09	-3.29273e+09	-3.92013e+09	-3.5904e+09	-4.78459e+09	0.387537	1.05889	-0.401893	-3.96864e+09	-6.69254e+07	-2.73222e+07	77.8527	-4.89388e+09	-1.79214e+08	-7.3164e+07	29.4602	0.544541	0.769913	0.668898	0.653423
POS2041	Tyrosine	12.3187	374.485	[M+HFA+H]+	C9H11NO5	Amino acids and derivatives	OUYCCCASQSFEME-QMMMGPOBSA-N	N[C@@H](CC1=CC=C(O)C=C3)C(O)=O	C00084	---	HMDB0000158	Organic acids and derivatives	Carboxylic acids and derivatives	-4.88901e+09	-4.95526e+09	-5.50595e+09	-4.38434e+09	-5.01991e+09	-4.68274e+09	-3.37214e+09	-4.87386e+09	-3.30244e+09	-3.93035e+09	-3.6001e+09	-4.79654e+09	0.387596	1.05888	-0.402523	-3.97924e+09	-6.80235e+07	-2.77705e+07	77.92	-4.9062e+09	-1.79948e+08	-7.34634e+07	29.4749	0.544609	0.76982	0.668502	0.653173
POS1028	4-Hydroxy-2H-pyran-5-carboxaldehyde	12.3276	374.785	[M+H]+	C6H6O5	Pyrans	ZNUNRMPPGAAKKR-UHFFFAOYSA-N	OC1=C(COC=C3)C=O	---	---	HMDB0031256	Organoheterocyclic compounds	Pyrans	-4.90113e+09	-4.96775e+09	-5.51923e+09	-4.39583e+09	-5.03258e+09	-4.69463e+09	-3.38193e+09	-4.88607e+09	-3.31214e+09	-3.94056e+09	-3.60981e+09	-4.80849e+09	0.387656	1.05887	-0.403152	-3.98983e+09	-6.91215e+07	-2.82187e+07	77.9873	-4.91853e+09	-1.80681e+08	-7.37628e+07	29.4897	0.544677	0.769727	0.668106	0.652924
POS14270	LysoPC(22:6(4Z,7Z,10Z,13Z,16Z,19Z)/0:2)	12.3365	375.084	[M+CH5OH+H]+	C30H50NO9P	Glycerophospholipids	LSOWKZULVQWMLY-APPDJCNMSA-N	[H][C@@](O)(COC(=O)CC\C=C/C\C=C/C\C=C/C\C=C/C\C=C/C\C=C/CC)COP([O-])(=O)OCC[N+](C)(C)C	---	10415542	HMDB0010404	Lipids and lipid-like molecules	Glycerophospholipids	-4.91326e+09	-4.98024e+09	-5.53251e+09	-4.40732e+09	-5.04525e+09	-4.70652e+09	-3.39172e+09	-4.89827e+09	-3.32185e+09	-3.95077e+09	-3.61952e+09	-4.82044e+09	0.387716	1.05886	-0.403782	-4.00043e+09	-7.02196e+07	-2.8667e+07	78.0546	-4.93085e+09	-1.81415e+08	-7.40622e+07	29.5044	0.544745	0.769634	0.66771	0.652674
POS2556	Pyridoxic acid	12.3454	375.384	[M+H]+	C8H9NO6	Pyridinecarboxylic acids	HXACOUQIXZGNBF-UHFFFAOYSA-N	O=C(O)C1=C(O)C(=NC=C3CO)C	C00849	6723	HMDB0000017	Organoheterocyclic compounds	Pyridines and derivatives	-4.92538e+09	-4.99273e+09	-5.54579e+09	-4.41881e+09	-5.05793e+09	-4.71841e+09	-3.40151e+09	-4.91048e+09	-3.33155e+09	-3.96099e+09	-3.62922e+09	-4.83239e+09	0.387775	1.05885	-0.404411	-4.01102e+09	-7.13176e+07	-2.91153e+07	78.1219	-4.94317e+09	-1.82148e+08	-7.43616e+07	29.5191	0.544813	0.769542	0.667314	0.652424
POS2067	4-Pyrazinoylguanidine	12.3543	375.683	[M+Na]+	C6H7N7O	Diazines	WNBSDCKJFDZMHT-UHFFFAOYSA-N	NC(N)=NC(=O)C1=NC=CN=C3	---	124704	HMDB0247125	Organoheterocyclic compounds	Diazines	-4.9375e+09	-5.00522e+09	-5.55907e+09	-4.4303e+09	-5.0706e+09	-4.7303e+09	-3.4113e+09	-4.92268e+09	-3.34126e+09	-3.9712e+09	-3.63893e+09	-4.84434e+09	0.387835	1.05884	-0.40504	-4.02162e+09	-7.24157e+07	-2.95636e+07	78.1892	-4.9555e+09	-1.82881e+08	-7.4661e+07	29.5339	0.54488	0.769449	0.666918	0.652174
NEG316	(S)-5-Hydroxybutyric acid	12.3632	375.983	[M-H]-	C4H8O5	Hydroxy acids and derivatives	WHBMMWSBFZVSSR-VKHMYHEASA-N	C[C@H](O)CC(O)=O	C03199	94318	HMDB0000442	Organic acids and derivatives	Hydroxy acids and derivatives	-4.94962e+09	-5.0177e+09	-5.57235e+09	-4.44179e+09	-5.08327e+09	-4.74219e+09	-3.42109e+09	-4.93489e+09	-3.35096e+09	-3.98141e+09	-3.64864e+09	-4.85629e+09	0.387894	1.05883	-0.40567	-4.03221e+09	-7.35137e+07	-3.00118e+07	78.2565	-4.96782e+09	-1.83615e+08	-7.49604e+07	29.5486	0.544948	0.769356	0.666522	0.651924
POS4890	gamma-Glutamyl-leucine	12.3721	376.282	[M+H]+	C11H20N2O7	Peptides	MYFMARDICOWMQP-YUMQZZPRSA-N	O=C(O)C(N=C(O)CCC(N)C(=O)O)CC(C)C	---	151023	HMDB0011171	Organic acids and derivatives	Carboxylic acids and derivatives	-4.96174e+09	-5.03019e+09	-5.58563e+09	-4.45328e+09	-5.09594e+09	-4.75408e+09	-3.43088e+09	-4.9471e+09	-3.36066e+09	-3.99163e+09	-3.65834e+09	-4.86823e+09	0.387954	1.05882	-0.406299	-4.04281e+09	-7.46117e+07	-3.04601e+07	78.3238	-4.98014e+09	-1.84348e+08	-7.52598e+07	29.5633	0.545016	0.769263	0.666126	0.651674
POS4946	Spectral Match to Phe-Pro from NIST16	12.381	376.582	[M+H]+	C14H18N2O5	Peptides	WEQJQNWXCSUVMA-RYUDHWBXSA-N	C1C[C@H](N(C1)C(=O)[C@H](CC2=CC=CC=C4)N)C(=O)O	---	7020642	HMDB0011177	Organic acids and derivatives	Carboxylic acids and derivatives	-4.97386e+09	-5.04268e+09	-5.59891e+09	-4.46477e+09	-5.10861e+09	-4.76598e+09	-3.44067e+09	-4.9593e+09	-3.37037e+09	-4.00184e+09	-3.66805e+09	-4.88018e+09	0.388014	1.05881	-0.406928	-4.0534e+09	-7.57098e+07	-3.09084e+07	78.3911	-4.99247e+09	-1.85081e+08	-7.55592e+07	29.5781	0.545084	0.76917	0.66573	0.651425
POS1703	Xanthine	12.3899	376.881	[M+H]+	C5H4N4O4	---	None	O=C1NC2=C(NC=N2)C(=O)N3	C00387	---	HMDB0000292	Organoheterocyclic compounds	Imidazopyrimidines	-4.98598e+09	-5.05517e+09	-5.61219e+09	-4.47626e+09	-5.12129e+09	-4.77787e+09	-3.45046e+09	-4.97151e+09	-3.38007e+09	-4.01205e+09	-3.67775e+09	-4.89213e+09	0.388073	1.0588	-0.407558	-4.064e+09	-7.68078e+07	-3.13567e+07	78.4584	-5.00479e+09	-1.85815e+08	-7.58586e+07	29.5928	0.545151	0.769077	0.665334	0.651175
POS924	6-Ethylaniline	12.3988	377.181	[M+CH5OH+H]+	C8H13N	Benzene and substituted derivatives	HRXZRAXKKNUKRF-UHFFFAOYSA-N	CCC1=CC=C(N)C=C3	---	11506	HMDB0246419	Benzenoids	Benzene and substituted derivatives	-4.9981e+09	-5.06766e+09	-5.62546e+09	-4.48775e+09	-5.13396e+09	-4.78976e+09	-3.46025e+09	-4.98372e+09	-3.38978e+09	-4.02227e+09	-3.68746e+09	-4.90408e+09	0.388133	1.05879	-0.408187	-4.07459e+09	-7.79059e+07	-3.18049e+07	78.5258	-5.01711e+09	-1.86548e+08	-7.6158e+07	29.6076	0.545219	0.768984	0.664938	0.650925
POS2902	Arginine	12.4077	377.48	[M+Na]+	C6H14N4O4	Amino acids and derivatives	ODKSFYDXXFIFQN-BYPYZUCNSA-N	N=C(N)NCCC[C@H](N)C(=O)O	C00062	6322;28784	HMDB0000517	Organic acids and derivatives	Carboxylic acids and derivatives	-5.01022e+09	-5.08015e+09	-5.63874e+09	-4.49924e+09	-5.14663e+09	-4.80165e+09	-3.47004e+09	-4.99592e+09	-3.39948e+09	-4.03248e+09	-3.69717e+09	-4.91603e+09	0.388193	1.05878	-0.408816	-4.08519e+09	-7.90039e+07	-3.22532e+07	78.5931	-5.02944e+09	-1.87282e+08	-7.64574e+07	29.6223	0.545287	0.768892	0.664542	0.650675
POS878	Aminobenzoic acid	12.4166	377.78	[M+H-H4O]+	C7H7NO4	Aminobenzoic acids and derivatives	ALYNCZNDIQEVRV-UHFFFAOYSA-N	Nc1ccc(C(=O)O)cc3	C00568	---	HMDB0001392	Benzenoids	Benzene and substituted derivatives	-5.02234e+09	-5.09264e+09	-5.65202e+09	-4.51073e+09	-5.1593e+09	-4.81354e+09	-3.47983e+09	-5.00813e+09	-3.40919e+09	-4.04269e+09	-3.70687e+09	-4.92798e+09	0.388252	1.05877	-0.409446	-4.09578e+09	-8.0102e+07	-3.27015e+07	78.6604	-5.04176e+09	-1.88015e+08	-7.67567e+07	29.637	0.545355	0.768799	0.664146	0.650425
NEG2028	Isocitric acid	12.4255	378.079	[M-H4O+H]+	C6H8O10	Tricarboxylic acids and derivatives	ODBLHEXUDAPZAU-UHFFFAOYSA-N	C(C(C(C(=O)O)O)C(=O)O)C(=O)O	C00311	1198	HMDB0000193	Organic acids and derivatives	Carboxylic acids and derivatives	-5.03446e+09	-5.10513e+09	-5.6653e+09	-4.52222e+09	-5.17197e+09	-4.82543e+09	-3.48962e+09	-5.02034e+09	-3.41889e+09	-4.05291e+09	-3.71658e+09	-4.93993e+09	0.388312	1.05876	-0.410075	-4.10638e+09	-8.12e+07	-3.31498e+07	78.7277	-5.05409e+09	-1.88748e+08	-7.70561e+07	29.6518	0.545423	0.768706	0.663751	0.650176
POS2320	Bicifadine	12.4344	378.379	[M+CH5OH+H]+	C12H17N	Piperidines	OFYVIGTWSQPCLF-UHFFFAOYSA-N	CC1=CC=C(C=C1)C12CC1CNC4	---	47953	HMDB0249183	Organoheterocyclic compounds	Piperidines	-5.04658e+09	-5.11762e+09	-5.67858e+09	-4.53371e+09	-5.18465e+09	-4.83732e+09	-3.49941e+09	-5.03254e+09	-3.4286e+09	-4.06312e+09	-3.72629e+09	-4.95188e+09	0.388372	1.05875	-0.410705	-4.11697e+09	-8.22981e+07	-3.35981e+07	78.795	-5.06641e+09	-1.89482e+08	-7.73555e+07	29.6665	0.54549	0.768613	0.663355	0.649926
POS832	Benzeneacetonitrile	12.4433	378.678	[M+H]+	C8H9N	Benzene and substituted derivatives	SUSQOBVLVYHIEX-UHFFFAOYSA-N	N#CCC1=CC=CC=C3	C47630	8794	HMDB0034171	Benzenoids	Benzene and substituted derivatives	-5.0587e+09	-5.13011e+09	-5.69186e+09	-4.5452e+09	-5.19732e+09	-4.84921e+09	-3.5092e+09	-5.04475e+09	-3.4383e+09	-4.07333e+09	-3.73599e+09	-4.96382e+09	0.388431	1.05874	-0.411334	-4.12757e+09	-8.33961e+07	-3.40463e+07	78.8623	-5.07873e+09	-1.90215e+08	-7.76549e+07	29.6812	0.545558	0.76852	0.662959	0.649676
POS785	L-(2,3-5H)Proline	12.4521	378.978	[M+H]+	C5H9NO4	Amino acids and derivatives	ONIBWKKTOPOVIA-BYPYZUCNSA-N	O=C(O)C1NCCC3	C63556	145742;6971049	HMDB0000162	Organic acids and derivatives	Carboxylic acids and derivatives	-5.07082e+09	-5.1426e+09	-5.70514e+09	-4.55669e+09	-5.20999e+09	-4.8611e+09	-3.51899e+09	-5.05695e+09	-3.44801e+09	-4.08355e+09	-3.7457e+09	-4.97577e+09	0.388491	1.05873	-0.411963	-4.13816e+09	-8.44942e+07	-3.44946e+07	78.9296	-5.09106e+09	-1.90948e+08	-7.79543e+07	29.696	0.545626	0.768427	0.662563	0.649426
POS1525	Deoxycarnitine	12.461	379.277	[M+H]+	C7H15NO4	---	None	C[N+](C)(C)CCCC(=O)[O-]	---	725	HMDB0001161	Lipids and lipid-like molecules	Fatty Acyls	-5.08294e+09	-5.15509e+09	-5.71842e+09	-4.56818e+09	-5.22266e+09	-4.87299e+09	-3.52878e+09	-5.06916e+09	-3.45771e+09	-4.09376e+09	-3.7554e+09	-4.98772e+09	0.38855	1.05873	-0.412593	-4.14876e+09	-8.55922e+07	-3.49429e+07	78.9969	-5.10338e+09	-1.91682e+08	-7.82537e+07	29.7107	0.545694	0.768335	0.662167	0.649176
[truncated: 798 more rows]
