# Supplementary material for: Effects of Varying Light Durations on Sperm Quality in Rams
Source: Animals (Basel). 2024 Dec 12;14(24):3592. doi: 10.3390/ani14243592 (PMC11672411; doi:10.3390/ani14243592)
Supplement: Supplementary file 1 [file animals-14-03592-s001.zip › Supplementary Table S2.xlsx]

## Sheet: Sheet1
pathway_id	pathway_name	describtion	pathway_class	p_value	p_value_adjust	all_id	all_number	mapped_id	mapped_number	mapped_percentage
SMP0000055	Alanine Metabolism	Alanine (L-Alanine) is an α-amino acid that is used for protein biosynthesis. Alanine transaminase can facilitate the reductive amination of pyruvate to produce alanine. L-Alanine can be converted to pyruvic acid by alanine aminotransferase 1 reversibly coupled with interconversion of oxoglutaric acid and L-glutamic acid. L-Alanine can also be produced by alanine-glyoxylate transaminase with coup…	Metabolic;primary_pathway	0.368545	1	HMDB0000538;HMDB0000161;HMDB0000045;HMDB0000250;HMDB0001303;HMDB0000208;HMDB0000148;HMDB0000243;HMDB0001491;HMDB0000595;HMDB0001341;HMDB0001429;HMDB0000223;HMDB0000030;HMDB0001333;HMDB0000119;HMDB0000123	17	HMDB0000208	1	5.88235
SMP0000018	Alpha Linolenic Acid and Linoleic Acid Metabolism	Linoleic acid is a member of essential fatty acids called omega-6 fatty acids. It is an essential dietary requirement for all mammals. The other group of essential fatty acids is the omega-3 fatty acids (i.e. alpha-linolenic acid). After linoleic acid imports into cell, acyl-CoA 6-desaturase (fatty acid desaturase 2) catalyze linoleic acid to form gamma-linolenic acid (GLA); then GLA will be tran…	Metabolic;primary_pathway	0.385543	1	HMDB0001388;HMDB0006547;HMDB0000673;HMDB0002177;HMDB0001999;HMDB0006528;HMDB0003073;HMDB0006323;HMDB0002007;HMDB0002925;HMDB0001043;HMDB0002226;HMDB0006246;HMDB0006322;HMDB0008204;HMDB0000464;HMDB0002183;HMDB0001976	18	HMDB0003073	1	5.55556
SMP0000045	Amino Sugar Metabolism	Amino sugars are sugar molecules containing an amine group. They make up many polysaccharides including, glycosaminoglycans or mucopolysaccharides.	Metabolic;primary_pathway	0.581876	1	HMDB0003362;HMDB0003556;HMDB0002111;HMDB0000215;HMDB0000538;HMDB0001341;HMDB0001062;HMDB0001254;HMDB0000042;HMDB0001206;HMDB0001423;HMDB0000124;HMDB0000051;HMDB0000641;HMDB0000148;HMDB0001367;HMDB0000547;HMDB0000285;HMDB0000290;HMDB0000250;HMDB0001129;HMDB0000295;HMDB0000660;HMDB0001514;HMDB0000263;HMDB0000230;HMDB0001429;HMDB0000243;HMDB0001121;HMDB0006268;HMDB0000082;HMDB0001176	32	HMDB0000641	1	3.125
SMP0000009	Ammonia Recycling	Ammonia can be rerouted from the urine and recycled into the body for use in nitrogen metabolism. Glutamate and glutamine play an important role in this process. There are many other processes that act to recycle ammonia. asparaginase recycles ammonia from asparagine. Glycine cleavage system generates ammonia from glycine. Histidine ammonia lyase forms ammonia from histidine. Serine dehydratase a…	Metabolic;primary_pathway	0.196524	1	HMDB0000187;HMDB0000243;HMDB0000051;HMDB0001491;HMDB0000168;HMDB0002111;HMDB0000191;HMDB0000538;HMDB0000641;HMDB0000045;HMDB0000250;HMDB0000148;HMDB0000177;HMDB0000301;HMDB0001967;HMDB0001341;HMDB0002142;HMDB0001096;HMDB0001429;HMDB0000030;HMDB0000547;HMDB0000902;HMDB0000208;HMDB0001487;HMDB0001846;HMDB0013639;HMDB0012210;HMDB0001533;HMDB0001451;HMDB0001248;HMDB0000123	31	HMDB0000208;HMDB0000641	2	6.45161
SMP0000068	Androgen and Estrogen Metabolism	This pathway describes the inactivation and catabolism of male (androgen) and female (estrogen) hormones. Many steroid hormones are transformed by sulfatases, dehydrogenases and glucuronide transferases to enhance their solubility and to facilitate their elimination. Inactivation refers to the metabolic conversion of a biologically active compound into an inactive one. Peripheral inactivation (e.…	Metabolic;primary_pathway	0.581876	1	HMDB0000145;HMDB0001134;HMDB0001425;HMDB0000061;HMDB0006768;HMDB0001377;HMDB0000142;HMDB0002111;HMDB0003178;HMDB0000151;HMDB0000217;HMDB0000221;HMDB0003959;HMDB0003955;HMDB0006769;HMDB0000935;HMDB0006224;HMDB0000295;HMDB0000053;HMDB0000374;HMDB0000363;HMDB0000902;HMDB0001487;HMDB0059597;HMDB0000077;HMDB0001032;HMDB0000234;HMDB0006770;HMDB0002961;HMDB0003193;HMDB0001448;HMDB0000464	32	HMDB0000234	1	3.125
SMP0030406	Androstenedione Metabolism	Androstenedione is an endogenous weak androgen steroid hormone that is a precursor of testosterone and other androgens, as well as of estrogens like estrone (Wikipedia). Its metabolism occurs primarily in the endoplasmic reticulum (membrane-associated enzymes are coloured dark green in the image). Conversion of androstenedione to testosterone requires the enzyme testosterone 17-beta-dehydrogenase…	Metabolic;primary_pathway	0.478647	1	HMDB0000053;HMDB0000221;HMDB0059597;HMDB0000899;HMDB0000217;HMDB0001487;HMDB0000031;HMDB0000902;HMDB0000935;HMDB0002829;HMDB0000295;HMDB0001377;HMDB0003955;HMDB0002111;HMDB0003178;HMDB0006768;HMDB0000145;HMDB0000142;HMDB0000234;HMDB0006773;HMDB0006772;HMDB0003769;HMDB0000490;HMDB0004484	24	HMDB0000234	1	4.16667
SMP0000075	Arachidonic Acid Metabolism	This pathway describes the production and subsequent metabolism of arachidonic acid, an omega-6 fatty acid. In resting cells arachidonic acid is present in the phospholipids (especially phosphatidylethanolamine and phosphatidylcholine) of membranes of the body’s cells, and is particularly abundant in the brain. Typically a receptor-dependent event, requiring a transducing G protein, initiates pho…	Metabolic;primary_pathway	0.572719	1	HMDB0001509;HMDB0006059;HMDB0001085;HMDB0000221;HMDB0001377;HMDB0000217;HMDB0002111;HMDB0003178;HMDB0001337;HMDB0001303;HMDB0004234;HMDB0000125;HMDB0001198;HMDB0003080;HMDB0000148;HMDB0061111;HMDB0004244;HMDB0003876;HMDB0003337;HMDB0004238;HMDB0005079;HMDB0002886;HMDB0004241;HMDB0011134;HMDB0010217;HMDB0002710;HMDB0001335;HMDB0001403;HMDB0001381;HMDB0011137;HMDB0001452;HMDB0001220;HMDB0001139;HMD…	71	HMDB0004693;HMDB0001139	2	2.8169
SMP0000020	Arginine and Proline Metabolism	Arginine and proline metabolism pathway illustrates arginine, ornithine, proline, citrulline and glutamate metabolism in homo sapiens. The cytosolic enzymes such as argininosuccinate synthetase (ASS) will synthesize citrulline into argininosuccinic acid, and then argininosuccinate lyase (ASL) will synthesize further from argininosuccinic acid to arginine. Glutamate and 1-pyrroline-5-carboxylate (…	Metabolic;primary_pathway	0.046845	1	HMDB0000904;HMDB0001096;HMDB0000214;HMDB0000538;HMDB0000191;HMDB0000045;HMDB0000250;HMDB0000052;HMDB0000134;HMDB0000517;HMDB0000051;HMDB0001967;HMDB0002111;HMDB0001341;HMDB0002142;HMDB0000148;HMDB0000902;HMDB0000208;HMDB0001487;HMDB0002104;HMDB0001491;HMDB0059597;HMDB0001301;HMDB0000162;HMDB0001248;HMDB0001377;HMDB0000725;HMDB0000254;HMDB0001369;HMDB0000123;HMDB0000128;HMDB0001185;HMDB0000939;HMD…	53	HMDB0000208;HMDB0000128;HMDB0000214;HMDB0000162	4	7.54717
SMP0000067	Aspartate Metabolism	Aspartate is synthesized by transamination of oxaloacetate by aspartate aminotransferase or amino acid oxidase. Aspartyl-tRNA synthetase can then couple aspartate to aspartyl tRNA for protein synthesis. The aspartate content in human proteins is about 7%. Asparagine synthase can convert aspartate to the polar amino acid asparagine. Aspartate is also a precursor for cellular signaling compounds su…	Metabolic;primary_pathway	0.226161	1	HMDB0000056;HMDB0000208;HMDB0011111;HMDB0000148;HMDB0001491;HMDB0000191;HMDB0001967;HMDB0000538;HMDB0000641;HMDB0002111;HMDB0000045;HMDB0000250;HMDB0000168;HMDB0000904;HMDB0000052;HMDB0000223;HMDB0000051;HMDB0003125;HMDB0000536;HMDB0000134;HMDB0006483;HMDB0001377;HMDB0001248;HMDB0000812;HMDB0000042;HMDB0001303;HMDB0001273;HMDB0000175;HMDB0001201;HMDB0001429;HMDB0000547;HMDB0001096;HMDB0000828;HMD…	34	HMDB0000208;HMDB0000641	2	5.88235
SMP0000052	Beta Oxidation of Very Long Chain Fatty Acids	Fatty acid degradation in most organisms occurs primarily via the beta-oxidation cycle. In mammals, beta-oxidation occurs in both mitochondria and peroxisomes, whereas plants and most fungi harbor the beta-oxidation cycle only in the peroxisomes. However, the oxidation ceases at octanyl CoA. It is believed that very long chain (greater than C-22) fatty acids undergo initial oxidation in peroxisom…	Metabolic;primary_pathway	0.314789	1	HMDB0002356;HMDB0000538;HMDB0001423;HMDB0006459;HMDB0001341;HMDB0000547;HMDB0002003;HMDB0006526;HMDB0001521;HMDB0001206;HMDB0003571;HMDB0000638;HMDB0000062;HMDB0000201	14	HMDB0000062	1	7.14286
SMP0000007	beta-Alanine Metabolism	Beta-alanine, 3-aminopropanoic acid, is a non-essential amino acid. Beta-Alanine is formed by the proteolytic degradation of beta-alanine containing dipeptides: carnosine, anserine, balenine, and pantothenic acid (vitamin B5). These dipeptides are consumed from protein-rich foods such as chicken, beef, pork, and fish. Beta-Alanine can also be formed in the liver from the breakdown of pyrimidine n…	Metabolic;primary_pathway	0.604428	1	HMDB0000194;HMDB0002111;HMDB0000056;HMDB0000479;HMDB0001303;HMDB0000033;HMDB0000177;HMDB0000191;HMDB0001967;HMDB0001491;HMDB0000026;HMDB0000051;HMDB0000076;HMDB0000217;HMDB0000300;HMDB0000221;HMDB0001248;HMDB0001520;HMDB0000208;HMDB0011111;HMDB0000148;HMDB0001423;HMDB0000902;HMDB0001206;HMDB0001487;HMDB0001106;HMDB0059597;HMDB0000002;HMDB0001377;HMDB0003125;HMDB0000657;HMDB0000464;HMDB0011639;HMD…	34	HMDB0000208	1	2.94118
SMP0000123	Betaine Metabolism	Betaine (or trimethylglycine) is similar to choline (trimethylaminoethanol) but differs in choline's terminal carboxylic acid group trimethylglycine is reduced to a hydroxyl group. Betaine is obtained from diet as betaine or compounds containing choline in foods such as whole grains, beets and spinach. Betaine can also be synthesized from choline in the liver and kidney. First, choline is oxidize…	Metabolic;primary_pathway	0.464135	1	HMDB0000043;HMDB0001252;HMDB0000902;HMDB0002111;HMDB0001487;HMDB0000097;HMDB0000742;HMDB0000092;HMDB0000696;HMDB0001303;HMDB0001396;HMDB0001846;HMDB0000538;HMDB0001185;HMDB0001429;HMDB0000250;HMDB0000939;HMDB0000050;HMDB0001248;HMDB0061371;HMDB0061372;HMDB0000547;HMDB0000586	23	HMDB0000043	1	4.34783
SMP0000035	Bile Acid Biosynthesis	Bile acids are made in the liver by the cytochrome P450-mediated oxidation of cholesterol. They are conjugated with taurine or the amino acid glycine, or with a sulfate or a glucuronide, and are then stored in the gallbladder. Upon eating a meal, the contents of the gallbladder are secreted into the intestine, where bile acids serve the purpose of emulsifying dietary fats. Bile acids serve other …	Metabolic;primary_pathway	0.830187	1	HMDB0006892;HMDB0000902;HMDB0006893;HMDB0000217;HMDB0001993;HMDB0000221;HMDB0001377;HMDB0012455;HMDB0002111;HMDB0003178;HMDB0006894;HMDB0000359;HMDB0000538;HMDB0001423;HMDB0002159;HMDB0000250;HMDB0003540;HMDB0006895;HMDB0001248;HMDB0012456;HMDB0006292;HMDB0001275;HMDB0000251;HMDB0000951;HMDB0000123;HMDB0000637;HMDB0000138;HMDB0000619;HMDB0000518;HMDB0001496;HMDB0001487;HMDB0002197;HMDB0000067;HMD…	64	HMDB0000896	1	1.5625
SMP0000066	Biotin Metabolism	Biotin is a vitamin that is an essential nutrient for humans. Biotin can be absorbed from consuming various foods such as: legumes, soybeans, tomatoes, romaine lettuce, eggs, cow's milk, oats and many more. Biotin acts as a cofactor for enzymes to catalyze carboxylation reactions involved in gluconeogenesis, amino acid catabolism and fatty acid metabolism. Biotin deficiency has been associated wi…	Metabolic;primary_pathway	1	1	HMDB0000538;HMDB0000030;HMDB0004220;HMDB0000250;HMDB0003134;HMDB0002111;HMDB0000182	7		0	0
SMP0000073	Butyrate Metabolism	Butyrate metabolism (Butanoate metabolism) describes the metabolic fate of a number of short chain fatty acids or short chain alcohols that are typically produced by intestinal fermentation. Many of these molecules are eventually used in the production of ketone bodies, the creation of short-chain lipids or as precursors to the citrate cycle, glycolysis or glutamate synthesis. The molecule for wh…	Metabolic;primary_pathway	1	1	HMDB0001088;HMDB0002009;HMDB0001166;HMDB0002111;HMDB0000902;HMDB0001484;HMDB0001487;HMDB0001206;HMDB0001423;HMDB0001375;HMDB0000060;HMDB0001022;HMDB0000254;HMDB0000538;HMDB0000039;HMDB0000045;HMDB0000250;HMDB0000547;HMDB0001248	19		0	0
SMP0000028	Caffeine Metabolism	Caffeine is obtained from diet including coffee and other beverages and is absorbed in the stomach and small intestine. In the liver, the cytochrome P450 oxidase enzyme system and specifically CYP1A2 metabolizes caffeine into paraxanthine to increase lipolysis and increase free fatty acids and glycerol levels in the blood, theobromine to dilate blood vessels and increase urine volume and theophyl…	Metabolic;primary_pathway	0.49278	1	HMDB0001847;HMDB0002825;HMDB0001889;HMDB0001860;HMDB0010738;HMDB0001991;HMDB0011105;HMDB0004400;HMDB0001487;HMDB0001377;HMDB0000902;HMDB0002111;HMDB0001426;HMDB0003178;HMDB0001206;HMDB0001423;HMDB0003099;HMDB0003125;HMDB0001248;HMDB0061344;HMDB0002206;HMDB0011107;HMDB0002123;HMDB0011103;HMDB0001982	25	HMDB0001889	1	4
SMP0020986	Cardiolipin Biosynthesis	Cardiolipin (CL) is an important component of the inner mitochondrial membrane where it constitutes about 20% of the total lipid composition. It is essential for the optimal function of numerous enzymes that are involved in mitochondrial energy metabolism (Wikipedia). Cardiolipin biosynthesis occurs mainly in the mitochondria, but there also exists an alternative synthesis route for CDP-diacylgly…	Metabolic;primary_pathway	1	1	HMDB0001487;HMDB0059597;HMDB0001473;HMDB0000902;HMDB0000126;HMDB0001423;HMDB0000082;HMDB0000250;HMDB0000095;HMDB0002111;HMDB0001429	11		0	0
SMP0000465	Carnitine Synthesis	Carnitine is an ammonium compound that exists in two stereoisomers, of which only L-carnitine is biologically active. Carnitine can be obtained from dietary sources and also biosynthesized. It is necessary for fatty acid oxidation, transporting fatty acids from the cystosol to the mitochondria, where they are broken down via the citric acid cycle to release energy. Carnitine is synthesized from l…	Metabolic;primary_pathway	0.0139736	1	HMDB0000182;HMDB0001185;HMDB0001325;HMDB0000939;HMDB0000208;HMDB0001377;HMDB0001422;HMDB0000254;HMDB0001967;HMDB0000692;HMDB0000123;HMDB0001345;HMDB0001491;HMDB0000902;HMDB0002111;HMDB0001161;HMDB0001487;HMDB0059597;HMDB0000062;HMDB0000044	20	HMDB0000208;HMDB0001161;HMDB0000062	3	15
SMP0000012	Catecholamine Biosynthesis	The Catecholamine Biosynthesis pathway depicts the synthesis of catecholamine neurotransmitters. Catecholamines are chemical hormones released from the adrenal glands as a response to stress that activate the sympathetic nervous system. They are composed of a catechol group and are derived from amino acids. The commonly found catecholamines are epinephrine (adrenaline), norepinephrine (noradrenal…	Metabolic;primary_pathway	0.385543	1	HMDB0000158;HMDB0000787;HMDB0001377;HMDB0000181;HMDB0000038;HMDB0002111;HMDB0000692;HMDB0000073;HMDB0001967;HMDB0001491;HMDB0000044;HMDB0000216;HMDB0001264;HMDB0013636;HMDB0000657;HMDB0001185;HMDB0000939;HMDB0000068	18	HMDB0000158	1	5.55556
SMP0000057	Citric Acid Cycle	The citric acid cycle, which is also known as the tricarboxylic acid cycle (TCA cycle) or the Krebs cycle, is a series of enzyme-catalyzed chemical reactions of key importance in all living cells that use oxygen as part of cellular respiration. In eukaryotes, the citric acid cycle occurs in the mitochondrial matrix. The TCA cycle begins with acetyl-CoA transferring its two-carbon acetyl group to …	Metabolic;primary_pathway	0.216228	1	HMDB0000243;HMDB0001423;HMDB0000902;HMDB0001206;HMDB0001967;HMDB0001487;HMDB0001372;HMDB0000962;HMDB0001248;HMDB0002111;HMDB0000223;HMDB0000094;HMDB0000072;HMDB0000193;HMDB0000208;HMDB0059597;HMDB0000547;HMDB0001022;HMDB0001429;HMDB0001201;HMDB0000254;HMDB0001273;HMDB0000134;HMDB0000156;HMDB0000538;HMDB0000595;HMDB0001341;HMDB0000030;HMDB0001333;HMDB0001072;HMDB0059661;HMDB0001197;HMDB0061380	33	HMDB0000208;HMDB0000193	2	6.06061
SMP0000013	Cysteine Metabolism	The semi-essential amino aid cysteine is tightly regulated in the body to ensure proper levels for metabolism but maintaining levels below toxic thresholds. Cysteine can be obtained from diet or synthesized from O-acetyl-L-serine. Cystine is the dimeric form of cysteine. Cysteine is a precursor for protein synthesis and an antioxidant. Impaired cysteine metabolism has been linked with neurodegene…	Metabolic;primary_pathway	0.506544	1	HMDB0000538;HMDB0000148;HMDB0001341;HMDB0002142;HMDB0001049;HMDB0001377;HMDB0000996;HMDB0000692;HMDB0000208;HMDB0001405;HMDB0001491;HMDB0002111;HMDB0000243;HMDB0000240;HMDB0003276;HMDB0000051;HMDB0001368;HMDB0002084;HMDB0001453;HMDB0002127;HMDB0000902;HMDB0001487;HMDB0000574;HMDB0000045;HMDB0000250;HMDB0001303	26	HMDB0000208	1	3.84615
SMP0000036	D-Arginine and D-Ornithine Metabolism	D-Amino acids have been show to be present in high concentrations in humans and play a role in biological functions. D-Amino may have negative effects as they can be found in some bacteria or form spontaneously in certain reactions. D-Amino acid oxidase (DAAO) is one of the main enzymes that metabolize D-Amino acids via deamination. DAAO is highly specific towards D-amino acids and favours free n…	Metabolic;primary_pathway	1	1	HMDB0003374;HMDB0002111;HMDB0001377;HMDB0006272;HMDB0000051;HMDB0003125;HMDB0001248;HMDB0003416;HMDB0004225;HMDB0000294;HMDB0006875	11		0	0
SMP0015896	De Novo Triacylglycerol Biosynthesis	A triglyceride (TG, triacylglycerol, TAG, or triacylglyceride) is an ester derived from glycerol and three fatty acids. De novo biosynthesis of triglycerides is also known as the phosphatidic acid pathway, and it is mainly associated with the liver and adipose tissue. All membrane-localized enzymes are coloured dark green in the image. First, dihydroxyacetone phosphate (or glycerone phosphate) fr…	Metabolic;primary_pathway	1	1	HMDB0001487;HMDB0059597;HMDB0001473;HMDB0000902;HMDB0000126;HMDB0001423;HMDB0002111;HMDB0001429;HMDB0000547	9		0	0
SMP0000468	Degradation of Superoxides	Reactive oxygen species (ROS) are formed by the normal metabolic process of oxygen. Examples are superoxide, oxygen ions and peroxides and can be of either organic or inorganic origin. ROS are highly reactive due to unpaired valence shell electrons, and can cause serious damage to cells and cell organelles. The environment also may cause ROS to form, from sources such as drought, air pollutants, …	Metabolic;primary_pathway	1	1	HMDB0002168;HMDB0059597;HMDB0001377;HMDB0003125;HMDB0000657;HMDB0001303;HMDB0001333;HMDB0002111;HMDB0003178;HMDB0000217	10		0	0
SMP0030880	Estrone Metabolism	Estrone (also known as oestrone) is a weak endogenous estrogen, a steroid and minor female sex hormone. Estrone is synthesized from cholesterol and secreted from gonads. Endoplasmic reticulum (ER) is the place that estrone undergoes primary metabolism. Estrone sulfate and estrone glucuronide are the conjugated product of estrone; and CYP450 can hydroxylate estrone into catechol estrogens. The enz…	Metabolic;primary_pathway	1	1	HMDB0000145;HMDB0001134;HMDB0001425;HMDB0000061;HMDB0059597;HMDB0001377;HMDB0001487;HMDB0000343;HMDB0000902;HMDB0002111;HMDB0003178;HMDB0001185;HMDB0000010;HMDB0000939;HMDB0000547;HMDB0000935;HMDB0004482;HMDB0000295;HMDB0004483;HMDB0000221;HMDB0000151;HMDB0000217;HMDB0000335;HMDB0000153	24		0	0
SMP0000449	Ethanol Degradation	Ethanol metabolism in humans occurs mainly in the liver, though degradation has also been shown in gastric, pancreatic, and lung tissue. Ethanol degradation occurs via four pathways, three of which are oxidative pathways and are depicted here. The fourth is a nonoxidative pathway which is less well studied but known to produce fatty acid ethyl esters. Each of the three oxidative pathways is diffe…	Metabolic;primary_pathway	1	1	HMDB0000108;HMDB0000902;HMDB0000990;HMDB0001487;HMDB0059597;HMDB0001303;HMDB0002111;HMDB0000042;HMDB0001377;HMDB0000221;HMDB0000217;HMDB0003178;HMDB0003125;HMDB0000538;HMDB0001423;HMDB0000045;HMDB0000250;HMDB0001206	18		0	0
SMP0000456	Fatty Acid Biosynthesis	The biosynthesis of fatty acids primarily occurs in liver and lactating mammary glands. The entire synthesis process which produces palmitic acid occurs on a multifunctional dimeric protein Fatty Acid Synthase (FA) in the cytosol. The production of palmitic acid can be summarized as the successive addition of two carbons to an initial acetyl moiety primer. After 7 cycles palimitic acid is release…	Metabolic;primary_pathway	1	1	HMDB0001206;HMDB0001175;HMDB0000030;HMDB0001333;HMDB0000691;HMDB0000042;HMDB0000060;HMDB0001423;HMDB0000357;HMDB0010720;HMDB0000039;HMDB0010717;HMDB0010718;HMDB0010719;HMDB0000535;HMDB0010721;HMDB0010722;HMDB0001568;HMDB0000482;HMDB0010724;HMDB0010725;HMDB0010726;HMDB0000511;HMDB0010727;HMDB0010728;HMDB0010729;HMDB0000638;HMDB0010730;HMDB0010731;HMDB0010732;HMDB0000806;HMDB0010733;HMDB0010734;HMD…	35		0	0
SMP0000054	Fatty Acid Elongation in Mitochondria	Cells typically contain large amounts of C18 and C20 fatty acids. Longer chain fatty acids are found in certain specialized tissues (myelin contains high amounts of C22 and C24 components). Even longer chain fatty acids are derived from either dietary sources or from elongation of C16-CoA or C18-CoA formed by the cytoplasmic fatty acid synthetase system. All of the fatty acids needed by the body …	Metabolic;primary_pathway	1	1	HMDB0003943;HMDB0003942;HMDB0000902;HMDB0001487;HMDB0059597;HMDB0003944;HMDB0002111;HMDB0000221;HMDB0002845;HMDB0000217;HMDB0001206;HMDB0001088;HMDB0001423;HMDB0003941;HMDB0003940;HMDB0003949;HMDB0001070;HMDB0003939;HMDB0003938;HMDB0003948;HMDB0006404;HMDB0003937;HMDB0003936;HMDB0003712;HMDB0003571;HMDB0003935;HMDB0003934;HMDB0003946;HMDB0001521;HMDB0006402;HMDB0003932;HMDB0003945;HMDB0001338;HMD…	34		0	0
SMP0000051	Fatty Acid Metabolism	Fatty acids constitute a large energy source for the body. The cellular membrane is also made up of fatty acids. During starvation times, fatty acids can provide energy to humans for numerous days. Fatty acid metabolism is also known as beta-oxidation. During metabolism, acetyl CoA is produced that can then enter the citric acid cycle. When ATP is needed, ATP may be generated by increasing fatty …	Metabolic;primary_pathway	0.316457	1	HMDB0000222;HMDB0001338;HMDB0000062;HMDB0001423;HMDB0003945;HMDB0003932;HMDB0002111;HMDB0000902;HMDB0006402;HMDB0001487;HMDB0059597;HMDB0001521;HMDB0001206;HMDB0000220;HMDB0000538;HMDB0000045;HMDB0000250;HMDB0000547;HMDB0003946;HMDB0003934;HMDB0003935;HMDB0003571;HMDB0003936;HMDB0003937;HMDB0006404;HMDB0003948;HMDB0003938;HMDB0003939;HMDB0001070;HMDB0003949;HMDB0003940;HMDB0003941;HMDB0002845;HMD…	43	HMDB0000222;HMDB0000062	2	4.65116
SMP0000053	Folate Metabolism	The 1-carbon transformations require folic acid (folate). Folic acid participates in both the activation of single carbons as well as in the oxidation and reduction of single carbons. Folate-dependent single-carbon reactions are important in amino acid metabolism and in biosynthetic pathways leading to DNA, RNA, membrane lipids, and neurotransmitters. To carry out the transfer of 1-carbon units, …	Metabolic;primary_pathway	1	1	HMDB0001056;HMDB0001846;HMDB0000217;HMDB0000221;HMDB0000121;HMDB0000538;HMDB0000142;HMDB0001341;HMDB0000972;HMDB0001429;HMDB0002111;HMDB0001967;HMDB0001562;HMDB0000148;HMDB0003470;HMDB0001491;HMDB0059597;HMDB0001354;HMDB0000547;HMDB0001533;HMDB0001487;HMDB0001396;HMDB0000902;HMDB0001248;HMDB0001534;HMDB0000051;HMDB0006825;HMDB0000464;HMDB0006826	29		0	0
SMP0000064	Fructose and Mannose Degradation	Fructose and mannose are monosaccharides that can be found in many foods. Fructose can join with glucose to form sucrose. Mannose can be converted to glucose. Both may be used as food sweeteners. Fructose is well absorbed, especially in the presence of glucose. Fructose causes less of an insulin response compared to glucose and thus may be a preferred sugar for diabetics. In contrast to fructose,…	Metabolic;primary_pathway	1	1	HMDB0000217;HMDB0000247;HMDB0000221;HMDB0003345;HMDB0000902;HMDB0000660;HMDB0001487;HMDB0001303;HMDB0006800;HMDB0002111;HMDB0002142;HMDB0000538;HMDB0000124;HMDB0001341;HMDB0001078;HMDB0000169;HMDB0006330;HMDB0000547;HMDB0001058;HMDB0001429;HMDB0001273;HMDB0001163;HMDB0000250;HMDB0001473;HMDB0001112;HMDB0001346;HMDB0001095;HMDB0001265;HMDB0000174;HMDB0001076;HMDB0001051;HMDB0001047	32		0	0
SMP0000043	Galactose Metabolism	This pathway depicts the conversion of galactose into glucose, lactose and other sugar intermediates that may be used for a range of metabolic process. The milk sugar, lactose, is hydrolyzed in the intestine to its constituent monosaccharides, glucose and galactose. Galactose is metabolized primarily in the liver, in a sequence of three reactions that yield one molecule of glucose 1-phosphate per…	Metabolic;primary_pathway	1	1	HMDB0000143;HMDB0000247;HMDB0006791;HMDB0000169;HMDB0006792;HMDB0000211;HMDB0005826;HMDB0000131;HMDB0006790;HMDB0003553;HMDB0003213;HMDB0000258;HMDB0000186;HMDB0000048;HMDB0002111;HMDB0000660;HMDB0004162;HMDB0000902;HMDB0000107;HMDB0001487;HMDB0000538;HMDB0000645;HMDB0001341;HMDB0000302;HMDB0000122;HMDB0000295;HMDB0001586;HMDB0000286;HMDB0015531;HMDB0001303;HMDB0000250;HMDB0000285;HMDB0001401;HMD…	36		0	0
SMP0000128	Gluconeogenesis	Gluconeogenesis, which is essentially the reverse of glycolysis, results in the generation of glucose from non-carbohydrate carbon substrates such as lactate, glycerol, and glucogenic amino acids. In animals, gluconeogenesis takes place mainly in the liver and, to a lesser extent, in the cortex of kidneys. This process occurs during periods of fasting, starvation, or intense exercise. Gluconeogen…	Metabolic;primary_pathway	0.61526	1	HMDB0000122;HMDB0001401;HMDB0002111;HMDB0001429;HMDB0001586;HMDB0000547;HMDB0000124;HMDB0003345;HMDB0000538;HMDB0001341;HMDB0000516;HMDB0003498;HMDB0001058;HMDB0001473;HMDB0001112;HMDB0000902;HMDB0002142;HMDB0001270;HMDB0001487;HMDB0000807;HMDB0003391;HMDB0000263;HMDB0001294;HMDB0001273;HMDB0000223;HMDB0001201;HMDB0001967;HMDB0001333;HMDB0000744;HMDB0059597;HMDB0000208;HMDB0000243;HMDB0000595;HMD…	35	HMDB0000208	1	2.85714
SMP0000127	Glucose-Alanine Cycle	Simply stated, this cycle involves muscle protein being degraded to provide more glucose to generate additional ATP for muscle contraction. Alanine plays a key role in glucose-alanine cycle between tissues and liver. In muscle and other tissues that degrade amino acids for fuel, amino groups are collected in the form of glutamate by transamination. Glutamate can then transfer its amino group thro…	Metabolic;primary_pathway	0.256641	1	HMDB0000161;HMDB0000208;HMDB0000148;HMDB0000243;HMDB0001491;HMDB0000122;HMDB0059597;HMDB0002111;HMDB0000902;HMDB0000051;HMDB0001487	11	HMDB0000208	1	9.09091
SMP0000072	Glutamate Metabolism	Glutamate is one of the non-essential amino acids that is produced by the body. Glutamate is precursor for many nucleic acids and proteins in addition to its role in the central nervous system. It is an excitatory neurotransmitter and has a role in neuronal plasticity, affecting memory and learning. Glutamate plays a role in numerous metabolic pathways. Dysfunctional glutamate metabolism may caus…	Metabolic;primary_pathway	0.385658	1	HMDB0000538;HMDB0000148;HMDB0000051;HMDB0001341;HMDB0001429;HMDB0000641;HMDB0000030;HMDB0000547;HMDB0002111;HMDB0000124;HMDB0001254;HMDB0001206;HMDB0001062;HMDB0001423;HMDB0001178;HMDB0003362;HMDB0003538;HMDB0002142;HMDB0001096;HMDB0001303;HMDB0001967;HMDB0001128;HMDB0000250;HMDB0000280;HMDB0061380;HMDB0001554;HMDB0000045;HMDB0001397;HMDB0001179;HMDB0000902;HMDB0001301;HMDB0001487;HMDB0000161;HMD…	50	HMDB0000208;HMDB0000641	2	4
SMP0000015	Glutathione Metabolism	Glutathione (GSH) is an low-molecular-weight thiol and antioxidant in various species such as plants, mammals and microbes. Glutathione plays important roles in nutrient metabolism, gene expression, etc. and sufficient protein nutrition is important for maintenance of GSH homeostasis. Glutathione is synthesized from glutamate, cysteine, and glycine sequentially by gamma-glutamylcysteine synthetas…	Metabolic;primary_pathway	1	1	HMDB0000125;HMDB0000267;HMDB0000148;HMDB0000574;HMDB0001049;HMDB0000538;HMDB0000123;HMDB0001341;HMDB0002142;HMDB0003125;HMDB0003337;HMDB0002111;HMDB0000221;HMDB0000217;HMDB0001248;HMDB0031524;HMDB0061365;HMDB0061366;HMDB0061367;HMDB0061368;HMDB0001303;HMDB0015532;HMDB0061370;HMDB0061369;HMDB0000078	25		0	0
SMP0000124	Glycerol Phosphate Shuttle	The glycerol phosphate shuttle also known as the glycerophosphate shuttle. It shuttles electrons to mitochondrial carriers in the oxidative phosphorylation pathway from cytosolic NADH. This shuttle relies on mitochondrial glycerol-3-phosphate dehydrogenase (mGPDH). This is also a common process for the cell to regenerate cytosolic NAD+ for other processes.	Metabolic;primary_pathway	1	1	HMDB0001473;HMDB0000126;HMDB0001112;HMDB0000902;HMDB0002142;HMDB0001270;HMDB0001487;HMDB0003364;HMDB0002434;HMDB0001248	10		0	0
SMP0000039	Glycerolipid Metabolism	This pathway depicts the synthesis of glycerolipids such as diacylglycerol (DAG), triacylglycerols (TAGs), phosphatidic acids, lysophosphatidic acids and several glycolipids. The synthesis of diacylglycerol (DAG) begins with glycerol-3-phosphate, which is derived primarily from dihydroxyacetone phosphate (DHAP), a product of glycolysis (usually in the cytoplasm of liver or adipose tissue cells) o…	Metabolic;primary_pathway	1	1	HMDB0000807;HMDB0000538;HMDB0000139;HMDB0001341;HMDB0001051;HMDB0000217;HMDB0000131;HMDB0000221;HMDB0000126;HMDB0000902;HMDB0001473;HMDB0001487;HMDB0007853;HMDB0000674;HMDB0007098;HMDB0001338;HMDB0005356;HMDB0000220;HMDB0011533;HMDB0002111;HMDB0001423;HMDB0001429;HMDB0003364;HMDB0002434;HMDB0001248	25		0	0
SMP0000004	Glycine and Serine Metabolism	This pathway describes the synthesis and breakdown of a number of small amino acids, including glycine, serine, and cysteine. All of these compounds share common intermediates and almost all can be biosynthesized from one another. Serine and glycine are not essential amino acids and can be synthesized from a number of routes. For example, serine can be synthesized via glycerate, which can be conv…	Metabolic;primary_pathway	0.180982	1	HMDB0002134;HMDB0001377;HMDB0002111;HMDB0000051;HMDB0003125;HMDB0001167;HMDB0001248;HMDB0000902;HMDB0000243;HMDB0001487;HMDB0006454;HMDB0001967;HMDB0001206;HMDB0000123;HMDB0001423;HMDB0001491;HMDB0000092;HMDB0001426;HMDB0000271;HMDB0001451;HMDB0013639;HMDB0001846;HMDB0012210;HMDB0001533;HMDB0000187;HMDB0001352;HMDB0000161;HMDB0000119;HMDB0000517;HMDB0000128;HMDB0000218;HMDB0000939;HMDB0001185;HMD…	56	HMDB0000043;HMDB0000208;HMDB0000128	3	5.35714
SMP0000040	Glycolysis	Glycolysis is a metabolic pathway with sequence of ten reactions involving ten intermediate compounds that converts glucose to pyruvate. Glycolysis release free energy for forming high energy compound such as ATP and NADH. Glycolysis is consisted of two phases, which one of them is chemical priming phase and second phase is energy-yielding phase. As the starting compound of chemical priming phase…	Metabolic;primary_pathway	1	1	HMDB0000122;HMDB0000538;HMDB0001401;HMDB0001341;HMDB0003345;HMDB0000516;HMDB0003498;HMDB0000124;HMDB0001058;HMDB0000547;HMDB0001112;HMDB0001473;HMDB0001586;HMDB0002111;HMDB0001429;HMDB0000902;HMDB0002142;HMDB0001270;HMDB0001487;HMDB0001294;HMDB0000807;HMDB0003391;HMDB0000263;HMDB0000243;HMDB0000586	25		0	0
SMP0000044	Histidine Metabolism	Histidine is unique in that its biosynthesis is inherently linked to the pathways of nucleotide formation. The biosynthesis of histidine in adults begins with the condensation of ATP and PRPP (phosphoribosyl pyrophosphate) to form N-5-phosphoribosyl 1-pyrophosphate (phosphoribosyl-ATP). It is also worth noting that PRPP is the starting point for purine and pyrimidine biosynthesis. Subsequent hist…	Metabolic;primary_pathway	1	1	HMDB0000033;HMDB0002111;HMDB0000056;HMDB0000177;HMDB0001303;HMDB0000538;HMDB0001341;HMDB0001429;HMDB0001333;HMDB0001185;HMDB0000479;HMDB0000939;HMDB0000870;HMDB0001967;HMDB0001491;HMDB0000898;HMDB0001377;HMDB0004181;HMDB0000051;HMDB0003125;HMDB0001248;HMDB0000217;HMDB0002820;HMDB0000221;HMDB0059597;HMDB0003905;HMDB0000902;HMDB0002024;HMDB0001487;HMDB0000301;HMDB0001014;HMDB0000854;HMDB0001846;HMD…	42		0	0
SMP0000455	Homocysteine Degradation	Homocysteine is an amino acid and homologue of cysteine that appears in the body as a result of the degradation of methionine. In mammals, homocysteine is used to biosynthesize cysteine via the following pathway. First the enzyme cystathionine beta-synthetase irreversibly condenses homocysteine with L-serine, forming L-cystathionine. The L-cystathionine is then cleaved by cystathionine gamma-lyas…	Metabolic;primary_pathway	1	1	HMDB0000742;HMDB0000187;HMDB0002111;HMDB0000099;HMDB0001491;HMDB0000574;HMDB0000005;HMDB0000051	8		0	0
SMP0000011	Inositol Metabolism	Inositol (also known as myo-inositol) is a carbocyclic polyol that plays an important role as the structural basis for a number of secondary messengers in eukaryotic cells, including inositol phosphates, phosphatidylinositol (PI) and phosphatidylinositol phosphate (PIP) lipids. It is found in many foods, in particular, in cereals with high bran content, nuts, beans, and fruit, especially cantalou…	Metabolic;primary_pathway	1	1	HMDB0001498;HMDB0004527;HMDB0003529;HMDB0001143;HMDB0001187;HMDB0006235;HMDB0006814;HMDB0000211;HMDB0000968;HMDB0001313;HMDB0000213;HMDB0001401;HMDB0000902;HMDB0004249;HMDB0003850;HMDB0006953;HMDB0000538;HMDB0001341;HMDB0003848;HMDB0000547;HMDB0003502;HMDB0001059;HMDB0002111;HMDB0001429;HMDB0002142;HMDB0001377;HMDB0000127;HMDB0000692;HMDB0000250;HMDB0061362;HMDB0061361;HMDB0000464;HMDB0061341;HMD…	34		0	0
SMP0000462	Inositol Phosphate Metabolism	Inositol phosphates are a group of molecules that are important for a number of cellular functions, such as cell growth, apoptosis, cell migration, endocytosis, and cell differentiation. Inositol phsosphates consist of an inositol (a sixfold alcohol of cyclohexane) phosphorylated at one or more positions. There are a number of different inositol phosphates found in mammals, distinguishable by the…	Metabolic;primary_pathway	1	1	HMDB0006230;HMDB0002111;HMDB0006229;HMDB0001429;HMDB0000547;HMDB0000538;HMDB0001341;HMDB0003502;HMDB0003529;HMDB0003848;HMDB0001059;HMDB0004527;HMDB0001187;HMDB0001143;HMDB0001498;HMDB0006234;HMDB0000968;HMDB0001313;HMDB0002142;HMDB0000211;HMDB0000213;HMDB0006235;HMDB0006814;HMDB0001401;HMDB0000902	25		0	0
SMP0000071	Ketone Body Metabolism	Ketone bodies are consisted of acetone, beta-hydroxybutyrate and acetoacetate. In liver cells' mitochondria, acetyl-CoA can synthesize acetoacetate and beta-hydroxybutyrate; and spontaneous decarboxylation of acetoacetate will form acetone. Metabolism of ketone body (also known as ketogenesis) contains several reactions. Acetoacetic acid (acetoacetate) will be catalyzed to form acetoacetyl-CoA ir…	Metabolic;primary_pathway	1	1	HMDB0001206;HMDB0001484;HMDB0001423;HMDB0002111;HMDB0001375;HMDB0000060;HMDB0001022;HMDB0000254;HMDB0000011;HMDB0000902;HMDB0001487;HMDB0001659;HMDB0001967	13		0	0
SMP0000457	Lactose Degradation	Lactose degradation (Lactose metabolism) shows the breakdown of alpha lactose into its constituent sugars, which are then utilized by the body as an energy source. Alpha-Lactose is the major sugar present in milk and the main source of energy supplied to the newborn mammalian in its mother’s milk. Lactose is also an important osmotic regulator of lactation. It is digested by the intestinal lactas…	Metabolic;primary_pathway	1	1	HMDB0000186;HMDB0002111;HMDB0000122;HMDB0000143;HMDB0000588;HMDB0000538;HMDB0000586;HMDB0001341;HMDB0001429	9		0	0
SMP0000444	Lactose Synthesis	Lactose synthesis occurs only in the mammary glands, producing lactose (4-O-B-D-galactosylpyranosyl-a-D-glucopyranoside), the major sugar in milk. Lactose is created by joining two monosaccarides with a B1,4 glycosidic bond. Glucose is first converted to UDP-galactose via the enzyme galactose-1-phosphate uridylyltransferase. UDP-galactose is then transported into the Golgi by the UDP galactose tr…	Metabolic;primary_pathway	1	1	HMDB0001586;HMDB0002111;HMDB0000122;HMDB0001429;HMDB0000285;HMDB0000286;HMDB0000250;HMDB0000538;HMDB0000295;HMDB0001341;HMDB0000547;HMDB0000288;HMDB0000302;HMDB0000645;HMDB0015531;HMDB0001303;HMDB0000186;HMDB0000464;HMDB0001333;HMDB0002142	20		0	0
SMP0000037	Lysine Degradation	The degradation of L-lysine happens in liver and it is consisted of seven reactions. L-Lysine is imported into liver through low affinity cationic amino acid transporter 2 (cationic amino acid transporter 2/SLC7A2). Afterwards, L-lysine is imported into mitochondria via mitochondrial ornithine transporter 2. L-Lysine can also be obtained from biotin metabolism. L-Lysine and oxoglutaric acid will …	Metabolic;primary_pathway	0.158046	1	HMDB0000182;HMDB0000221;HMDB0000208;HMDB0000279;HMDB0000217;HMDB0002111;HMDB0000902;HMDB0001263;HMDB0000148;HMDB0001487;HMDB0000510;HMDB0000225;HMDB0001491;HMDB0001339;HMDB0002009;HMDB0001166;HMDB0001484;HMDB0001206;HMDB0001423;HMDB0012130;HMDB0000716;HMDB0001377;HMDB0003125;HMDB0001248;HMDB0001967;HMDB0001372;HMDB0000962	27	HMDB0000208;HMDB0000716	2	7.40741
SMP0000129	Malate-Aspartate Shuttle	The malate-aspartate shuttle (also known as the malate shuttle) is used by mitochondria for translocating electrons produced during glycolysis across the impermeable inner membrane for oxidative phosphorylation. This allows the hydrogen ions of the cofactor NADH produced in the cytosol to reach the electron transport chain in the mitochondria and generate ATP. The shuttle system is required becau…	Metabolic;primary_pathway	0.236223	1	HMDB0000223;HMDB0000191;HMDB0000208;HMDB0000148;HMDB0001491;HMDB0000464;HMDB0000744;HMDB0000902;HMDB0001487;HMDB0059597	10	HMDB0000208	1	10
SMP0000033	Methionine Metabolism	Methionine metabolism in mammals consists of 2 pathways, the methionine cycle and the transsulfuration sequence. These pathways share 3 common reactions with both including the conversion of methionine to S-adenosylmethionine (SAM),the utilization of SAM in diverse transmethylation reactions yielding a methylated product plus S-adenosylhomocysteine, and the cleavage of S-adenosylhomocysteine to y…	Metabolic;primary_pathway	0.692212	1	HMDB0001846;HMDB0000187;HMDB0001533;HMDB0000123;HMDB0002111;HMDB0001491;HMDB0001487;HMDB0001396;HMDB0000902;HMDB0001248;HMDB0000742;HMDB0000696;HMDB0001303;HMDB0000719;HMDB0000099;HMDB0000574;HMDB0000005;HMDB0001185;HMDB0000939;HMDB0000271;HMDB0000988;HMDB0001967;HMDB0001414;HMDB0001173;HMDB0001257;HMDB0001429;HMDB0000963;HMDB0000050;HMDB0000097;HMDB0000043;HMDB0000092;HMDB0001377;HMDB0001553;HMD…	43	HMDB0000043	1	2.32558
SMP0000715	Methylhistidine Metabolism	Methylhistidine is a product of peptide bond synthesis and methylation of actin and myosin. 3-Methylhistidine provides an index of the rate of muscle protein breakdown, and the urinary excretion of 3-methylhistidine was measured in patients.	Metabolic;primary_pathway	1	1	HMDB0001185;HMDB0000177;HMDB0000939;HMDB0000479	4		0	0
SMP0000482	Mitochondrial Beta-Oxidation of Long Chain Saturated Fatty Acids	Fatty acids and their CoA esters are found throughout the body, playing roles such as components of cellular lipids, regulators of enzymes and membrane channels, ligands for nuclear receptors, precursor molecules for hormones, and signalling molecules. Beta-oxidation occurs in the peroxisomes and mitochondria, the latter of which is depicted here. Whether beta-oxidation starts in the mitochondria…	Metabolic;primary_pathway	0.519947	1	HMDB0001114;HMDB0000062;HMDB0000848;HMDB0001423;HMDB0000827;HMDB0000538;HMDB0000250;HMDB0000045;HMDB0000547;HMDB0006529;HMDB0002111;HMDB0013640;HMDB0000902;HMDB0006498;HMDB0001487;HMDB0059597;HMDB0001338;HMDB0001206;HMDB0003945;HMDB0003932;HMDB0006402;HMDB0001521;HMDB0003946;HMDB0003934;HMDB0003935;HMDB0003571;HMDB0001248	27	HMDB0000062	1	3.7037
SMP0000481	Mitochondrial Beta-Oxidation of Medium Chain Saturated Fatty Acids	Beta-oxidation is the major degradative pathway for fatty acid esters in humans. Fatty acids and their CoA esters are found throughout the body, playing roles such as components of cellular lipids, regulators of enzymes and membrane channels, ligands for nuclear receptors, precursor molecules for hormones, and signalling molecules. Beta-oxidation occurs in the peroxisomes and mitochondria, the la…	Metabolic;primary_pathway	1	1	HMDB0000638;HMDB0000538;HMDB0001423;HMDB0003571;HMDB0000045;HMDB0000250;HMDB0000547;HMDB0003712;HMDB0003936;HMDB0002111;HMDB0000902;HMDB0003937;HMDB0001487;HMDB0059597;HMDB0006404;HMDB0001206;HMDB0003948;HMDB0003938;HMDB0003939;HMDB0001070;HMDB0003949;HMDB0003940;HMDB0003941;HMDB0002845;HMDB0001248	25		0	0
SMP0000480	Mitochondrial Beta-Oxidation of Short Chain Saturated Fatty Acids	Beta-oxidation is the major degradative pathway for fatty acid esters in humans. Fatty acids and their CoA esters are found throughout the body, playing roles such as components of cellular lipids, regulators of enzymes and membrane channels, ligands for nuclear receptors, precursor molecules for hormones, and signalling molecules. Beta-oxidation occurs in the peroxisomes and mitochondria, the la…	Metabolic;primary_pathway	1	1	HMDB0000535;HMDB0000538;HMDB0001423;HMDB0002845;HMDB0000045;HMDB0000250;HMDB0003944;HMDB0003942;HMDB0002111;HMDB0000902;HMDB0003943;HMDB0001487;HMDB0059597;HMDB0001206;HMDB0001088;HMDB0002009;HMDB0001166;HMDB0001484;HMDB0001248	19		0	0
SMP0000355	Mitochondrial Electron Transport Chain	The Electron Transport Chain is a series of redox reactions, electrons travel down the chain releasing their energy in controlled steps. These reactions drive the active transport of H+ ions from the mitochondrial matrix , through the inner membrane to the intermembrane space. The respiratory chain consists of five main types of carrier; flavins, iron-sulfur centres, quinones, cytochromes (heme p…	Metabolic;primary_pathway	1	1	HMDB0001429;HMDB0000538;HMDB0001341;HMDB0059597;HMDB0001072;HMDB0000126;HMDB0001060;HMDB0001473;HMDB0001248;HMDB0001487;HMDB0000902;HMDB0000254;HMDB0000134;HMDB0061344;HMDB0003178;HMDB0002111;HMDB0001377;HMDB0001112;HMDB0001270	19		0	0
SMP0000048	Nicotinate and Nicotinamide Metabolism	Nicotinate (niacin) and nicotinamide are precursors of the coenzymes nicotinamide-adenine dinucleotide (NAD+) and nicotinamide-adenine dinucleotide phosphate (NADP+). When NAD+ and NADP+ are interchanged in a reaction with their reduced forms, NADH and NADPH respectively, they are important cofactors in several hundred redox reactions. NAD+ is synthesized through two metabolic pathways. It is pro…	Metabolic;primary_pathway	0.646069	1	HMDB0001406;HMDB0000699;HMDB0004193;HMDB0000855;HMDB0000229;HMDB0000902;HMDB0000217;HMDB0001179;HMDB0001132;HMDB0000232;HMDB0006809;HMDB0001488;HMDB0001185;HMDB0000939;HMDB0001377;HMDB0002111;HMDB0003125;HMDB0001248;HMDB0002206;HMDB0061344;HMDB0004194;HMDB0012285;HMDB0002142;HMDB0001429;HMDB0000547;HMDB0000280;HMDB0000250;HMDB0001178;HMDB0000045;HMDB0000538;HMDB0000221;HMDB0001487;HMDB0001341;HMD…	38	HMDB0000641	1	2.63158
SMP0000010	Nucleotide Sugars Metabolism	Nucleotide sugars are defined as any nucleotide in which the distal phosphoric residue of a nucleoside 5'-diphosphate is in glycosidic linkage with a monosaccharide or monosaccharide derivative. There are nine sugar nucleotides and they can be classified depending on the type of the nucleoside forming them: UDP-Glc, UDP-Gal, UDP-GlcNAc, UDP-GlcUA, UDP- Xyl, GDP-Man, GDP-Fuc and CMP-NeuNAc. In nuc…	Metabolic;primary_pathway	1	1	HMDB0000538;HMDB0003345;HMDB0001341;HMDB0001401;HMDB0001586;HMDB0000547;HMDB0000285;HMDB0000286;HMDB0000250;HMDB0000902;HMDB0002111;HMDB0000935;HMDB0001487;HMDB0001018;HMDB0001967;HMDB0000302;HMDB0000645;HMDB0015531;HMDB0001303;HMDB0000143	20		0	0
SMP0000030	Oxidation of Branched-Chain Fatty Acids	Fatty acid degradation in most organisms occurs primarily via the beta-oxidation cycle. In mammals, beta-oxidation occurs in both mitochondria and peroxisomes, whereas plants and most fungi harbor the beta-oxidation cycle only in the peroxisomes. Although the fatty acid oxidation scheme works neatly for even- numbered chain lengths, it can’t work completely for fatty acids that contain an odd num…	Metabolic;primary_pathway	0.148686	1	HMDB0000538;HMDB0000795;HMDB0001423;HMDB0001341;HMDB0002057;HMDB0000250;HMDB0000547;HMDB0001958;HMDB0001295;HMDB0003419;HMDB0001372;HMDB0001359;HMDB0000208;HMDB0001377;HMDB0000254;HMDB0001967;HMDB0015531;HMDB0000044;HMDB0001275;HMDB0001206;HMDB0011604;HMDB0000062;HMDB0000824;HMDB0000201;HMDB0006202;HMDB0000801	26	HMDB0000208;HMDB0000062	2	7.69231
SMP0000027	Pantothenate and CoA Biosynthesis	Panthothenate (vitamin B5) is the precursor of coenzyme A and is the prosthetic group of acyl carrier protein (ACP). Its name is derived from the Greek pantothen meaning ""from everywhere"" and small quantities of pantothenic acid are found in nearly every foodstuff. Coenzyme A (CoA) may act as an acyl group carrier to form acetyl-CoA and other related compounds and is used as a way to transport …	Metabolic;primary_pathway	1	1	HMDB0003426;HMDB0002111;HMDB0000210;HMDB0002991;HMDB0000538;HMDB0001016;HMDB0001341;HMDB0000082;HMDB0000574;HMDB0000095;HMDB0000250;HMDB0001117;HMDB0001416;HMDB0001967;HMDB0001520;HMDB0006834;HMDB0001373;HMDB0001423;HMDB0000045;HMDB0000464;HMDB0004231	21		0	0
SMP0000031	Pentose Phosphate Pathway	The pentose phosphate pathway (also called phosphogluconate pathway, or hexose monophosphate shunt or the pentose phosphate shunt) is a process that serves to generate NADPH and the synthesis of pentose (5-carbon) sugars. It is responsible for the generation of a substantial fraction of the cytoplasmic NADPH required for biosynthetic reactions, and for the generation of ribose 5-phosphate for nuc…	Metabolic;primary_pathway	1	1	HMDB0003498;HMDB0000217;HMDB0000150;HMDB0000221;HMDB0002111;HMDB0001316;HMDB0000618;HMDB0001967;HMDB0001548;HMDB0000283;HMDB0000538;HMDB0001341;HMDB0001489;HMDB0000547;HMDB0000280;HMDB0000045;HMDB0000868;HMDB0000692;HMDB0001112;HMDB0001068;HMDB0001321;HMDB0000124;HMDB0001058;HMDB0001473;HMDB0001429;HMDB0000990;HMDB0001031;HMDB0001351;HMDB0001401	29		0	0
SMP0000126	Phenylacetate Metabolism	Phenylacetate metabolism is of clinical importance because it facilitates conjugation with glutamine to form phenylacetylglutamine, which can be excreted in the urine. This route provides an alternative pathway for nitrogen excretion in patients with urea cycle defects. This conjugation proceeds in two steps. First, phenylacetate and ATP react with coenzyme A to form phenylacetyl CoA, AMP, and py…	Metabolic;primary_pathway	0.215266	1	HMDB0000209;HMDB0000538;HMDB0001423;HMDB0006503;HMDB0000250;HMDB0000045;HMDB0000547;HMDB0000641;HMDB0006344	9	HMDB0000641	1	11.1111
SMP0000008	Phenylalanine and Tyrosine Metabolism	In man, phenylalanine is an essential amino acid which must be supplied in the dietary proteins. Once in the body, phenylalanine may follow any of three paths. It may be (1) incorporated into cellular proteins, (2) converted to phenylpyruvic acid, or (3) converted to tyrosine. Tyrosine is found in many high protein food products such as soy products, chicken, turkey, fish, peanuts, almonds, avoca…	Metabolic;primary_pathway	0.0348616	1	HMDB0000159;HMDB0000208;HMDB0000205;HMDB0000148;HMDB0001491;HMDB0002111;HMDB0001377;HMDB0000051;HMDB0003125;HMDB0001248;HMDB0059658;HMDB0000158;HMDB0002281;HMDB0000692;HMDB0000707;HMDB0000538;HMDB0000045;HMDB0000250;HMDB0000130;HMDB0001967;HMDB0012943;HMDB0002052;HMDB0015531;HMDB0001268;HMDB0000060;HMDB0000134;HMDB0000464;HMDB0000547	28	HMDB0000208;HMDB0000205;HMDB0000158	3	10.7143
SMP0014212	Phosphatidylcholine Biosynthesis	Phosphatidylcholines (PC) are a class of phospholipids that incorporate a phosphocholine headgroup into a diacylglycerol backbone. They are the most abundant phospholipid in eukaryotic cell membranes and has both structural and signalling roles. In eukaryotes, there exist two phosphatidylcholine biosynthesis pathways: the Kennedy pathway and the methylation pathway. The Kennedy pathway begins wit…	Metabolic;primary_pathway	1	1	HMDB0000224;HMDB0001565;HMDB0000082;HMDB0000250;HMDB0001564;HMDB0000149;HMDB0000538;HMDB0001341;HMDB0059597;HMDB0000097;HMDB0000095;HMDB0001185;HMDB0000939;HMDB0001967	14		0	0
SMP0029731	Phosphatidylethanolamine Biosynthesis	Phosphatidylethanolamines (PE) are the second most abundant phospholipid in eukaryotic cell membranes, and contrary to phosphatidylcholine, it is concentrated with phosphatidylserine in the cell membrane's inner leaflet. In Homo sapiens, there exist two phosphatidylethanolamine biosynthesis pathways. In the visualization, all enzymes that are dark green in colour are membrane-localized. The first…	Metabolic;primary_pathway	1	1	HMDB0000082;HMDB0000250;HMDB0001967;HMDB0000095;HMDB0000538;HMDB0001341;HMDB0000149;HMDB0000224;HMDB0059597;HMDB0001564;HMDB0000187;HMDB0000097	12		0	0
SMP0000463	Phosphatidylinositol Phosphate Metabolism	Phosphatidylinositol phosphates, or phosphoinositides, are intracellular signaling lipids. Seven different phosphoinositides have been identified in mammals, each distinguished by the number and/or position of the phosphate groups on the inositol ring. The inositol can be mono-, di-, or triphosphorylated, with the remaining phosphoinositides being isomers of these three forms. Phosphoinositides r…	Metabolic;primary_pathway	1	1	HMDB0006971;HMDB0000211;HMDB0009783;HMDB0000095;HMDB0000547;HMDB0001333;HMDB0009970;HMDB0002111;HMDB0001429;HMDB0000538;HMDB0001341;HMDB0010037;HMDB0010150;HMDB0061186;HMDB0000464;HMDB0061188;HMDB0007102;HMDB0001498;HMDB0061187	19		0	0
SMP0000025	Phospholipid Biosynthesis	This pathway describes the synthesis of the common phospholipids, including phosphatidylcholine, phosphatidylethanolamine, phosphatidylserine, phosphatidylinositol and cardiolipins. Phospholipids can be synthesized by two mechanisms. One utilizes a CDP-activated polar head group for attachment to the phosphate of phosphatidic acid. The other utilizes CDP-activated 1,2-diacylglycerol and an inacti…	Metabolic;primary_pathway	1	1	HMDB0001473;HMDB0000126;HMDB0007853;HMDB0000674;HMDB0006968;HMDB0000547;HMDB0009778;HMDB0001333;HMDB0001248;HMDB0001197;HMDB0000464;HMDB0000895;HMDB0000097;HMDB0001413;HMDB0010382;HMDB0000564;HMDB0001565;HMDB0007098;HMDB0008923;HMDB0011503;HMDB0000114;HMDB0000149;HMDB0000614;HMDB0013472;HMDB0010570;HMDB0056387;HMDB0001487;HMDB0000902;HMDB0001338	29		0	0
SMP0000450	Phytanic Acid Peroxisomal Oxidation	Phytanic acid, a branched chain fatty acid, is an important component of fatty acid intake, occuring in meat, fish and dairy products. Due to its methylation, it cannot be a substrate for acyl-CoA dehydrogenase and cannot enter the mitochondrial beta oxidation pathway. Phytanic acid is instead activated to its CoA ester form by a CoA synthetase to phytanoyl-CoA, where it can begin the first cycle…	Metabolic;primary_pathway	0.478647	1	HMDB0000801;HMDB0000538;HMDB0001423;HMDB0001359;HMDB0001341;HMDB0000250;HMDB0000208;HMDB0001377;HMDB0001295;HMDB0000254;HMDB0001967;HMDB0015531;HMDB0000044;HMDB0001958;HMDB0003419;HMDB0000547;HMDB0001372;HMDB0000902;HMDB0002111;HMDB0000795;HMDB0001487;HMDB0001206;HMDB0001275;HMDB0001243	24	HMDB0000208	1	4.16667
SMP0000479	Plasmalogen Synthesis	Plasmalogens are a class of phospholipids found in animals. Plasmalogens are thought to influence membrane dynamics and fatty acid levels, while also having roles in intracellular signalling and as antioxidants. Plasmalogens consist of a glycerol backbone with an vinyl-ether-linked alkyl chain at the sn-1 position, an ester-linked long-chain fatty acid at the sn-2 position, and a head group attac…	Metabolic;primary_pathway	1	1	HMDB0004258;HMDB0001473;HMDB0011133;HMDB0001423;HMDB0001248;HMDB0002350;HMDB0011142;HMDB0000827;HMDB0011144;HMDB0006523;HMDB0061332;HMDB0002111;HMDB0061333;HMDB0001429;HMDB0001564;HMDB0061334;HMDB0000095;HMDB0000547	18		0	0
SMP0000024	Porphyrin Metabolism	The first reaction in porphyrin ring biosynthesis takes place in the mitochondria and involves the condensation of glycine and succinylCoA by δ-aminolevulinic acid synthase (ALAS). Delta-aminolevulinic acid (ALA) is also called 5-aminolevulinic acid. Following its synthesis ALA is transported to the cytosol, where ALA dehydratase (also called porphobilinogen synthase) dimerizes 2 molecules of ALA…	Metabolic;primary_pathway	1	1	HMDB0000123;HMDB0001022;HMDB0001149;HMDB0001967;HMDB0001491;HMDB0000245;HMDB0002111;HMDB0015532;HMDB0001137;HMDB0000051;HMDB0001086;HMDB0000916;HMDB0002211;HMDB0002158;HMDB0000643;HMDB0000936;HMDB0001261;HMDB0000570;HMDB0001377;HMDB0001362;HMDB0001097;HMDB0003125;HMDB0001248;HMDB0000241;HMDB0000692;HMDB0012943;HMDB0003178;HMDB0061344;HMDB0000961;HMDB0001162;HMDB0006901;HMDB0001008;HMDB0001361;HMD…	40		0	0
SMP0000016	Propanoate Metabolism	The metabolism of propionic acid (propanoate) begins with its conversion to propionyl coenzyme A (propionyl-CoA), which is the usual first step in the metabolism of carboxylic acids. Alternatively, propionyl-CoA results from the oxidative decarboxylation of 2-ketobutyric acid. This reaction is mediated by a large, multienzyme complex such as the branched-chain alpha-keto acid dehydrogenase comple…	Metabolic;primary_pathway	0.306434	1	HMDB0001175;HMDB0001206;HMDB0001484;HMDB0002170;HMDB0006807;HMDB0002307;HMDB0000700;HMDB0001275;HMDB0002310;HMDB0002255;HMDB0001022;HMDB0000237;HMDB0000883;HMDB0002217;HMDB0000202;HMDB0011111;HMDB0000056;HMDB0006806;HMDB0002086;HMDB0001967;HMDB0000538;HMDB0000595;HMDB0002142;HMDB0001341;HMDB0000030;HMDB0001333;HMDB0001423;HMDB0000902;HMDB0001487;HMDB0000208;HMDB0000148;HMDB0001491;HMDB0002111;HMD…	42	HMDB0000208;HMDB0000202	2	4.7619
SMP0000005	Pterine Biosynthesis	Folates are essential cofactors that provide one-carbon moieties in various states of reduction for biosynthetic reactions. The processes shown in this pathway include transport reactions by which folates are taken up by cells and moved intracellularly, folate conjugation with glutamate (required for folate retention within a cell), as well as the synthesis of pterines, which are used in folate s…	Metabolic;primary_pathway	1	1	HMDB0006822;HMDB0002111;HMDB0006821;HMDB0000142;HMDB0015532;HMDB0001273;HMDB0006823;HMDB0000980;HMDB0001195;HMDB0012282;HMDB0000217;HMDB0000221;HMDB0013642;HMDB0002065;HMDB0000238;HMDB0002275;HMDB0000027;HMDB0000845;HMDB0000038;HMDB0000902;HMDB0001487	21		0	0
SMP0000050	Purine Metabolism	Purines are heterocyclic aromatic organic compounds, consisting of a pyrimidine ring fused to an imidazole ring. Purines, including substituted purines, are the most widely distributed kind of nitrogen-containing heterocycle in nature. The two most important purines are adenine and guanine. Other notable purines are hypoxanthine, xanthine, theobromine, caffeine, uric acid and isoguanine. Purines …	Metabolic;primary_pathway	0.596124	1	HMDB0001340;HMDB0002111;HMDB0001273;HMDB0001397;HMDB0001201;HMDB0000538;HMDB0001341;HMDB0000547;HMDB0001429;HMDB0000464;HMDB0000960;HMDB0001440;HMDB0001044;HMDB0000085;HMDB0000250;HMDB0000132;HMDB0000280;HMDB0000133;HMDB0002142;HMDB0001489;HMDB0001351;HMDB0000292;HMDB0000051;HMDB0001303;HMDB0001178;HMDB0000045;HMDB0001548;HMDB0001128;HMDB0000148;HMDB0000641;HMDB0000123;HMDB0002022;HMDB0000972;HMD…	74	HMDB0000085;HMDB0000641	2	2.7027
SMP0000046	Pyrimidine Metabolism	Pyrimidines are heterocyclic aromatic organic compounds similar to benzene and pyridine. Cytosine, thymine, and uracil are pyrimidine derivatives. Synthesis of the pyrimidines is less complex than that of the purines, since the base is much simpler This pathway depicts a number of processes including pyrimidine nucleotide biosynthesis, pyrimidine degradation and pyrimidine salvage. Pyrimidine nuc…	Metabolic;primary_pathway	0.470398	1	HMDB0000641;HMDB0000538;HMDB0002111;HMDB0000595;HMDB0001096;HMDB0001341;HMDB0001429;HMDB0001303;HMDB0000828;HMDB0003349;HMDB0003364;HMDB0000226;HMDB0001520;HMDB0000280;HMDB0000218;HMDB0000288;HMDB0000295;HMDB0000464;HMDB0000285;HMDB0000547;HMDB0002142;HMDB0003540;HMDB0000250;HMDB0000082;HMDB0000998;HMDB0001546;HMDB0000095;HMDB0000089;HMDB0000296;HMDB0000051;HMDB0000300;HMDB0001489;HMDB0000217;HMD…	59	HMDB0000262;HMDB0000641	2	3.38983
SMP0000459	Pyruvaldehyde Degradation	This Pyruvaldehyde degradation pathway (Methylglyoxal degradation;2-oxopropanal degradation), also known as the glyoxalase system, is probably the most common pathway for the degradation of pyruvaldehyde (methylglyoxal), a potentially toxic metabolite due to its interaction with nucleic acids and other proteins. Pyruvaldehyde is formed in low concentrations by glycolysis, fatty acid metabolism an…	Metabolic;primary_pathway	1	1	HMDB0001066;HMDB0000125;HMDB0001167;HMDB0001303;HMDB0001311;HMDB0000243;HMDB0059597;HMDB0001248;HMDB0002111	9		0	0
SMP0000060	Pyruvate Metabolism	Pyruvate sits at an intersection of key pathways of energy metabolism. It is the end product of glycolysis and the starting point for gluconeogenesis, and can be generated by transamination of alanine. It can be converted by the pyruvate dehydrogenase complex to acetyl CoA which can enter the TCA cycle or serve as the starting point for the synthesis of long chain fatty acids, steroids, and keton…	Metabolic;primary_pathway	1	1	HMDB0000538;HMDB0000243;HMDB0000595;HMDB0001341;HMDB0001429;HMDB0000223;HMDB0000030;HMDB0001333;HMDB0000190;HMDB0000902;HMDB0001487;HMDB0059597;HMDB0000263;HMDB0000547;HMDB0000586;HMDB0001273;HMDB0001201;HMDB0001967;HMDB0000156;HMDB0001311;HMDB0001248;HMDB0001066;HMDB0002111;HMDB0000125;HMDB0001303;HMDB0001167;HMDB0006458;HMDB0003052;HMDB0001362;HMDB0001881;HMDB0000217;HMDB0000221;HMDB0000962;HMD…	47		0	0
SMP0000074	Retinol Metabolism	Retinol, the animal form of vitamin A, is a fat-soluble vitamin important in vision and bone growth. Retinol is among the most usable forms of vitamin A, which also include retinal (aldehyde form), retinoic acid (acid form) and retinyl ester (ester form). Retinol is normaly ingested in a precursor form. Typically animal sources (liver and eggs) contain retinyl esters, whereas plants (carrots, spi…	Metabolic;primary_pathway	0.593302	1	HMDB0002152;HMDB0000902;HMDB0001358;HMDB0001487;HMDB0015532;HMDB0000217;HMDB0000221;HMDB0006216;HMDB0008790;HMDB0003648;HMDB0000086;HMDB0001206;HMDB0001423;HMDB0003598;HMDB0002111;HMDB0000692;HMDB0000305;HMDB0007144;HMDB0048523;HMDB0006217;HMDB0000561;HMDB0001377;HMDB0006218;HMDB0002369;HMDB0001852;HMDB0012329;HMDB0003178;HMDB0011618;HMDB0003141;HMDB0006254;HMDB0006285;HMDB0012452;HMDB0012451	33	HMDB0000086	1	3.0303
SMP0000070	Riboflavin Metabolism	Riboflavin (vitamin B2) is an essential component for the enzyme cofactors FAD (flavin-adenine dinucleotide) and FMN (flavin mononucleotide). The name ""riboflavin"" actually comes from ""ribose"" and ""flavin"". Like the other B vitamins, riboflavin is required for the metabolism of fats, ketone bodies, carbohydrates, and proteins. Riboflavin is present in many vegetables and meat and during dig…	Metabolic;primary_pathway	1	1	HMDB0002434;HMDB0001377;HMDB0003364;HMDB0002111;HMDB0000657;HMDB0003826;HMDB0004256;HMDB0001248;HMDB0000045;HMDB0001520;HMDB0000464;HMDB0000538;HMDB0000250;HMDB0000547;HMDB0000244;HMDB0001429;HMDB0001341;HMDB0015532;HMDB0003701	19		0	0
SMP0000029	Selenoamino Acid Metabolism	Selenoamino acids include selenocysteine, selenohomocysteine and selenomethionine, amino acids containing a selenium in place of a sulfur. Selenium has important biological functions but may be toxic at high doses. It is believed its toxicity arises from its induction of oxidative stress. Many selenoproteins are antioxidants. Due to its antioxidant effects selenium has become an of interest suppl…	Metabolic;primary_pathway	1	1	HMDB0003288;HMDB0000161;HMDB0011110;HMDB0001491;HMDB0000538;HMDB0002111;HMDB0000045;HMDB0003840;HMDB0002142;HMDB0006343;HMDB0000051;HMDB0000005;HMDB0000187;HMDB0004119;HMDB0011117;HMDB0000050;HMDB0000902;HMDB0011118;HMDB0003966;HMDB0000250;HMDB0060694;HMDB0004112;HMDB0011104;HMDB0001341;HMDB0004113;HMDB0010716;HMDB0011119;HMDB0004122	28		0	0
SMP0000445	Spermidine and Spermine Biosynthesis	The Spermidine and Spermine Biosynthesis pathway highlights the creation of these cruicial polyamines. Spermidine and spermine are produced in many tissues, as they are involved in the regulation of genetic processes from DNA synthesis to cell migration, proliferation, differentiation and apoptosis. These positiviely charged amines interact with negatively charged phosphates in nucleic acids to e…	Metabolic;primary_pathway	0.385543	1	HMDB0000538;HMDB0000696;HMDB0002111;HMDB0001185;HMDB0001429;HMDB0000250;HMDB0000547;HMDB0000586;HMDB0000988;HMDB0001414;HMDB0001173;HMDB0001257;HMDB0001256;HMDB0000214;HMDB0001967;HMDB0001491;HMDB0059597;HMDB0061359	18	HMDB0000214	1	5.55556
SMP0000034	Sphingolipid Metabolism	The sphingolipids, like the phospholipids, are composed of a polar head group and two nonpolar tails. The core of sphingolipids is the long-chain amino alcohol, sphingosine. Amino acylation, with a long chain fatty acid, at carbon 2 of sphingosine yields a ceramide. The sphingolipids include the sphingomyelins and glycosphingolipids (the cerebrosides, sulfatides, globosides and gangliosides). Sph…	Metabolic;primary_pathway	1	1	HMDB0001338;HMDB0000187;HMDB0001480;HMDB0001967;HMDB0001491;HMDB0000269;HMDB0000221;HMDB0000217;HMDB0000538;HMDB0001341;HMDB0001383;HMDB0000547;HMDB0002111;HMDB0001429;HMDB0000224;HMDB0001551;HMDB0004950;HMDB0006752;HMDB0000277;HMDB0000252;HMDB0010699;HMDB0000464;HMDB0007940;HMDB0001348;HMDB0006790;HMDB0001565;HMDB0010708;HMDB0000140;HMDB0000122;HMDB0000286;HMDB0000295;HMDB0004866;HMDB0001134;HMD…	40		0	0
SMP0000058	Starch and Sucrose Metabolism	The digestion of starch begins with the action of amylase enzymes secreted in the saliva and small intestine, which convert it to maltotriose, maltose, limit dextrins, and some glucose. Digestion of the limit dextrins and disaccharides, both dietary and starch-derived, to monosaccharides – glucose, galactose, and fructose – is accomplished by enzymes located on the luminal surfaces of enterocytes…	Metabolic;primary_pathway	1	1	HMDB0001401;HMDB0000660;HMDB0000538;HMDB0001341;HMDB0003971;HMDB0003345;HMDB0000258;HMDB0002111;HMDB0001586;HMDB0000547;HMDB0001270;HMDB0003514;HMDB0000807;HMDB0000285;HMDB0000286;HMDB0000250;HMDB0000935;HMDB0003403;HMDB0000295;HMDB0000757;HMDB0006857;HMDB0000464;HMDB0000492;HMDB0000163;HMDB0000902;HMDB0001487;HMDB0001429;HMDB0001491;HMDB0002091;HMDB0000127	30		0	0
SMP0000023	Steroid Biosynthesis	Steroid biosynthesis (Cholesterol Biosynthesis) is an anabolic metabolic pathway that produces steroids from simple precursors. These are joined together via HMG-CoA synthase to produce hydroxy-3-methylgutaryl-CoA (HMG-CoA), which is then reduced to mevalonic acid via the enzyme HMG-CoA reductase. HMG-CoA reductase is the protein target of many cholesterol lowering drugs called statins. The mevao…	Metabolic;primary_pathway	1	1	HMDB0001206;HMDB0001484;HMDB0001423;HMDB0002111;HMDB0001375;HMDB0000227;HMDB0000538;HMDB0001343;HMDB0001341;HMDB0001090;HMDB0001429;HMDB0001347;HMDB0001967;HMDB0001120;HMDB0000547;HMDB0001285;HMDB0000250;HMDB0000961;HMDB0000221;HMDB0000256;HMDB0000217;HMDB0001377;HMDB0001188;HMDB0001248;HMDB0001251;HMDB0006839;HMDB0001023;HMDB0000142;HMDB0003178;HMDB0001286;HMDB0006840;HMDB0006927;HMDB0015531;HMD…	47		0	0
SMP0000130	Steroidogenesis	Steroidogenesis is the process wherein desired forms of steroids are generated by transformation of other steroids. Products of steroidogenesis include androgens, testosterone, estrogens and progesterone, corticoids, cortisol and aldosterone. The first step in the synthesis of all steroid hormones is the synthesis of pregnenolone from cholesterol. In this process, cholesterol mobilized from cytos…	Metabolic;primary_pathway	0.692212	1	HMDB0006754;HMDB0000221;HMDB0006753;HMDB0000217;HMDB0000037;HMDB0000319;HMDB0001377;HMDB0002111;HMDB0003178;HMDB0001547;HMDB0006757;HMDB0000268;HMDB0004029;HMDB0006756;HMDB0006755;HMDB0059597;HMDB0004031;HMDB0004030;HMDB0000063;HMDB0002802;HMDB0000016;HMDB0004026;HMDB0000902;HMDB0001487;HMDB0001830;HMDB0000253;HMDB0000374;HMDB0000015;HMDB0000363;HMDB0006762;HMDB0006763;HMDB0001318;HMDB0006764;HMD…	43	HMDB0000063	1	2.32558
SMP0000041	Sulfate/Sulfite Metabolism	This pathway illustrates the conversion of sulfite to sulfate (via sulfate oxidase) and subsequent generation of adenylylsulfate (APS) via 3'-phosphoadenosine 5'-phosphosulfate synthase 2. APS is converted to phosphoadenylyl-sulfate (PAPS) via adenylylsulfate kinase. APS can also be regenerated from PAPS by 3'(2'), 5'-bisphosphate nucleotidase 1. PAPS is eventually converted to adenosine bisophos…	Metabolic;primary_pathway	1	1	HMDB0000240;HMDB0001377;HMDB0002111;HMDB0001448;HMDB0003125;HMDB0003178;HMDB0001302;HMDB0000538;HMDB0001003;HMDB0000250;HMDB0001341;HMDB0001134;HMDB0001429;HMDB0000547;HMDB0000145;HMDB0000061;HMDB0001425;HMDB0000228;HMDB0060015;HMDB0000820;HMDB0061375;HMDB0000629;HMDB0000652	23		0	0
SMP0000021	Taurine and Hypotaurine Metabolism	Taurine, or 2-aminoethanesulfonic acid, is an organic acid. Taurine is a derivative of the sulfur-containing (sulfhydryl) amino acid, cysteine. For mammalian taurine synthesis occurs in the pancreas via the cysteine sulfinic acid pathway. In this pathway, the sulfhydryl group of cysteine is first oxidized to cysteine sulfinic acid by the enzyme cysteine dioxygenase. Cysteine sulfinic acid, in tur…	Metabolic;primary_pathway	1	1	HMDB0000574;HMDB0001377;HMDB0000996;HMDB0000692;HMDB0002991;HMDB0001967;HMDB0000965;HMDB0015531;HMDB0001491;HMDB0002757;HMDB0000251;HMDB0004195	12		0	0
SMP0000076	Thiamine Metabolism	Thiamin(e), also known as vitamin B1, is known to play a fundamental role in energy metabolism. It consists of a pyrimidine ring (2,5-dimethyl-6-aminopyrimidine) and a thiazolium ring (4-methyl-5-hydroxy ethyl thiazole) joined by a methylene bridge. Thiamine is found in a wide variety of foods at low concentrations. Yeast and pork are the most highly concentrated sources of thiamine. Cereal grain…	Metabolic;primary_pathway	1	1	HMDB0000538;HMDB0000235;HMDB0000045;HMDB0001372;HMDB0002111;HMDB0002666;HMDB0001429;HMDB0001341;HMDB0001512	9		0	0
SMP0000452	Threonine and 2-Oxobutanoate Degradation	2-oxobutanoate, also known as 2-Ketobutyric acid, is a 2-keto acid that is commonly produced in the metabolism of amino acids such as methionine and threonine. Like other 2-keto acids, degradation of 2-oxobutanoate occurs in the mitochondrial matrix and begins with oxidative decarboxylation to its acyl coenzyme A derivative, propionyl-CoA. This reaction is mediated by a class of large, multienzym…	Metabolic;primary_pathway	1	1	HMDB0000167;HMDB0000005;HMDB0000051;HMDB0001491;HMDB0001423;HMDB0000902;HMDB0001275;HMDB0001487;HMDB0001372;HMDB0001248;HMDB0000595;HMDB0000538;HMDB0002310;HMDB0001341;HMDB0001362;HMDB0000030;HMDB0002255;HMDB0001022;HMDB0002086	19		0	0
SMP0000716	Thyroid Hormone Synthesis	The thyroid hormones, triiodothyronine (T3) and thyroxine (T4), are tyrosine-based hormones produced by the thyroid gland that are primarily responsible for regulation of metabolism. Iodine is necessary for the production of T3 and T4. A deficiency of iodine leads to decreased production of T3 and T4, enlarges the thyroid tissue and will cause the disease known as goitre. The major form of thyroi…	Metabolic;primary_pathway	0.295911	1	HMDB0000588;HMDB0012238;HMDB0000021;HMDB0003125;HMDB0002111;HMDB0003474;HMDB0000464;HMDB0001248;HMDB0003178;HMDB0000265;HMDB0003609;HMDB0000248;HMDB0000158	13	HMDB0000158	1	7.69231
SMP0000466	Transfer of Acetyl Groups into Mitochondria	Acetyl-CoA is an important molecule, which is precursor to HMG CoA, which is a vital component in cholesterol and ketone synthesis. Acetyl CoA participates in the biosynthesis of fatty acids and sterols, in the oxidation of fatty acids and in the metabolism of many amino acids. It also acts as a biological acetylating agent. Acetyl-CoA is made in the mitochondria by metabolizing fatty acids, and …	Metabolic;primary_pathway	1	1	HMDB0000217;HMDB0000156;HMDB0000221;HMDB0001362;HMDB0001967;HMDB0000243;HMDB0001333;HMDB0000223;HMDB0000902;HMDB0001423;HMDB0000094;HMDB0000538;HMDB0001341;HMDB0001206;HMDB0002111;HMDB0001372;HMDB0001487;HMDB0059597;HMDB0000122;HMDB0000595;HMDB0001429;HMDB0000030	22		0	0
SMP0000467	Trehalose Degradation	Trehalose, also known as mycose, is a 1-alpha (disaccharide) sugar found extensively but not abundantly in nature. It is thought to be implicated in anhydrobiosis – the ability of plants and animals to withstand prolonged periods of desiccation. The sugar is thought to form a gel phase as cells dehydrate, which prevents disruption of internal cell organelles by effectively splinting them in posit…	Metabolic;primary_pathway	1	1	HMDB0000975;HMDB0002111;HMDB0000516;HMDB0003345;HMDB0000588;HMDB0000538;HMDB0003498;HMDB0001341;HMDB0000586;HMDB0001429	10		0	0
SMP0000063	Tryptophan Metabolism	Tryptophan is an essential amino acid. This means that it cannot be synthesized by the organism and therefore must be part of its diet. Amino acids, including tryptophan, act as building blocks in protein biosynthesis through the action of tryptophanyl tRNA synthetase. In addition, tryptophan functions as a biochemical precursor for serotonin (a neurotransmitter), which is synthesized via tryptop…	Metabolic;primary_pathway	0.81498	1	HMDB0000929;HMDB0000538;HMDB0000250;HMDB0001377;HMDB0001200;HMDB0003178;HMDB0002111;HMDB0004089;HMDB0000161;HMDB0000684;HMDB0000142;HMDB0001123;HMDB0000978;HMDB0000715;HMDB0000208;HMDB0000148;HMDB0001491;HMDB0000221;HMDB0011631;HMDB0000217;HMDB0001248;HMDB0001476;HMDB0004078;HMDB0004083;HMDB0000881;HMDB0001330;HMDB0000692;HMDB0000232;HMDB0001280;HMDB0001967;HMDB0000027;HMDB0000472;HMDB0002281;HMD…	61	HMDB0000208	1	1.63934
SMP0000006	Tyrosine Metabolism	Tyrosine is produced in cells by hydroxylating (via phenylalanine hydroxylase) the essential amino acid phenylalanine. Half of the phenylalanine required goes into the production of tyrosine; if the diet is rich in tyrosine itself, the requirements for phenylalanine are reduced by about 50%. Phenylalanine hydroxylase is a mixed-function oxygenase: one atom of oxygen is incorporated into water and…	Metabolic;primary_pathway	0.540124	1	HMDB0000158;HMDB0000208;HMDB0000707;HMDB0000148;HMDB0001491;HMDB0000191;HMDB0000223;HMDB0001377;HMDB0000130;HMDB0001967;HMDB0012943;HMDB0002052;HMDB0001268;HMDB0002111;HMDB0000060;HMDB0000134;HMDB0000464;HMDB0000547;HMDB0000306;HMDB0005175;HMDB0000217;HMDB0000020;HMDB0000221;HMDB0000073;HMDB0000657;HMDB0000044;HMDB0000216;HMDB0001264;HMDB0013636;HMDB0000181;HMDB0000027;HMDB0002281;HMDB0001229;HMD…	67	HMDB0000208;HMDB0000158	2	2.98507
SMP0000065	Ubiquinone Biosynthesis	Ubiquinone is also known as coenzyme Q10. It is a 1,4-benzoquinone, where Q refers to the quinone chemical group, and 10 refers to the isoprenyl chemical subunits. Ubiquinone is a carrier of hydrogen atoms (protons plus electrons) and functions as an ubiquitous coenzyme in redox reactions, where it is first reduced to the enzyme-bound intermediate radical semiquinone and in a second reduction to …	Metabolic;primary_pathway	1	1	HMDB0000500;HMDB0012188;HMDB0006816;HMDB0000250;HMDB0001063;HMDB0001185;HMDB0000939;HMDB0000977;HMDB0006817;HMDB0001377;HMDB0006818;HMDB0002111;HMDB0006819;HMDB0000221;HMDB0059597;HMDB0006820;HMDB0000217;HMDB0012943;HMDB0036062	19		0	0
SMP0000059	Urea Cycle	About 80% of the body’s excreted nitrogen is in the form of urea which is also largely made in the liver, in a series of reactions that are distributed between the mitochondrial matrix and the cytosol. The series of reactions that form urea is known as the Urea Cycle (Ornithine Cylce) or the Krebs-Henseleit Cycle. The essential features of the urea cycle reactions and their metabolic regulation a…	Metabolic;primary_pathway	0.0348616	1	HMDB0000641;HMDB0000161;HMDB0000208;HMDB0000148;HMDB0000243;HMDB0001491;HMDB0002111;HMDB0000051;HMDB0000902;HMDB0001487;HMDB0000538;HMDB0001967;HMDB0001341;HMDB0002142;HMDB0001096;HMDB0000191;HMDB0000223;HMDB0000214;HMDB0001429;HMDB0000904;HMDB0000517;HMDB0000294;HMDB0001333;HMDB0000052;HMDB0000134;HMDB0000045;HMDB0000250;HMDB0000464	28	HMDB0000208;HMDB0000214;HMDB0000641	3	10.7143
SMP0000032	Valine, Leucine, and Isoleucine Degradation	Valine, isoleuciine, and leucine are essential amino acids and are identified as the branched-chain amino acids (BCAAs). The catabolism of all three amino acids starts in muscle and yields NADH and FADH2 which can be utilized for ATP generation. The catabolism of all three of these amino acids uses the same enzymes in the first two steps. The first step in each case is a transamination using a si…	Metabolic;primary_pathway	0.0686855	1	HMDB0000687;HMDB0000695;HMDB0006865;HMDB0000962;HMDB0006867;HMDB0001372;HMDB0001113;HMDB0000985;HMDB0000902;HMDB0001487;HMDB0059597;HMDB0001248;HMDB0001493;HMDB0001057;HMDB0001375;HMDB0001206;HMDB0000060;HMDB0001484;HMDB0000883;HMDB0000019;HMDB0006866;HMDB0006868;HMDB0001243;HMDB0001011;HMDB0001052;HMDB0000023;HMDB0002217;HMDB0000202;HMDB0001275;HMDB0000172;HMDB0000491;HMDB0006869;HMDB0001041;HMD…	60	HMDB0000208;HMDB0000202;HMDB0000019;HMDB0000695	4	6.66667
SMP0000017	Vitamin B6 Metabolism	Vitamin B6 is a water-soluble vitamin and is part of the vitamin B complex group. Pyridoxal phosphate (PLP) is the active form of vitamin B6 and is a cofactor in many reactions of amino acid metabolism, including transamination, deamination, and decarboxylation. Seven forms of this vitamin are known: pyridoxine (PN), pyridoxine 5’-phosphate (PNP). pyridoxal (PL), pyridoxal 5’-phosphate (PLP), pyr…	Metabolic;primary_pathway	0.418228	1	HMDB0001491;HMDB0002111;HMDB0001545;HMDB0002142;HMDB0001431;HMDB0001377;HMDB0000051;HMDB0003125;HMDB0001520;HMDB0000239;HMDB0000017;HMDB0001248;HMDB0002206;HMDB0006954;HMDB0006955;HMDB0003344;HMDB0001319;HMDB0015532;HMDB0001555;HMDB0000547	20	HMDB0000017	1	5
SMP0000464	Vitamin K Metabolism	Vitamin K describes a group of lipophilic, hydrophobic vitamins that exist naturally in two forms (and synthetically in three others): vitamin K1, which is found in plants, and vitamin K2, which is synthesized by bacteria. Vitamin K is an important dietary component because it is necessary as a cofacter in the activation of vitamin K dependent proteins. Metabolism of vitamin K occurs mainly in th…	Metabolic;primary_pathway	0.295911	1	HMDB0003555;HMDB0000221;HMDB0004198;HMDB0000217;HMDB0001248;HMDB0002972;HMDB0059664;HMDB0013593;HMDB0001377;HMDB0001967;HMDB0002111;HMDB0000237;HMDB0000202	13	HMDB0000202	1	7.69231
SMP0000654	Warburg Effect	The Warburg Effect refers to the phenomenon that occurs in most cancer cells where instead of generating energy with a low rate of glycolysis followed by oxidizing pyruvate via the Krebs cycle in the mitochondria, the pyruvate from a high rate of glycolysis undergoes lactic acid fermentation in the cytosol. As the Krebs cycle is an aerobic process, in normal cells lactate production is reserved f…	Metabolic;primary_pathway	0.208557	1	HMDB0000122;HMDB0000538;HMDB0001401;HMDB0001341;HMDB0000124;HMDB0001058;HMDB0000547;HMDB0001473;HMDB0001112;HMDB0000902;HMDB0002142;HMDB0001270;HMDB0001487;HMDB0000807;HMDB0003391;HMDB0000263;HMDB0002111;HMDB0000243;HMDB0000586;HMDB0000595;HMDB0001429;HMDB0000223;HMDB0000030;HMDB0001333;HMDB0001423;HMDB0001206;HMDB0001967;HMDB0001372;HMDB0000962;HMDB0001248;HMDB0000094;HMDB0000190;HMDB0059597;HMD…	60	HMDB0000208;HMDB0000641;HMDB0000193	3	5
